# Supplementary material for: Tissue enrichment analysis for C. elegans genomics
Source: BMC Bioinformatics. 2016 Sep 13;17(1):366. doi: 10.1186/s12859-016-1229-9 (PMC5020436; doi:10.1186/s12859-016-1229-9)
Supplement: Additional file 3 — Golden Gene Sets. A list of all the genes used for our benchmarking process. (ZIP 74 kb) [file 12859_2016_1229_MOESM3_ESM.zip]

Archive with 31 entries (30 files):
- input/genesets_golden/
- input/genesets_golden/WBPaper00013489_Ray_Enriched_WBbt_0006941_25
- input/genesets_golden/WBPaper00024505_pharyngeal_enriched_WBbt_0003681_329
- input/genesets_golden/WBPaper00024970_GABAergic_neuron_specific_WBbt_0005190_247
- input/genesets_golden/WBPaper00026980_intestine_enriched_WBbt_0005772_1970
- input/genesets_golden/WBPaper00031003_0hr_muscle_enriched_WBbt_0003675_761
- input/genesets_golden/WBPaper00031003_24hr_muscle_enriched_WBbt_0003675_918
- input/genesets_golden/WBPaper00031003_total_muscle_enriched_WBbt_0003675_1285
- input/genesets_golden/WBPaper00031532_Larva_Pan_Neuronal_Enriched_WBbt_0003679_1603
- input/genesets_golden/WBPaper00036375_enriched_in_PVD_OLL_WBbt_0006831_2180
- input/genesets_golden/WBPaper00037950_all-neurons_larva_enriched_WBbt_0003679_1013
- input/genesets_golden/WBPaper00037950_AVA-neuron_embryo_enriched_WBbt_0005842_534
- input/genesets_golden/WBPaper00037950_BAG-neuron_embryo_enriched_WBbt_0006825_454
- input/genesets_golden/WBPaper00037950_coelomocytes_embryo_enriched_WBbt_0005751_570
- input/genesets_golden/WBPaper00037950_coelomocytes_larva_enriched_WBbt_0005751_229
- input/genesets_golden/WBPaper00037950_dopaminergic-neurons_embryo_enriched_WBbt_0006746_466
- input/genesets_golden/WBPaper00037950_dopaminergic-neurons_larva_enriched_WBbt_0006746_1230
- input/genesets_golden/WBPaper00037950_excretory-cell_larva_enriched_WBbt_0005812_528
- input/genesets_golden/WBPaper00037950_GABAergic-motor-neurons_embryo_enriched_WBbt_0005190_361
- input/genesets_golden/WBPaper00037950_GABAergic-motor-neurons_larva_enriched_WBbt_0005190_132
- input/genesets_golden/WBPaper00037950_germline-precursors_embryo_enriched_WBbt_0006849_974
- input/genesets_golden/WBPaper00037950_hypodermis_embryo_enriched_WBbt_0005733_734
- input/genesets_golden/WBPaper00037950_hypodermis_larva_enriched_WBbt_0005733_1250
- input/genesets_golden/WBPaper00037950_intestine_embryo_enriched_WBbt_0005772_886
- input/genesets_golden/WBPaper00037950_intestine_larva_enriched_WBbt_0005772_946
- input/genesets_golden/WBPaper00037950_pharyngeal-muscle_embryo_enriched_WBbt_0005451_598
- input/genesets_golden/WBPaper00037950_PVD-OLL-neurons_larva_enriched_WBbt_0006831_878
- input/genesets_golden/WBPaper00040420_ALM_PLM_enriched_WBbt_0005406_198
- input/genesets_golden/WBPaper00040420_FLP_enriched_WBbt_0006828_288
- input/genesets_golden/WBPaper00044760_germline_specific_WBbt_0005784_2510
- input/genesets_golden/WBPaper00045521_Spermatogenic_WBbt_0005784_2743
