# Supplementary material for: Tissue enrichment analysis for C. elegans genomics
Source: BMC Bioinformatics. 2016 Sep 13;17(1):366. doi: 10.1186/s12859-016-1229-9 (PMC5020436; doi:10.1186/s12859-016-1229-9)
Supplement: Additional file 3 — Golden Gene Sets. A list of all the genes used for our benchmarking process. (ZIP 74 kb) [file 12859_2016_1229_MOESM3_ESM.zip › input/genesets_golden/WBPaper00013489_Ray_Enriched_WBbt_0006941_25]

gene,reads
WBGene00000463
WBGene00000469
WBGene00000859
WBGene00000860
WBGene00000861
WBGene00000862
WBGene00001210
WBGene00001951
WBGene00001954
WBGene00005013
WBGene00005598
WBGene00005769
WBGene00005832
WBGene00005887
WBGene00006127
WBGene00006538
WBGene00006664
WBGene00007081
WBGene00009202
WBGene00013147
WBGene00015934
WBGene00016834
WBGene00017755
WBGene00021731
WBGene00220250
