# Supplementary material for: Tissue enrichment analysis for C. elegans genomics
Source: BMC Bioinformatics. 2016 Sep 13;17(1):366. doi: 10.1186/s12859-016-1229-9 (PMC5020436; doi:10.1186/s12859-016-1229-9)
Supplement: Additional file 3 — Golden Gene Sets. A list of all the genes used for our benchmarking process. (ZIP 74 kb) [file 12859_2016_1229_MOESM3_ESM.zip › input/genesets_golden/WBPaper00024505_pharyngeal_enriched_WBbt_0003681_329]

gene,reads
WBGene00000029
WBGene00000030
WBGene00000031
WBGene00000032
WBGene00000033
WBGene00000034
WBGene00000100
WBGene00000220
WBGene00000387
WBGene00000397
WBGene00000401
WBGene00000445
WBGene00000449
WBGene00000453
WBGene00000455
WBGene00000468
WBGene00000469
WBGene00000476
WBGene00000516
WBGene00000662
WBGene00000780
WBGene00000845
WBGene00000893
WBGene00000972
WBGene00000995
WBGene00001132
WBGene00001148
WBGene00001153
WBGene00001210
WBGene00001244
WBGene00001374
WBGene00001397
WBGene00001434
WBGene00001440
WBGene00001455
WBGene00001489
WBGene00001723
WBGene00001749
WBGene00001751
WBGene00001752
WBGene00001753
WBGene00001755
WBGene00001758
WBGene00001760
WBGene00001761
WBGene00001844
WBGene00001854
WBGene00001858
WBGene00001908
WBGene00001913
WBGene00001950
WBGene00001952
WBGene00001953
WBGene00001976
WBGene00002030
WBGene00002036
WBGene00002085
WBGene00002124
WBGene00002125
WBGene00002128
WBGene00002176
WBGene00002247
WBGene00002248
WBGene00002271
WBGene00003075
WBGene00003375
WBGene00003567
WBGene00003738
WBGene00003745
WBGene00003816
WBGene00003936
WBGene00003937
WBGene00003968
WBGene00004013
WBGene00004099
WBGene00004104
WBGene00004115
WBGene00004118
WBGene00004122
WBGene00004130
WBGene00004139
WBGene00004141
WBGene00004144
WBGene00004146
WBGene00004150
WBGene00004153
WBGene00004155
WBGene00004174
WBGene00004212
WBGene00004220
WBGene00004370
WBGene00004764
WBGene00004825
WBGene00004829
WBGene00004949
WBGene00004950
WBGene00005782
WBGene00006543
WBGene00006583
WBGene00006585
WBGene00006589
WBGene00006635
WBGene00006775
WBGene00006869
WBGene00006983
WBGene00007059
WBGene00007266
WBGene00007271
WBGene00007303
WBGene00007642
WBGene00007776
WBGene00007868
WBGene00007901
WBGene00007939
WBGene00007970
WBGene00008093
WBGene00008105
WBGene00008226
WBGene00008314
WBGene00008335
WBGene00008375
WBGene00008376
WBGene00008447
WBGene00008449
WBGene00008557
WBGene00008571
WBGene00008572
WBGene00008577
WBGene00008628
WBGene00008640
WBGene00008666
WBGene00008711
WBGene00008773
WBGene00008779
WBGene00008953
WBGene00008967
WBGene00009014
WBGene00009019
WBGene00009070
WBGene00009155
WBGene00009165
WBGene00009197
WBGene00009212
WBGene00009429
WBGene00009547
WBGene00009573
WBGene00009586
WBGene00009730
WBGene00009743
WBGene00009842
WBGene00009927
WBGene00010010
WBGene00010174
WBGene00010189
WBGene00010319
WBGene00010457
WBGene00010470
WBGene00010573
WBGene00010738
WBGene00010745
WBGene00010830
WBGene00010870
WBGene00010907
WBGene00010926
WBGene00010928
WBGene00010948
WBGene00010987
WBGene00011081
WBGene00011103
WBGene00011124
WBGene00011175
WBGene00011289
WBGene00011313
WBGene00011468
WBGene00011480
WBGene00011524
WBGene00011534
WBGene00011535
WBGene00011536
WBGene00011713
WBGene00011774
WBGene00011869
WBGene00011924
WBGene00011963
WBGene00012083
WBGene00012113
WBGene00012148
WBGene00012175
WBGene00012306
WBGene00012307
WBGene00012626
WBGene00012899
WBGene00012922
WBGene00012931
WBGene00013009
WBGene00013048
WBGene00013079
WBGene00013154
WBGene00013195
WBGene00013197
WBGene00013514
WBGene00013515
WBGene00013574
WBGene00013723
WBGene00013847
WBGene00013851
WBGene00013855
WBGene00013897
WBGene00013962
WBGene00014039
WBGene00014079
WBGene00014131
WBGene00015076
WBGene00015218
WBGene00015328
WBGene00015337
WBGene00015426
WBGene00015531
WBGene00015546
WBGene00015547
WBGene00015569
WBGene00015681
WBGene00015752
WBGene00015759
WBGene00015803
WBGene00015947
WBGene00016004
WBGene00016022
WBGene00016033
WBGene00016071
WBGene00016076
WBGene00016088
WBGene00016153
WBGene00016254
WBGene00016273
WBGene00016511
WBGene00016539
WBGene00016545
WBGene00016549
WBGene00016732
WBGene00016733
WBGene00016782
WBGene00016898
WBGene00017014
WBGene00017052
WBGene00017067
WBGene00017073
WBGene00017154
WBGene00017204
WBGene00017305
WBGene00017380
WBGene00017437
WBGene00017536
WBGene00017611
WBGene00017687
WBGene00017814
WBGene00017835
WBGene00017842
WBGene00017937
WBGene00018172
WBGene00018198
WBGene00018199
WBGene00018241
WBGene00018242
WBGene00018303
WBGene00018352
WBGene00018398
WBGene00018405
WBGene00018424
WBGene00018572
WBGene00018607
WBGene00018640
WBGene00018726
WBGene00018742
WBGene00018824
WBGene00018965
WBGene00019064
WBGene00019426
WBGene00019477
WBGene00019486
WBGene00019525
WBGene00019592
WBGene00019643
WBGene00019661
WBGene00019699
WBGene00019751
WBGene00019756
WBGene00019839
WBGene00019870
WBGene00019921
WBGene00019967
WBGene00020012
WBGene00020017
WBGene00020139
WBGene00020192
WBGene00020204
WBGene00020237
WBGene00020239
WBGene00020242
WBGene00020243
WBGene00020244
WBGene00020363
WBGene00020379
WBGene00020380
WBGene00020421
WBGene00020455
WBGene00020506
WBGene00020678
WBGene00020803
WBGene00020834
WBGene00020887
WBGene00020893
WBGene00020995
WBGene00021018
WBGene00021031
WBGene00021084
WBGene00021086
WBGene00021129
WBGene00021186
WBGene00021566
WBGene00021724
WBGene00021725
WBGene00022499
WBGene00022733
WBGene00022789
WBGene00022826
WBGene00022827
WBGene00044066
WBGene00050875
