# Supplementary material for: Tissue enrichment analysis for C. elegans genomics
Source: BMC Bioinformatics. 2016 Sep 13;17(1):366. doi: 10.1186/s12859-016-1229-9 (PMC5020436; doi:10.1186/s12859-016-1229-9)
Supplement: Additional file 3 — Golden Gene Sets. A list of all the genes used for our benchmarking process. (ZIP 74 kb) [file 12859_2016_1229_MOESM3_ESM.zip › input/genesets_golden/WBPaper00024970_GABAergic_neuron_specific_WBbt_0005190_247]

gene,reads
WBGene00000037
WBGene00000048
WBGene00000051
WBGene00000053
WBGene00000072
WBGene00000086
WBGene00000089
WBGene00000280
WBGene00000284
WBGene00000288
WBGene00000491
WBGene00000705
WBGene00000934
WBGene00001008
WBGene00001052
WBGene00001135
WBGene00001172
WBGene00001177
WBGene00001445
WBGene00001448
WBGene00001451
WBGene00001452
WBGene00001454
WBGene00001455
WBGene00001456
WBGene00001461
WBGene00001462
WBGene00001464
WBGene00001518
WBGene00001616
WBGene00002048
WBGene00002100
WBGene00002177
WBGene00002178
WBGene00002219
WBGene00002266
WBGene00002271
WBGene00002348
WBGene00003106
WBGene00003232
WBGene00003233
WBGene00003423
WBGene00003514
WBGene00003519
WBGene00003569
WBGene00003741
WBGene00003746
WBGene00003747
WBGene00003748
WBGene00003749
WBGene00003751
WBGene00003753
WBGene00003849
WBGene00003859
WBGene00004017
WBGene00004099
WBGene00004104
WBGene00004114
WBGene00004115
WBGene00004122
WBGene00004123
WBGene00004212
WBGene00004256
WBGene00004265
WBGene00004267
WBGene00004345
WBGene00004349
WBGene00004364
WBGene00004507
WBGene00004740
WBGene00004779
WBGene00004831
WBGene00004912
WBGene00004913
WBGene00004921
WBGene00004924
WBGene00004944
WBGene00006064
WBGene00006306
WBGene00006363
WBGene00006445
WBGene00006468
WBGene00006505
WBGene00006533
WBGene00006586
WBGene00006589
WBGene00006633
WBGene00006666
WBGene00006682
WBGene00006742
WBGene00006750
WBGene00006752
WBGene00006756
WBGene00006762
WBGene00006766
WBGene00006772
WBGene00006777
WBGene00006782
WBGene00006783
WBGene00006787
WBGene00006811
WBGene00006812
WBGene00006831
WBGene00006960
WBGene00007041
WBGene00007166
WBGene00007175
WBGene00007285
WBGene00007304
WBGene00007343
WBGene00007604
WBGene00007746
WBGene00007849
WBGene00007881
WBGene00007935
WBGene00008018
WBGene00008089
WBGene00008265
WBGene00008314
WBGene00008315
WBGene00008376
WBGene00008438
WBGene00008449
WBGene00008453
WBGene00008513
WBGene00008559
WBGene00008656
WBGene00008773
WBGene00008820
WBGene00008914
WBGene00009271
WBGene00009375
WBGene00009547
WBGene00009562
WBGene00009738
WBGene00009779
WBGene00009958
WBGene00010012
WBGene00010057
WBGene00010316
WBGene00010319
WBGene00010329
WBGene00010402
WBGene00010796
WBGene00010830
WBGene00010864
WBGene00010873
WBGene00010986
WBGene00010987
WBGene00011337
WBGene00011382
WBGene00011428
WBGene00011507
WBGene00011520
WBGene00011713
WBGene00011888
WBGene00011955
WBGene00011997
WBGene00012016
WBGene00012100
WBGene00012178
WBGene00012289
WBGene00012573
WBGene00012665
WBGene00012759
WBGene00012763
WBGene00012853
WBGene00013042
WBGene00013456
WBGene00013692
WBGene00013711
WBGene00013713
WBGene00015103
WBGene00015408
WBGene00015735
WBGene00015805
WBGene00015948
WBGene00016028
WBGene00016044
WBGene00016130
WBGene00016262
WBGene00016273
WBGene00016533
WBGene00016806
WBGene00016817
WBGene00016915
WBGene00016958
WBGene00017284
WBGene00017299
WBGene00017353
WBGene00017400
WBGene00017422
WBGene00017478
WBGene00017568
WBGene00017663
WBGene00017666
WBGene00017842
WBGene00017914
WBGene00018023
WBGene00018024
WBGene00018281
WBGene00018398
WBGene00018468
WBGene00018603
WBGene00018716
WBGene00018726
WBGene00018732
WBGene00019064
WBGene00019149
WBGene00019156
WBGene00019166
WBGene00019180
WBGene00019200
WBGene00019263
WBGene00019303
WBGene00019355
WBGene00019434
WBGene00019753
WBGene00019756
WBGene00019765
WBGene00019772
WBGene00019781
WBGene00020051
WBGene00020069
WBGene00020224
WBGene00020229
WBGene00020294
WBGene00020317
WBGene00020390
WBGene00020421
WBGene00020581
WBGene00020586
WBGene00020678
WBGene00020690
WBGene00020803
WBGene00020806
WBGene00020844
WBGene00020929
WBGene00021400
WBGene00021656
WBGene00022106
WBGene00022284
WBGene00022391
WBGene00022500
WBGene00022635
WBGene00043297
WBGene00196234
