# Supplementary material for: Tissue enrichment analysis for C. elegans genomics
Source: BMC Bioinformatics. 2016 Sep 13;17(1):366. doi: 10.1186/s12859-016-1229-9 (PMC5020436; doi:10.1186/s12859-016-1229-9)
Supplement: Additional file 3 — Golden Gene Sets. A list of all the genes used for our benchmarking process. (ZIP 74 kb) [file 12859_2016_1229_MOESM3_ESM.zip › input/genesets_golden/WBPaper00026980_intestine_enriched_WBbt_0005772_1970]

gene,reads
WBGene00000040
WBGene00000055
WBGene00000088
WBGene00000089
WBGene00000093
WBGene00000097
WBGene00000107
WBGene00000112
WBGene00000114
WBGene00000117
WBGene00000118
WBGene00000121
WBGene00000122
WBGene00000150
WBGene00000151
WBGene00000178
WBGene00000179
WBGene00000181
WBGene00000182
WBGene00000189
WBGene00000190
WBGene00000191
WBGene00000203
WBGene00000209
WBGene00000210
WBGene00000211
WBGene00000216
WBGene00000221
WBGene00000224
WBGene00000236
WBGene00000239
WBGene00000246
WBGene00000263
WBGene00000266
WBGene00000281
WBGene00000282
WBGene00000286
WBGene00000293
WBGene00000298
WBGene00000371
WBGene00000373
WBGene00000377
WBGene00000378
WBGene00000381
WBGene00000382
WBGene00000390
WBGene00000391
WBGene00000392
WBGene00000397
WBGene00000419
WBGene00000458
WBGene00000516
WBGene00000522
WBGene00000534
WBGene00000535
WBGene00000536
WBGene00000557
WBGene00000637
WBGene00000761
WBGene00000762
WBGene00000776
WBGene00000777
WBGene00000780
WBGene00000781
WBGene00000783
WBGene00000784
WBGene00000785
WBGene00000786
WBGene00000789
WBGene00000794
WBGene00000795
WBGene00000796
WBGene00000798
WBGene00000814
WBGene00000835
WBGene00000843
WBGene00000868
WBGene00000872
WBGene00000879
WBGene00000881
WBGene00000882
WBGene00000883
WBGene00000888
WBGene00000896
WBGene00000912
WBGene00000923
WBGene00000964
WBGene00000967
WBGene00000981
WBGene00000984
WBGene00000988
WBGene00000991
WBGene00000996
WBGene00001001
WBGene00001018
WBGene00001029
WBGene00001032
WBGene00001034
WBGene00001037
WBGene00001039
WBGene00001040
WBGene00001041
WBGene00001048
WBGene00001051
WBGene00001073
WBGene00001080
WBGene00001088
WBGene00001090
WBGene00001091
WBGene00001092
WBGene00001099
WBGene00001149
WBGene00001152
WBGene00001155
WBGene00001157
WBGene00001208
WBGene00001235
WBGene00001239
WBGene00001240
WBGene00001243
WBGene00001244
WBGene00001250
WBGene00001251
WBGene00001258
WBGene00001309
WBGene00001331
WBGene00001337
WBGene00001358
WBGene00001368
WBGene00001371
WBGene00001386
WBGene00001387
WBGene00001391
WBGene00001395
WBGene00001396
WBGene00001398
WBGene00001399
WBGene00001404
WBGene00001423
WBGene00001425
WBGene00001426
WBGene00001453
WBGene00001461
WBGene00001476
WBGene00001486
WBGene00001489
WBGene00001496
WBGene00001500
WBGene00001501
WBGene00001514
WBGene00001522
WBGene00001564
WBGene00001583
WBGene00001585
WBGene00001614
WBGene00001621
WBGene00001633
WBGene00001646
WBGene00001661
WBGene00001662
WBGene00001682
WBGene00001684
WBGene00001690
WBGene00001697
WBGene00001711
WBGene00001716
WBGene00001718
WBGene00001719
WBGene00001749
WBGene00001752
WBGene00001754
WBGene00001755
WBGene00001761
WBGene00001770
WBGene00001772
WBGene00001784
WBGene00001786
WBGene00001790
WBGene00001794
WBGene00001804
WBGene00001808
WBGene00001834
WBGene00001835
WBGene00001836
WBGene00001851
WBGene00001854
WBGene00001855
WBGene00001898
WBGene00001955
WBGene00001959
WBGene00001972
WBGene00001976
WBGene00001993
WBGene00002002
WBGene00002005
WBGene00002008
WBGene00002011
WBGene00002015
WBGene00002016
WBGene00002017
WBGene00002018
WBGene00002020
WBGene00002021
WBGene00002023
WBGene00002026
WBGene00002045
WBGene00002046
WBGene00002053
WBGene00002055
WBGene00002056
WBGene00002058
WBGene00002060
WBGene00002064
WBGene00002090
WBGene00002136
WBGene00002139
WBGene00002146
WBGene00002183
WBGene00002187
WBGene00002188
WBGene00002214
WBGene00002221
WBGene00002241
WBGene00002250
WBGene00002253
WBGene00002254
WBGene00002255
WBGene00002258
WBGene00002259
WBGene00002266
WBGene00002271
WBGene00002272
WBGene00002274
WBGene00002282
WBGene00002344
WBGene00002717
WBGene00002850
WBGene00002881
WBGene00002957
WBGene00002980
WBGene00002981
WBGene00002992
WBGene00002998
WBGene00003010
WBGene00003038
WBGene00003053
WBGene00003055
WBGene00003059
WBGene00003061
WBGene00003062
WBGene00003064
WBGene00003076
WBGene00003079
WBGene00003080
WBGene00003081
WBGene00003090
WBGene00003091
WBGene00003093
WBGene00003094
WBGene00003095
WBGene00003096
WBGene00003097
WBGene00003134
WBGene00003148
WBGene00003156
WBGene00003163
WBGene00003164
WBGene00003214
WBGene00003225
WBGene00003234
WBGene00003235
WBGene00003236
WBGene00003369
WBGene00003370
WBGene00003375
WBGene00003395
WBGene00003410
WBGene00003415
WBGene00003472
WBGene00003473
WBGene00003474
WBGene00003480
WBGene00003509
WBGene00003511
WBGene00003564
WBGene00003580
WBGene00003596
WBGene00003607
WBGene00003619
WBGene00003625
WBGene00003651
WBGene00003653
WBGene00003670
WBGene00003679
WBGene00003686
WBGene00003690
WBGene00003692
WBGene00003707
WBGene00003710
WBGene00003720
WBGene00003727
WBGene00003730
WBGene00003741
WBGene00003759
WBGene00003762
WBGene00003764
WBGene00003765
WBGene00003766
WBGene00003767
WBGene00003768
WBGene00003769
WBGene00003773
WBGene00003795
WBGene00003815
WBGene00003829
WBGene00003877
WBGene00003904
WBGene00003916
WBGene00003920
WBGene00003923
WBGene00003926
WBGene00003927
WBGene00003931
WBGene00003947
WBGene00003949
WBGene00003952
WBGene00003953
WBGene00003956
WBGene00003960
WBGene00003965
WBGene00003967
WBGene00003982
WBGene00003986
WBGene00003989
WBGene00003990
WBGene00003996
WBGene00004050
WBGene00004059
WBGene00004061
WBGene00004078
WBGene00004083
WBGene00004091
WBGene00004096
WBGene00004108
WBGene00004120
WBGene00004138
WBGene00004182
WBGene00004184
WBGene00004190
WBGene00004192
WBGene00004195
WBGene00004197
WBGene00004198
WBGene00004199
WBGene00004204
WBGene00004210
WBGene00004266
WBGene00004267
WBGene00004271
WBGene00004272
WBGene00004274
WBGene00004275
WBGene00004286
WBGene00004305
WBGene00004309
WBGene00004310
WBGene00004318
WBGene00004320
WBGene00004321
WBGene00004326
WBGene00004339
WBGene00004341
WBGene00004385
WBGene00004419
WBGene00004420
WBGene00004423
WBGene00004425
WBGene00004426
WBGene00004429
WBGene00004431
WBGene00004432
WBGene00004433
WBGene00004434
WBGene00004436
WBGene00004438
WBGene00004439
WBGene00004443
WBGene00004445
WBGene00004447
WBGene00004449
WBGene00004450
WBGene00004451
WBGene00004452
WBGene00004456
WBGene00004460
WBGene00004464
WBGene00004468
WBGene00004470
WBGene00004472
WBGene00004474
WBGene00004478
WBGene00004481
WBGene00004483
WBGene00004486
WBGene00004487
WBGene00004490
WBGene00004492
WBGene00004494
WBGene00004495
WBGene00004496
WBGene00004497
WBGene00004498
WBGene00004499
WBGene00004504
WBGene00004510
WBGene00004681
WBGene00004702
WBGene00004704
WBGene00004728
WBGene00004739
WBGene00004768
WBGene00004788
WBGene00004798
WBGene00004801
WBGene00004807
WBGene00004809
WBGene00004811
WBGene00004823
WBGene00004825
WBGene00004826
WBGene00004858
WBGene00004860
WBGene00004875
WBGene00004885
WBGene00004888
WBGene00004893
WBGene00004918
WBGene00004919
WBGene00004920
WBGene00004927
WBGene00004930
WBGene00004979
WBGene00004981
WBGene00004986
WBGene00004987
WBGene00004989
WBGene00004995
WBGene00004998
WBGene00005003
WBGene00005007
WBGene00005012
WBGene00005014
WBGene00005015
WBGene00005258
WBGene00005444
WBGene00005769
WBGene00005833
WBGene00005932
WBGene00006050
WBGene00006051
WBGene00006052
WBGene00006056
WBGene00006057
WBGene00006061
WBGene00006063
WBGene00006077
WBGene00006366
WBGene00006381
WBGene00006392
WBGene00006404
WBGene00006407
WBGene00006410
WBGene00006414
WBGene00006433
WBGene00006438
WBGene00006452
WBGene00006454
WBGene00006470
WBGene00006491
WBGene00006494
WBGene00006496
WBGene00006503
WBGene00006515
WBGene00006520
WBGene00006574
WBGene00006575
WBGene00006584
WBGene00006585
WBGene00006592
WBGene00006594
WBGene00006603
WBGene00006628
WBGene00006636
WBGene00006704
WBGene00006713
WBGene00006715
WBGene00006721
WBGene00006723
WBGene00006730
WBGene00006735
WBGene00006755
WBGene00006817
WBGene00006890
WBGene00006910
WBGene00006911
WBGene00006913
WBGene00006915
WBGene00006918
WBGene00006919
WBGene00006925
WBGene00006926
WBGene00006929
WBGene00006930
WBGene00006942
WBGene00006946
WBGene00006948
WBGene00006956
WBGene00006957
WBGene00006959
WBGene00006963
WBGene00006975
WBGene00006984
WBGene00006993
WBGene00007012
WBGene00007014
WBGene00007018
WBGene00007026
WBGene00007045
WBGene00007055
WBGene00007058
WBGene00007068
WBGene00007072
WBGene00007106
WBGene00007107
WBGene00007113
WBGene00007129
WBGene00007136
WBGene00007142
WBGene00007144
WBGene00007167
WBGene00007178
WBGene00007185
WBGene00007195
WBGene00007223
WBGene00007228
WBGene00007236
WBGene00007256
WBGene00007257
WBGene00007275
WBGene00007301
WBGene00007336
WBGene00007347
WBGene00007348
WBGene00007355
WBGene00007365
WBGene00007385
WBGene00007400
WBGene00007407
WBGene00007413
WBGene00007421
WBGene00007431
WBGene00007436
WBGene00007443
WBGene00007458
WBGene00007504
WBGene00007508
WBGene00007549
WBGene00007557
WBGene00007560
WBGene00007573
WBGene00007577
WBGene00007579
WBGene00007588
WBGene00007605
WBGene00007614
WBGene00007616
WBGene00007617
WBGene00007622
WBGene00007623
WBGene00007645
WBGene00007646
WBGene00007650
WBGene00007653
WBGene00007679
WBGene00007680
WBGene00007689
WBGene00007690
WBGene00007702
WBGene00007706
WBGene00007718
WBGene00007724
WBGene00007726
WBGene00007728
WBGene00007730
WBGene00007731
WBGene00007736
WBGene00007763
WBGene00007764
WBGene00007772
WBGene00007811
WBGene00007812
WBGene00007824
WBGene00007848
WBGene00007855
WBGene00007857
WBGene00007880
WBGene00007886
WBGene00007898
WBGene00007927
WBGene00007932
WBGene00007944
WBGene00007951
WBGene00007958
WBGene00007969
WBGene00007970
WBGene00008032
WBGene00008125
WBGene00008149
WBGene00008165
WBGene00008169
WBGene00008195
WBGene00008199
WBGene00008211
WBGene00008226
WBGene00008229
WBGene00008239
WBGene00008262
WBGene00008277
WBGene00008333
WBGene00008335
WBGene00008336
WBGene00008356
WBGene00008371
WBGene00008375
WBGene00008380
WBGene00008398
WBGene00008405
WBGene00008408
WBGene00008409
WBGene00008414
WBGene00008415
WBGene00008425
WBGene00008436
WBGene00008446
WBGene00008455
WBGene00008456
WBGene00008457
WBGene00008458
WBGene00008476
WBGene00008486
WBGene00008488
WBGene00008492
WBGene00008495
WBGene00008504
WBGene00008505
WBGene00008506
WBGene00008528
WBGene00008530
WBGene00008533
WBGene00008542
WBGene00008547
WBGene00008553
WBGene00008572
WBGene00008576
WBGene00008577
WBGene00008606
WBGene00008607
WBGene00008628
WBGene00008629
WBGene00008631
WBGene00008669
WBGene00008681
WBGene00008683
WBGene00008726
WBGene00008730
WBGene00008742
WBGene00008764
WBGene00008767
WBGene00008768
WBGene00008830
WBGene00008855
WBGene00008865
WBGene00008900
WBGene00008913
WBGene00008915
WBGene00008920
WBGene00008923
WBGene00008936
WBGene00008939
WBGene00008944
WBGene00008969
WBGene00008973
WBGene00008975
WBGene00008979
WBGene00008986
WBGene00009002
WBGene00009004
WBGene00009006
WBGene00009008
WBGene00009009
WBGene00009010
WBGene00009023
WBGene00009045
WBGene00009049
WBGene00009051
WBGene00009059
WBGene00009069
WBGene00009078
WBGene00009081
WBGene00009093
WBGene00009118
WBGene00009119
WBGene00009122
WBGene00009131
WBGene00009138
WBGene00009139
WBGene00009140
WBGene00009142
WBGene00009146
WBGene00009159
WBGene00009161
WBGene00009163
WBGene00009165
WBGene00009179
WBGene00009187
WBGene00009192
WBGene00009207
WBGene00009219
WBGene00009221
WBGene00009237
WBGene00009259
WBGene00009260
WBGene00009272
WBGene00009277
WBGene00009287
WBGene00009289
WBGene00009293
WBGene00009304
WBGene00009306
WBGene00009319
WBGene00009335
WBGene00009336
WBGene00009347
WBGene00009353
WBGene00009367
WBGene00009394
WBGene00009396
WBGene00009430
WBGene00009436
WBGene00009444
WBGene00009445
WBGene00009448
WBGene00009454
WBGene00009455
WBGene00009475
WBGene00009493
WBGene00009495
WBGene00009505
WBGene00009521
WBGene00009522
WBGene00009525
WBGene00009531
WBGene00009534
WBGene00009554
WBGene00009575
WBGene00009577
WBGene00009580
WBGene00009582
WBGene00009588
WBGene00009595
WBGene00009621
WBGene00009622
WBGene00009624
WBGene00009628
WBGene00009634
WBGene00009648
WBGene00009650
WBGene00009664
WBGene00009666
WBGene00009691
WBGene00009706
WBGene00009710
WBGene00009711
WBGene00009723
WBGene00009724
WBGene00009739
WBGene00009741
WBGene00009783
WBGene00009787
WBGene00009793
WBGene00009809
WBGene00009811
WBGene00009818
WBGene00009880
WBGene00009881
WBGene00009882
WBGene00009886
WBGene00009895
WBGene00009898
WBGene00009902
WBGene00009915
WBGene00009918
WBGene00009919
WBGene00009921
WBGene00009925
WBGene00009940
WBGene00009945
WBGene00009966
WBGene00009968
WBGene00009973
WBGene00009979
WBGene00009980
WBGene00009981
WBGene00009983
WBGene00009984
WBGene00010001
WBGene00010037
WBGene00010041
WBGene00010043
WBGene00010048
WBGene00010050
WBGene00010052
WBGene00010055
WBGene00010063
WBGene00010075
WBGene00010089
WBGene00010113
WBGene00010117
WBGene00010124
WBGene00010125
WBGene00010128
WBGene00010130
WBGene00010150
WBGene00010160
WBGene00010174
WBGene00010176
WBGene00010225
WBGene00010230
WBGene00010258
WBGene00010266
WBGene00010274
WBGene00010280
WBGene00010286
WBGene00010291
WBGene00010303
WBGene00010305
WBGene00010308
WBGene00010317
WBGene00010330
WBGene00010333
WBGene00010337
WBGene00010348
WBGene00010351
WBGene00010357
WBGene00010369
WBGene00010370
WBGene00010383
WBGene00010387
WBGene00010397
WBGene00010407
WBGene00010424
WBGene00010428
WBGene00010436
WBGene00010456
WBGene00010458
WBGene00010470
WBGene00010477
WBGene00010479
WBGene00010500
WBGene00010502
WBGene00010503
WBGene00010524
WBGene00010525
WBGene00010539
WBGene00010545
WBGene00010565
WBGene00010567
WBGene00010571
WBGene00010579
WBGene00010583
WBGene00010605
WBGene00010611
WBGene00010615
WBGene00010617
WBGene00010620
WBGene00010633
WBGene00010634
WBGene00010656
WBGene00010657
WBGene00010660
WBGene00010661
WBGene00010671
WBGene00010676
WBGene00010681
WBGene00010697
WBGene00010699
WBGene00010724
WBGene00010745
WBGene00010759
WBGene00010769
WBGene00010774
WBGene00010778
WBGene00010790
WBGene00010813
WBGene00010835
WBGene00010851
WBGene00010867
WBGene00010877
WBGene00010879
WBGene00010887
WBGene00010896
WBGene00010902
WBGene00010905
WBGene00010924
WBGene00010942
WBGene00010947
WBGene00010988
WBGene00010993
WBGene00010998
WBGene00011006
WBGene00011015
WBGene00011019
WBGene00011032
WBGene00011035
WBGene00011040
WBGene00011059
WBGene00011064
WBGene00011072
WBGene00011076
WBGene00011090
WBGene00011093
WBGene00011094
WBGene00011097
WBGene00011102
WBGene00011103
WBGene00011105
WBGene00011109
WBGene00011115
WBGene00011116
WBGene00011117
WBGene00011119
WBGene00011123
WBGene00011128
WBGene00011129
WBGene00011139
WBGene00011144
WBGene00011145
WBGene00011155
WBGene00011156
WBGene00011181
WBGene00011193
WBGene00011194
WBGene00011195
WBGene00011198
WBGene00011222
WBGene00011224
WBGene00011227
WBGene00011230
WBGene00011232
WBGene00011235
WBGene00011239
WBGene00011246
WBGene00011248
WBGene00011263
WBGene00011273
WBGene00011284
WBGene00011291
WBGene00011306
WBGene00011307
WBGene00011321
WBGene00011325
WBGene00011330
WBGene00011331
WBGene00011376
WBGene00011391
WBGene00011404
WBGene00011423
WBGene00011460
WBGene00011462
WBGene00011464
WBGene00011469
WBGene00011487
WBGene00011501
WBGene00011513
WBGene00011527
WBGene00011528
WBGene00011545
WBGene00011560
WBGene00011561
WBGene00011571
WBGene00011579
WBGene00011610
WBGene00011622
WBGene00011630
WBGene00011634
WBGene00011648
WBGene00011687
WBGene00011707
WBGene00011730
WBGene00011732
WBGene00011733
WBGene00011734
WBGene00011740
WBGene00011743
WBGene00011748
WBGene00011761
WBGene00011767
WBGene00011773
WBGene00011775
WBGene00011783
WBGene00011788
WBGene00011789
WBGene00011793
WBGene00011801
WBGene00011820
WBGene00011823
WBGene00011835
WBGene00011852
WBGene00011856
WBGene00011858
WBGene00011859
WBGene00011860
WBGene00011867
WBGene00011869
WBGene00011874
WBGene00011883
WBGene00011917
WBGene00011938
WBGene00011953
WBGene00011966
WBGene00011967
WBGene00011975
WBGene00012005
WBGene00012007
WBGene00012017
WBGene00012029
WBGene00012033
WBGene00012034
WBGene00012101
WBGene00012107
WBGene00012113
WBGene00012123
WBGene00012128
WBGene00012140
WBGene00012144
WBGene00012149
WBGene00012164
WBGene00012166
WBGene00012179
WBGene00012182
WBGene00012188
WBGene00012201
WBGene00012204
WBGene00012213
WBGene00012216
WBGene00012221
WBGene00012231
WBGene00012245
WBGene00012251
WBGene00012276
WBGene00012290
WBGene00012324
WBGene00012326
WBGene00012339
WBGene00012341
WBGene00012344
WBGene00012351
WBGene00012354
WBGene00012355
WBGene00012361
WBGene00012375
WBGene00012382
WBGene00012434
WBGene00012452
WBGene00012453
WBGene00012462
WBGene00012464
WBGene00012483
WBGene00012489
WBGene00012529
WBGene00012532
WBGene00012540
WBGene00012546
WBGene00012548
WBGene00012550
WBGene00012553
WBGene00012554
WBGene00012600
WBGene00012608
WBGene00012615
WBGene00012624
WBGene00012641
WBGene00012643
WBGene00012645
WBGene00012646
WBGene00012668
WBGene00012675
WBGene00012693
WBGene00012704
WBGene00012739
WBGene00012740
WBGene00012766
WBGene00012776
WBGene00012781
WBGene00012782
WBGene00012813
WBGene00012818
WBGene00012830
WBGene00012853
WBGene00012889
WBGene00012890
WBGene00012930
WBGene00012933
WBGene00012936
WBGene00012937
WBGene00012939
WBGene00012947
WBGene00012968
WBGene00013024
WBGene00013047
WBGene00013078
WBGene00013081
WBGene00013119
WBGene00013140
WBGene00013144
WBGene00013153
WBGene00013168
WBGene00013200
WBGene00013208
WBGene00013218
WBGene00013236
WBGene00013237
WBGene00013238
WBGene00013239
WBGene00013263
WBGene00013269
WBGene00013301
WBGene00013304
WBGene00013308
WBGene00013482
WBGene00013514
WBGene00013515
WBGene00013541
WBGene00013550
WBGene00013569
WBGene00013575
WBGene00013576
WBGene00013577
WBGene00013580
WBGene00013585
WBGene00013605
WBGene00013608
WBGene00013643
WBGene00013671
WBGene00013694
WBGene00013695
WBGene00013696
WBGene00013697
WBGene00013702
WBGene00013708
WBGene00013716
WBGene00013720
WBGene00013754
WBGene00013758
WBGene00013760
WBGene00013762
WBGene00013805
WBGene00013837
WBGene00013838
WBGene00013866
WBGene00013869
WBGene00013878
WBGene00013880
WBGene00013882
WBGene00013893
WBGene00013920
WBGene00013958
WBGene00013980
WBGene00013997
WBGene00014004
WBGene00014015
WBGene00014016
WBGene00014017
WBGene00014022
WBGene00014029
WBGene00014030
WBGene00014031
WBGene00014058
WBGene00014089
WBGene00014108
WBGene00014111
WBGene00014137
WBGene00014140
WBGene00014148
WBGene00014158
WBGene00014163
WBGene00014164
WBGene00014165
WBGene00014172
WBGene00014177
WBGene00014204
WBGene00014206
WBGene00014208
WBGene00014218
WBGene00014222
WBGene00014227
WBGene00014244
WBGene00014249
WBGene00014251
WBGene00014252
WBGene00014300
WBGene00014307
WBGene00014308
WBGene00014309
WBGene00014754
WBGene00014772
WBGene00014965
WBGene00014985
WBGene00015009
WBGene00015010
WBGene00015047
WBGene00015048
WBGene00015050
WBGene00015052
WBGene00015064
WBGene00015100
WBGene00015101
WBGene00015106
WBGene00015116
WBGene00015133
WBGene00015147
WBGene00015150
WBGene00015153
WBGene00015158
WBGene00015163
WBGene00015164
WBGene00015181
WBGene00015207
WBGene00015208
WBGene00015211
WBGene00015216
WBGene00015248
WBGene00015251
WBGene00015259
WBGene00015291
WBGene00015297
WBGene00015307
WBGene00015327
WBGene00015328
WBGene00015333
WBGene00015349
WBGene00015362
WBGene00015378
WBGene00015389
WBGene00015403
WBGene00015410
WBGene00015418
WBGene00015469
WBGene00015471
WBGene00015477
WBGene00015480
WBGene00015483
WBGene00015487
WBGene00015488
WBGene00015507
WBGene00015526
WBGene00015540
WBGene00015547
WBGene00015554
WBGene00015557
WBGene00015558
WBGene00015561
WBGene00015565
WBGene00015567
WBGene00015574
WBGene00015581
WBGene00015593
WBGene00015596
WBGene00015597
WBGene00015599
WBGene00015602
WBGene00015608
WBGene00015646
WBGene00015648
WBGene00015692
WBGene00015709
WBGene00015716
WBGene00015735
WBGene00015745
WBGene00015747
WBGene00015756
WBGene00015759
WBGene00015762
WBGene00015767
WBGene00015791
WBGene00015803
WBGene00015806
WBGene00015809
WBGene00015810
WBGene00015811
WBGene00015814
WBGene00015823
WBGene00015828
WBGene00015887
WBGene00015910
WBGene00015915
WBGene00015916
WBGene00015932
WBGene00015938
WBGene00015947
WBGene00015954
WBGene00015955
WBGene00015956
WBGene00015971
WBGene00016004
WBGene00016011
WBGene00016018
WBGene00016019
WBGene00016027
WBGene00016052
WBGene00016054
WBGene00016055
WBGene00016057
WBGene00016058
WBGene00016062
WBGene00016097
WBGene00016103
WBGene00016109
WBGene00016116
WBGene00016123
WBGene00016124
WBGene00016143
WBGene00016144
WBGene00016146
WBGene00016148
WBGene00016149
WBGene00016162
WBGene00016167
WBGene00016173
WBGene00016192
WBGene00016193
WBGene00016194
WBGene00016202
WBGene00016204
WBGene00016217
WBGene00016218
WBGene00016225
WBGene00016235
WBGene00016244
WBGene00016245
WBGene00016249
WBGene00016266
WBGene00016274
WBGene00016289
WBGene00016301
WBGene00016313
WBGene00016316
WBGene00016321
WBGene00016323
WBGene00016325
WBGene00016332
WBGene00016336
WBGene00016358
WBGene00016362
WBGene00016375
WBGene00016379
WBGene00016390
WBGene00016393
WBGene00016395
WBGene00016399
WBGene00016400
WBGene00016403
WBGene00016404
WBGene00016409
WBGene00016415
WBGene00016419
WBGene00016421
WBGene00016425
WBGene00016431
WBGene00016435
WBGene00016439
WBGene00016440
WBGene00016442
WBGene00016445
WBGene00016449
WBGene00016490
WBGene00016493
WBGene00016494
WBGene00016497
WBGene00016507
WBGene00016511
WBGene00016538
WBGene00016544
WBGene00016575
WBGene00016576
WBGene00016589
WBGene00016590
WBGene00016594
WBGene00016607
WBGene00016608
WBGene00016614
WBGene00016623
WBGene00016629
WBGene00016641
WBGene00016642
WBGene00016649
WBGene00016655
WBGene00016659
WBGene00016669
WBGene00016705
WBGene00016719
WBGene00016729
WBGene00016740
WBGene00016752
WBGene00016756
WBGene00016757
WBGene00016759
WBGene00016760
WBGene00016763
WBGene00016765
WBGene00016766
WBGene00016769
WBGene00016781
WBGene00016788
WBGene00016791
WBGene00016794
WBGene00016849
WBGene00016867
WBGene00016869
WBGene00016894
WBGene00016907
WBGene00016912
WBGene00016934
WBGene00016942
WBGene00016943
WBGene00016987
WBGene00016989
WBGene00016990
WBGene00016992
WBGene00016998
WBGene00017011
WBGene00017012
WBGene00017016
WBGene00017023
WBGene00017041
WBGene00017045
WBGene00017053
WBGene00017070
WBGene00017074
WBGene00017076
WBGene00017082
WBGene00017084
WBGene00017100
WBGene00017101
WBGene00017119
WBGene00017120
WBGene00017121
WBGene00017123
WBGene00017131
WBGene00017159
WBGene00017166
WBGene00017238
WBGene00017239
WBGene00017244
WBGene00017286
WBGene00017287
WBGene00017289
WBGene00017301
WBGene00017302
WBGene00017303
WBGene00017304
WBGene00017307
WBGene00017310
WBGene00017319
WBGene00017326
WBGene00017335
WBGene00017356
WBGene00017357
WBGene00017362
WBGene00017364
WBGene00017385
WBGene00017386
WBGene00017391
WBGene00017429
WBGene00017431
WBGene00017437
WBGene00017445
WBGene00017446
WBGene00017448
WBGene00017482
WBGene00017484
WBGene00017500
WBGene00017506
WBGene00017529
WBGene00017565
WBGene00017578
WBGene00017591
WBGene00017595
WBGene00017621
WBGene00017650
WBGene00017659
WBGene00017675
WBGene00017678
WBGene00017705
WBGene00017706
WBGene00017726
WBGene00017727
WBGene00017734
WBGene00017735
WBGene00017738
WBGene00017741
WBGene00017751
WBGene00017763
WBGene00017767
WBGene00017770
WBGene00017772
WBGene00017775
WBGene00017776
WBGene00017780
WBGene00017789
WBGene00017799
WBGene00017818
WBGene00017819
WBGene00017828
WBGene00017830
WBGene00017831
WBGene00017861
WBGene00017874
WBGene00017881
WBGene00017889
WBGene00017916
WBGene00017920
WBGene00017921
WBGene00017924
WBGene00017925
WBGene00017926
WBGene00017962
WBGene00017964
WBGene00017967
WBGene00017968
WBGene00017969
WBGene00017981
WBGene00017982
WBGene00017997
WBGene00018006
WBGene00018036
WBGene00018044
WBGene00018069
WBGene00018070
WBGene00018071
WBGene00018085
WBGene00018101
WBGene00018117
WBGene00018150
WBGene00018151
WBGene00018164
WBGene00018181
WBGene00018195
WBGene00018199
WBGene00018206
WBGene00018210
WBGene00018216
WBGene00018230
WBGene00018239
WBGene00018240
WBGene00018286
WBGene00018290
WBGene00018297
WBGene00018302
WBGene00018343
WBGene00018353
WBGene00018370
WBGene00018393
WBGene00018395
WBGene00018419
WBGene00018424
WBGene00018425
WBGene00018431
WBGene00018465
WBGene00018467
WBGene00018481
WBGene00018482
WBGene00018484
WBGene00018491
WBGene00018518
WBGene00018532
WBGene00018560
WBGene00018598
WBGene00018602
WBGene00018615
WBGene00018635
WBGene00018645
WBGene00018656
WBGene00018680
WBGene00018701
WBGene00018718
WBGene00018724
WBGene00018725
WBGene00018729
WBGene00018734
WBGene00018762
WBGene00018764
WBGene00018765
WBGene00018784
WBGene00018786
WBGene00018823
WBGene00018835
WBGene00018851
WBGene00018893
WBGene00018894
WBGene00018910
WBGene00018921
WBGene00018948
WBGene00018951
WBGene00018985
WBGene00018996
WBGene00018998
WBGene00019003
WBGene00019061
WBGene00019073
WBGene00019097
WBGene00019100
WBGene00019120
WBGene00019126
WBGene00019160
WBGene00019163
WBGene00019199
WBGene00019200
WBGene00019203
WBGene00019215
WBGene00019220
WBGene00019234
WBGene00019273
WBGene00019280
WBGene00019298
WBGene00019322
WBGene00019327
WBGene00019351
WBGene00019353
WBGene00019381
WBGene00019384
WBGene00019403
WBGene00019433
WBGene00019466
WBGene00019476
WBGene00019478
WBGene00019479
WBGene00019495
WBGene00019496
WBGene00019532
WBGene00019537
WBGene00019546
WBGene00019563
WBGene00019572
WBGene00019604
WBGene00019607
WBGene00019620
WBGene00019631
WBGene00019644
WBGene00019645
WBGene00019650
WBGene00019673
WBGene00019680
WBGene00019710
WBGene00019719
WBGene00019735
WBGene00019736
WBGene00019737
WBGene00019756
WBGene00019757
WBGene00019760
WBGene00019767
WBGene00019779
WBGene00019780
WBGene00019803
WBGene00019824
WBGene00019825
WBGene00019846
WBGene00019858
WBGene00019869
WBGene00019880
WBGene00019900
WBGene00019937
WBGene00019941
WBGene00019963
WBGene00019978
WBGene00019986
WBGene00019993
WBGene00019998
WBGene00020015
WBGene00020026
WBGene00020029
WBGene00020036
WBGene00020037
WBGene00020038
WBGene00020040
WBGene00020045
WBGene00020047
WBGene00020068
WBGene00020082
WBGene00020093
WBGene00020094
WBGene00020096
WBGene00020101
WBGene00020109
WBGene00020112
WBGene00020128
WBGene00020139
WBGene00020153
WBGene00020158
WBGene00020163
WBGene00020164
WBGene00020169
WBGene00020181
WBGene00020192
WBGene00020211
WBGene00020216
WBGene00020235
WBGene00020246
WBGene00020251
WBGene00020259
WBGene00020268
WBGene00020275
WBGene00020285
WBGene00020295
WBGene00020298
WBGene00020299
WBGene00020307
WBGene00020314
WBGene00020324
WBGene00020325
WBGene00020326
WBGene00020339
WBGene00020340
WBGene00020347
WBGene00020358
WBGene00020359
WBGene00020360
WBGene00020378
WBGene00020379
WBGene00020380
WBGene00020391
WBGene00020397
WBGene00020398
WBGene00020401
WBGene00020441
WBGene00020445
WBGene00020446
WBGene00020455
WBGene00020456
WBGene00020471
WBGene00020500
WBGene00020528
WBGene00020540
WBGene00020557
WBGene00020574
WBGene00020576
WBGene00020578
WBGene00020587
WBGene00020592
WBGene00020658
WBGene00020660
WBGene00020662
WBGene00020699
WBGene00020709
WBGene00020713
WBGene00020715
WBGene00020716
WBGene00020717
WBGene00020726
WBGene00020736
WBGene00020738
WBGene00020760
WBGene00020788
WBGene00020796
WBGene00020799
WBGene00020812
WBGene00020822
WBGene00020838
WBGene00020840
WBGene00020842
WBGene00020847
WBGene00020851
WBGene00020868
WBGene00020883
WBGene00020886
WBGene00020887
WBGene00020891
WBGene00020895
WBGene00020901
WBGene00020905
WBGene00020918
WBGene00020921
WBGene00020931
WBGene00020933
WBGene00020951
WBGene00020994
WBGene00021000
WBGene00021015
WBGene00021021
WBGene00021024
WBGene00021026
WBGene00021032
WBGene00021043
WBGene00021048
WBGene00021057
WBGene00021060
WBGene00021088
WBGene00021093
WBGene00021120
WBGene00021191
WBGene00021224
WBGene00021269
WBGene00021277
WBGene00021283
WBGene00021296
WBGene00021313
WBGene00021323
WBGene00021335
WBGene00021371
WBGene00021375
WBGene00021420
WBGene00021430
WBGene00021440
WBGene00021456
WBGene00021465
WBGene00021489
WBGene00021496
WBGene00021497
WBGene00021506
WBGene00021517
WBGene00021519
WBGene00021520
WBGene00021533
WBGene00021545
WBGene00021566
WBGene00021660
WBGene00021691
WBGene00021702
WBGene00021709
WBGene00021715
WBGene00021747
WBGene00021748
WBGene00021800
WBGene00021900
WBGene00021920
WBGene00021934
WBGene00022021
WBGene00022025
WBGene00022026
WBGene00022027
WBGene00022037
WBGene00022043
WBGene00022045
WBGene00022047
WBGene00022083
WBGene00022085
WBGene00022099
WBGene00022126
WBGene00022169
WBGene00022185
WBGene00022326
WBGene00022327
WBGene00022346
WBGene00022348
WBGene00022456
WBGene00022460
WBGene00022492
WBGene00022494
WBGene00022497
WBGene00022499
WBGene00022516
WBGene00022549
WBGene00022562
WBGene00022571
WBGene00022573
WBGene00022575
WBGene00022579
WBGene00022582
WBGene00022597
WBGene00022599
WBGene00022610
WBGene00022621
WBGene00022623
WBGene00022629
WBGene00022642
WBGene00022644
WBGene00022647
WBGene00022663
WBGene00022678
WBGene00022683
WBGene00022734
WBGene00022745
WBGene00022754
WBGene00022759
WBGene00022769
WBGene00022791
WBGene00022793
WBGene00022794
WBGene00022798
WBGene00022827
WBGene00022836
WBGene00022848
WBGene00022850
WBGene00022851
WBGene00022855
WBGene00022856
WBGene00022857
WBGene00022862
WBGene00022864
WBGene00022881
WBGene00022887
WBGene00022888
WBGene00023068
WBGene00023209
WBGene00023243
WBGene00023320
WBGene00023407
WBGene00023485
WBGene00043147
WBGene00043302
WBGene00043952
WBGene00044063
WBGene00044094
WBGene00044238
WBGene00044294
WBGene00044418
WBGene00044442
WBGene00044614
WBGene00044680
WBGene00044696
WBGene00044734
WBGene00044797
WBGene00044916
WBGene00044917
WBGene00045183
WBGene00045369
WBGene00045393
WBGene00045401
WBGene00045418
WBGene00045517
WBGene00077496
WBGene00077526
WBGene00077606
WBGene00077691
WBGene00077761
WBGene00077762
WBGene00077770
WBGene00077773
WBGene00194650
WBGene00194703
WBGene00194833
WBGene00194912
WBGene00194951
WBGene00195026
WBGene00195248
WBGene00206380
WBGene00206384
WBGene00206478
WBGene00206479
WBGene00206502
WBGene00206515
WBGene00219216
WBGene00219293
WBGene00219316
WBGene00219793
WBGene00220036
WBGene00235270
WBGene00235280
WBGene00235306
