# Supplementary material for: Tissue enrichment analysis for C. elegans genomics
Source: BMC Bioinformatics. 2016 Sep 13;17(1):366. doi: 10.1186/s12859-016-1229-9 (PMC5020436; doi:10.1186/s12859-016-1229-9)
Supplement: Additional file 3 — Golden Gene Sets. A list of all the genes used for our benchmarking process. (ZIP 74 kb) [file 12859_2016_1229_MOESM3_ESM.zip › input/genesets_golden/WBPaper00031003_0hr_muscle_enriched_WBbt_0003675_761]

gene,reads
WBGene00000003
WBGene00000035
WBGene00000047
WBGene00000070
WBGene00000112
WBGene00000114
WBGene00000118
WBGene00000179
WBGene00000186
WBGene00000207
WBGene00000210
WBGene00000211
WBGene00000238
WBGene00000283
WBGene00000286
WBGene00000377
WBGene00000378
WBGene00000379
WBGene00000381
WBGene00000383
WBGene00000425
WBGene00000437
WBGene00000454
WBGene00000455
WBGene00000509
WBGene00000528
WBGene00000536
WBGene00000554
WBGene00000764
WBGene00000768
WBGene00000779
WBGene00000822
WBGene00000832
WBGene00000857
WBGene00000858
WBGene00000942
WBGene00000951
WBGene00000952
WBGene00000964
WBGene00000982
WBGene00000988
WBGene00000998
WBGene00001000
WBGene00001005
WBGene00001054
WBGene00001078
WBGene00001079
WBGene00001116
WBGene00001131
WBGene00001132
WBGene00001149
WBGene00001152
WBGene00001153
WBGene00001184
WBGene00001208
WBGene00001248
WBGene00001263
WBGene00001340
WBGene00001366
WBGene00001371
WBGene00001385
WBGene00001386
WBGene00001390
WBGene00001404
WBGene00001430
WBGene00001434
WBGene00001519
WBGene00001523
WBGene00001564
WBGene00001570
WBGene00001572
WBGene00001594
WBGene00001596
WBGene00001604
WBGene00001619
WBGene00001627
WBGene00001643
WBGene00001685
WBGene00001770
WBGene00001851
WBGene00001863
WBGene00001948
WBGene00002011
WBGene00002012
WBGene00002023
WBGene00002030
WBGene00002069
WBGene00002140
WBGene00002162
WBGene00002183
WBGene00002213
WBGene00002254
WBGene00002255
WBGene00002264
WBGene00002265
WBGene00002268
WBGene00002280
WBGene00002497
WBGene00002855
WBGene00002881
WBGene00002974
WBGene00002975
WBGene00002976
WBGene00002978
WBGene00002990
WBGene00003007
WBGene00003124
WBGene00003163
WBGene00003169
WBGene00003225
WBGene00003248
WBGene00003249
WBGene00003369
WBGene00003370
WBGene00003371
WBGene00003375
WBGene00003414
WBGene00003477
WBGene00003495
WBGene00003511
WBGene00003515
WBGene00003546
WBGene00003555
WBGene00003565
WBGene00003578
WBGene00003593
WBGene00003597
WBGene00003612
WBGene00003627
WBGene00003659
WBGene00003812
WBGene00003843
WBGene00003860
WBGene00003893
WBGene00003907
WBGene00003911
WBGene00003929
WBGene00003930
WBGene00003931
WBGene00003932
WBGene00003933
WBGene00003934
WBGene00003960
WBGene00003969
WBGene00003978
WBGene00003991
WBGene00004025
WBGene00004036
WBGene00004037
WBGene00004092
WBGene00004112
WBGene00004113
WBGene00004129
WBGene00004130
WBGene00004135
WBGene00004145
WBGene00004154
WBGene00004182
WBGene00004202
WBGene00004226
WBGene00004238
WBGene00004249
WBGene00004258
WBGene00004269
WBGene00004360
WBGene00004393
WBGene00004423
WBGene00004440
WBGene00004487
WBGene00004489
WBGene00004491
WBGene00004735
WBGene00004736
WBGene00004790
WBGene00004801
WBGene00004857
WBGene00004910
WBGene00004995
WBGene00005000
WBGene00005290
WBGene00005399
WBGene00005531
WBGene00005642
WBGene00005808
WBGene00006062
WBGene00006067
WBGene00006068
WBGene00006097
WBGene00006195
WBGene00006205
WBGene00006288
WBGene00006308
WBGene00006318
WBGene00006319
WBGene00006321
WBGene00006364
WBGene00006365
WBGene00006394
WBGene00006412
WBGene00006436
WBGene00006452
WBGene00006486
WBGene00006495
WBGene00006508
WBGene00006517
WBGene00006525
WBGene00006582
WBGene00006584
WBGene00006585
WBGene00006588
WBGene00006601
WBGene00006602
WBGene00006603
WBGene00006609
WBGene00006634
WBGene00006637
WBGene00006641
WBGene00006643
WBGene00006663
WBGene00006672
WBGene00006677
WBGene00006680
WBGene00006683
WBGene00006695
WBGene00006754
WBGene00006759
WBGene00006764
WBGene00006765
WBGene00006771
WBGene00006774
WBGene00006780
WBGene00006781
WBGene00006784
WBGene00006787
WBGene00006794
WBGene00006801
WBGene00006805
WBGene00006814
WBGene00006819
WBGene00006820
WBGene00006822
WBGene00006824
WBGene00006825
WBGene00006826
WBGene00006827
WBGene00006836
WBGene00006844
WBGene00006852
WBGene00006874
WBGene00006893
WBGene00006924
WBGene00006978
WBGene00006983
WBGene00006984
WBGene00006987
WBGene00007024
WBGene00007047
WBGene00007099
WBGene00007129
WBGene00007139
WBGene00007155
WBGene00007206
WBGene00007234
WBGene00007347
WBGene00007353
WBGene00007363
WBGene00007388
WBGene00007419
WBGene00007520
WBGene00007554
WBGene00007562
WBGene00007591
WBGene00007592
WBGene00007597
WBGene00007680
WBGene00007684
WBGene00007686
WBGene00007711
WBGene00007750
WBGene00007753
WBGene00007764
WBGene00007824
WBGene00007854
WBGene00007919
WBGene00007924
WBGene00007993
WBGene00008023
WBGene00008040
WBGene00008042
WBGene00008095
WBGene00008191
WBGene00008222
WBGene00008274
WBGene00008275
WBGene00008310
WBGene00008388
WBGene00008398
WBGene00008414
WBGene00008415
WBGene00008432
WBGene00008436
WBGene00008446
WBGene00008538
WBGene00008572
WBGene00008588
WBGene00008603
WBGene00008606
WBGene00008636
WBGene00008706
WBGene00008733
WBGene00008768
WBGene00008776
WBGene00008819
WBGene00008857
WBGene00008868
WBGene00008980
WBGene00008998
WBGene00009008
WBGene00009018
WBGene00009029
WBGene00009030
WBGene00009031
WBGene00009048
WBGene00009131
WBGene00009142
WBGene00009260
WBGene00009291
WBGene00009314
WBGene00009333
WBGene00009337
WBGene00009369
WBGene00009439
WBGene00009475
WBGene00009514
WBGene00009581
WBGene00009586
WBGene00009645
WBGene00009664
WBGene00009667
WBGene00009781
WBGene00009800
WBGene00009802
WBGene00009819
WBGene00009850
WBGene00009885
WBGene00009932
WBGene00009940
WBGene00009972
WBGene00009973
WBGene00010042
WBGene00010094
WBGene00010106
WBGene00010137
WBGene00010191
WBGene00010214
WBGene00010374
WBGene00010385
WBGene00010440
WBGene00010458
WBGene00010459
WBGene00010488
WBGene00010491
WBGene00010544
WBGene00010593
WBGene00010628
WBGene00010648
WBGene00010649
WBGene00010665
WBGene00010667
WBGene00010675
WBGene00010681
WBGene00010703
WBGene00010778
WBGene00010779
WBGene00010809
WBGene00010812
WBGene00010834
WBGene00010862
WBGene00010868
WBGene00010872
WBGene00010877
WBGene00010878
WBGene00010879
WBGene00010902
WBGene00010905
WBGene00010930
WBGene00011003
WBGene00011004
WBGene00011026
WBGene00011108
WBGene00011122
WBGene00011123
WBGene00011147
WBGene00011232
WBGene00011270
WBGene00011271
WBGene00011288
WBGene00011331
WBGene00011391
WBGene00011405
WBGene00011409
WBGene00011422
WBGene00011444
WBGene00011448
WBGene00011479
WBGene00011498
WBGene00011529
WBGene00011573
WBGene00011647
WBGene00011692
WBGene00011693
WBGene00011726
WBGene00011736
WBGene00011755
WBGene00011763
WBGene00011767
WBGene00011832
WBGene00011858
WBGene00011883
WBGene00011904
WBGene00011906
WBGene00011917
WBGene00011934
WBGene00012122
WBGene00012164
WBGene00012197
WBGene00012206
WBGene00012225
WBGene00012279
WBGene00012291
WBGene00012293
WBGene00012322
WBGene00012326
WBGene00012369
WBGene00012382
WBGene00012383
WBGene00012407
WBGene00012408
WBGene00012421
WBGene00012478
WBGene00012483
WBGene00012530
WBGene00012544
WBGene00012605
WBGene00012606
WBGene00012657
WBGene00012662
WBGene00012713
WBGene00012830
WBGene00012850
WBGene00012854
WBGene00012860
WBGene00012875
WBGene00012885
WBGene00012891
WBGene00012910
WBGene00012960
WBGene00012965
WBGene00013029
WBGene00013077
WBGene00013078
WBGene00013081
WBGene00013181
WBGene00013210
WBGene00013223
WBGene00013255
WBGene00013275
WBGene00013289
WBGene00013421
WBGene00013455
WBGene00013468
WBGene00013477
WBGene00013531
WBGene00013542
WBGene00013577
WBGene00013671
WBGene00013683
WBGene00013720
WBGene00013746
WBGene00013804
WBGene00013869
WBGene00013872
WBGene00013884
WBGene00013947
WBGene00014001
WBGene00014030
WBGene00014033
WBGene00014054
WBGene00014074
WBGene00014079
WBGene00014088
WBGene00014089
WBGene00014092
WBGene00014096
WBGene00014103
WBGene00014108
WBGene00014109
WBGene00014131
WBGene00014202
WBGene00014206
WBGene00014207
WBGene00014214
WBGene00014224
WBGene00014261
WBGene00014262
WBGene00014307
WBGene00014826
WBGene00014989
WBGene00015061
WBGene00015063
WBGene00015074
WBGene00015097
WBGene00015125
WBGene00015137
WBGene00015148
WBGene00015177
WBGene00015182
WBGene00015248
WBGene00015251
WBGene00015276
WBGene00015334
WBGene00015336
WBGene00015350
WBGene00015356
WBGene00015391
WBGene00015407
WBGene00015437
WBGene00015472
WBGene00015483
WBGene00015509
WBGene00015548
WBGene00015566
WBGene00015621
WBGene00015650
WBGene00015677
WBGene00015680
WBGene00015681
WBGene00015714
WBGene00015741
WBGene00015803
WBGene00015920
WBGene00015936
WBGene00015980
WBGene00016030
WBGene00016039
WBGene00016057
WBGene00016197
WBGene00016210
WBGene00016211
WBGene00016266
WBGene00016330
WBGene00016375
WBGene00016463
WBGene00016513
WBGene00016531
WBGene00016562
WBGene00016626
WBGene00016630
WBGene00016706
WBGene00016716
WBGene00016722
WBGene00016734
WBGene00016745
WBGene00016751
WBGene00016838
WBGene00016846
WBGene00016918
WBGene00016974
WBGene00017010
WBGene00017013
WBGene00017041
WBGene00017054
WBGene00017060
WBGene00017065
WBGene00017070
WBGene00017104
WBGene00017125
WBGene00017129
WBGene00017149
WBGene00017195
WBGene00017250
WBGene00017266
WBGene00017301
WBGene00017314
WBGene00017362
WBGene00017374
WBGene00017440
WBGene00017481
WBGene00017582
WBGene00017593
WBGene00017597
WBGene00017639
WBGene00017657
WBGene00017659
WBGene00017688
WBGene00017698
WBGene00017781
WBGene00017795
WBGene00017864
WBGene00017866
WBGene00017874
WBGene00017887
WBGene00017889
WBGene00017923
WBGene00017931
WBGene00017980
WBGene00017996
WBGene00018024
WBGene00018061
WBGene00018076
WBGene00018207
WBGene00018219
WBGene00018221
WBGene00018340
WBGene00018356
WBGene00018364
WBGene00018367
WBGene00018392
WBGene00018405
WBGene00018407
WBGene00018448
WBGene00018449
WBGene00018459
WBGene00018478
WBGene00018485
WBGene00018491
WBGene00018527
WBGene00018579
WBGene00018602
WBGene00018632
WBGene00018655
WBGene00018719
WBGene00018720
WBGene00018763
WBGene00018797
WBGene00018817
WBGene00018823
WBGene00018876
WBGene00018996
WBGene00018998
WBGene00019001
WBGene00019082
WBGene00019102
WBGene00019170
WBGene00019203
WBGene00019227
WBGene00019277
WBGene00019299
WBGene00019407
WBGene00019436
WBGene00019437
WBGene00019456
WBGene00019464
WBGene00019478
WBGene00019572
WBGene00019624
WBGene00019645
WBGene00019656
WBGene00019713
WBGene00019727
WBGene00019832
WBGene00019880
WBGene00019890
WBGene00019895
WBGene00020012
WBGene00020027
WBGene00020029
WBGene00020082
WBGene00020106
WBGene00020164
WBGene00020185
WBGene00020195
WBGene00020200
WBGene00020219
WBGene00020230
WBGene00020260
WBGene00020301
WBGene00020330
WBGene00020331
WBGene00020350
WBGene00020366
WBGene00020391
WBGene00020417
WBGene00020479
WBGene00020486
WBGene00020530
WBGene00020568
WBGene00020635
WBGene00020689
WBGene00020732
WBGene00020735
WBGene00020784
WBGene00020808
WBGene00020812
WBGene00020823
WBGene00020836
WBGene00020869
WBGene00020884
WBGene00020886
WBGene00020895
WBGene00020897
WBGene00020909
WBGene00021002
WBGene00021036
WBGene00021043
WBGene00021044
WBGene00021079
WBGene00021124
WBGene00021323
WBGene00021352
WBGene00021439
WBGene00021485
WBGene00021534
WBGene00021558
WBGene00021818
WBGene00021840
WBGene00021871
WBGene00021917
WBGene00021943
WBGene00021948
WBGene00022042
WBGene00022048
WBGene00022073
WBGene00022100
WBGene00022115
WBGene00022123
WBGene00022126
WBGene00022127
WBGene00022180
WBGene00022194
WBGene00022242
WBGene00022380
WBGene00022386
WBGene00022397
WBGene00022456
WBGene00022457
WBGene00022515
WBGene00022519
WBGene00022534
WBGene00022611
WBGene00022766
WBGene00022801
WBGene00022808
WBGene00022829
WBGene00022868
WBGene00022910
WBGene00023408
WBGene00023472
WBGene00044026
WBGene00044049
WBGene00044070
WBGene00044078
WBGene00044079
WBGene00044197
WBGene00044325
WBGene00044326
WBGene00044728
WBGene00086561
WBGene00219989
WBGene00235270
WBGene00235292
