# Supplementary material for: Tissue enrichment analysis for C. elegans genomics
Source: BMC Bioinformatics. 2016 Sep 13;17(1):366. doi: 10.1186/s12859-016-1229-9 (PMC5020436; doi:10.1186/s12859-016-1229-9)
Supplement: Additional file 3 — Golden Gene Sets. A list of all the genes used for our benchmarking process. (ZIP 74 kb) [file 12859_2016_1229_MOESM3_ESM.zip › input/genesets_golden/WBPaper00031003_24hr_muscle_enriched_WBbt_0003675_918]

gene,reads
WBGene00000012
WBGene00000035
WBGene00000041
WBGene00000047
WBGene00000055
WBGene00000092
WBGene00000112
WBGene00000114
WBGene00000118
WBGene00000175
WBGene00000179
WBGene00000186
WBGene00000207
WBGene00000209
WBGene00000211
WBGene00000217
WBGene00000221
WBGene00000245
WBGene00000281
WBGene00000283
WBGene00000285
WBGene00000286
WBGene00000370
WBGene00000383
WBGene00000392
WBGene00000441
WBGene00000454
WBGene00000455
WBGene00000475
WBGene00000529
WBGene00000536
WBGene00000554
WBGene00000652
WBGene00000768
WBGene00000772
WBGene00000779
WBGene00000781
WBGene00000822
WBGene00000832
WBGene00000857
WBGene00000858
WBGene00000942
WBGene00000964
WBGene00000973
WBGene00000975
WBGene00000982
WBGene00000996
WBGene00000998
WBGene00001000
WBGene00001005
WBGene00001021
WBGene00001036
WBGene00001054
WBGene00001079
WBGene00001090
WBGene00001113
WBGene00001116
WBGene00001131
WBGene00001132
WBGene00001149
WBGene00001153
WBGene00001227
WBGene00001263
WBGene00001328
WBGene00001331
WBGene00001385
WBGene00001386
WBGene00001390
WBGene00001394
WBGene00001403
WBGene00001404
WBGene00001433
WBGene00001490
WBGene00001502
WBGene00001520
WBGene00001560
WBGene00001572
WBGene00001584
WBGene00001595
WBGene00001641
WBGene00001668
WBGene00001685
WBGene00001700
WBGene00001750
WBGene00001751
WBGene00001752
WBGene00001774
WBGene00001777
WBGene00001791
WBGene00001793
WBGene00001794
WBGene00001863
WBGene00001945
WBGene00001948
WBGene00001975
WBGene00002023
WBGene00002030
WBGene00002040
WBGene00002069
WBGene00002123
WBGene00002140
WBGene00002153
WBGene00002183
WBGene00002184
WBGene00002189
WBGene00002193
WBGene00002234
WBGene00002265
WBGene00002268
WBGene00002280
WBGene00002497
WBGene00002855
WBGene00002881
WBGene00002974
WBGene00002975
WBGene00002978
WBGene00002991
WBGene00003007
WBGene00003025
WBGene00003058
WBGene00003092
WBGene00003112
WBGene00003124
WBGene00003162
WBGene00003164
WBGene00003166
WBGene00003169
WBGene00003225
WBGene00003234
WBGene00003238
WBGene00003248
WBGene00003249
WBGene00003369
WBGene00003370
WBGene00003371
WBGene00003375
WBGene00003386
WBGene00003414
WBGene00003495
WBGene00003510
WBGene00003511
WBGene00003515
WBGene00003528
WBGene00003546
WBGene00003565
WBGene00003567
WBGene00003573
WBGene00003581
WBGene00003597
WBGene00003632
WBGene00003740
WBGene00003812
WBGene00003860
WBGene00003893
WBGene00003907
WBGene00003922
WBGene00003923
WBGene00003924
WBGene00003925
WBGene00003928
WBGene00003931
WBGene00003934
WBGene00003947
WBGene00003948
WBGene00003949
WBGene00003951
WBGene00003952
WBGene00003953
WBGene00003954
WBGene00003968
WBGene00003991
WBGene00004037
WBGene00004112
WBGene00004113
WBGene00004129
WBGene00004130
WBGene00004135
WBGene00004145
WBGene00004182
WBGene00004238
WBGene00004249
WBGene00004269
WBGene00004270
WBGene00004305
WBGene00004363
WBGene00004393
WBGene00004459
WBGene00004461
WBGene00004462
WBGene00004463
WBGene00004464
WBGene00004466
WBGene00004468
WBGene00004487
WBGene00004501
WBGene00004502
WBGene00004503
WBGene00004504
WBGene00004505
WBGene00004506
WBGene00004680
WBGene00004702
WBGene00004735
WBGene00004736
WBGene00004790
WBGene00004882
WBGene00004910
WBGene00004995
WBGene00005007
WBGene00005065
WBGene00005095
WBGene00005150
WBGene00005181
WBGene00005264
WBGene00005269
WBGene00005291
WBGene00005341
WBGene00005389
WBGene00005391
WBGene00005425
WBGene00005499
WBGene00005511
WBGene00005517
WBGene00005531
WBGene00005557
WBGene00005566
WBGene00005621
WBGene00005642
WBGene00005649
WBGene00005674
WBGene00005692
WBGene00005709
WBGene00005716
WBGene00005784
WBGene00005895
WBGene00006062
WBGene00006067
WBGene00006205
WBGene00006238
WBGene00006288
WBGene00006308
WBGene00006318
WBGene00006319
WBGene00006321
WBGene00006371
WBGene00006407
WBGene00006408
WBGene00006412
WBGene00006433
WBGene00006436
WBGene00006448
WBGene00006452
WBGene00006484
WBGene00006495
WBGene00006508
WBGene00006517
WBGene00006519
WBGene00006529
WBGene00006530
WBGene00006560
WBGene00006570
WBGene00006572
WBGene00006582
WBGene00006584
WBGene00006585
WBGene00006587
WBGene00006588
WBGene00006602
WBGene00006603
WBGene00006609
WBGene00006634
WBGene00006643
WBGene00006650
WBGene00006663
WBGene00006667
WBGene00006672
WBGene00006692
WBGene00006708
WBGene00006715
WBGene00006733
WBGene00006749
WBGene00006754
WBGene00006759
WBGene00006764
WBGene00006765
WBGene00006771
WBGene00006774
WBGene00006780
WBGene00006781
WBGene00006789
WBGene00006794
WBGene00006797
WBGene00006801
WBGene00006803
WBGene00006805
WBGene00006810
WBGene00006814
WBGene00006819
WBGene00006820
WBGene00006822
WBGene00006823
WBGene00006824
WBGene00006825
WBGene00006826
WBGene00006827
WBGene00006832
WBGene00006836
WBGene00006844
WBGene00006852
WBGene00006863
WBGene00006882
WBGene00006889
WBGene00006893
WBGene00006978
WBGene00006984
WBGene00007024
WBGene00007089
WBGene00007099
WBGene00007100
WBGene00007126
WBGene00007129
WBGene00007155
WBGene00007159
WBGene00007160
WBGene00007181
WBGene00007235
WBGene00007338
WBGene00007387
WBGene00007418
WBGene00007419
WBGene00007478
WBGene00007492
WBGene00007504
WBGene00007591
WBGene00007592
WBGene00007597
WBGene00007630
WBGene00007716
WBGene00007718
WBGene00007753
WBGene00007773
WBGene00007861
WBGene00007894
WBGene00007924
WBGene00007950
WBGene00007993
WBGene00008023
WBGene00008040
WBGene00008053
WBGene00008099
WBGene00008117
WBGene00008191
WBGene00008217
WBGene00008307
WBGene00008317
WBGene00008346
WBGene00008370
WBGene00008371
WBGene00008389
WBGene00008392
WBGene00008398
WBGene00008409
WBGene00008415
WBGene00008447
WBGene00008505
WBGene00008510
WBGene00008513
WBGene00008538
WBGene00008572
WBGene00008603
WBGene00008664
WBGene00008698
WBGene00008706
WBGene00008772
WBGene00008819
WBGene00008837
WBGene00008953
WBGene00008968
WBGene00008980
WBGene00008998
WBGene00009004
WBGene00009018
WBGene00009028
WBGene00009049
WBGene00009052
WBGene00009058
WBGene00009092
WBGene00009119
WBGene00009187
WBGene00009205
WBGene00009207
WBGene00009209
WBGene00009284
WBGene00009291
WBGene00009300
WBGene00009333
WBGene00009358
WBGene00009402
WBGene00009436
WBGene00009454
WBGene00009475
WBGene00009514
WBGene00009531
WBGene00009554
WBGene00009586
WBGene00009618
WBGene00009628
WBGene00009633
WBGene00009645
WBGene00009688
WBGene00009712
WBGene00009715
WBGene00009730
WBGene00009776
WBGene00009781
WBGene00009800
WBGene00009819
WBGene00009885
WBGene00009940
WBGene00009973
WBGene00009981
WBGene00010009
WBGene00010031
WBGene00010032
WBGene00010074
WBGene00010094
WBGene00010139
WBGene00010179
WBGene00010202
WBGene00010214
WBGene00010338
WBGene00010339
WBGene00010344
WBGene00010385
WBGene00010407
WBGene00010440
WBGene00010458
WBGene00010488
WBGene00010491
WBGene00010507
WBGene00010509
WBGene00010570
WBGene00010574
WBGene00010588
WBGene00010593
WBGene00010610
WBGene00010623
WBGene00010625
WBGene00010634
WBGene00010648
WBGene00010649
WBGene00010663
WBGene00010665
WBGene00010667
WBGene00010681
WBGene00010703
WBGene00010822
WBGene00010834
WBGene00010872
WBGene00010878
WBGene00010879
WBGene00010888
WBGene00010942
WBGene00010979
WBGene00010984
WBGene00011004
WBGene00011026
WBGene00011059
WBGene00011095
WBGene00011270
WBGene00011288
WBGene00011292
WBGene00011331
WBGene00011337
WBGene00011405
WBGene00011407
WBGene00011422
WBGene00011440
WBGene00011448
WBGene00011474
WBGene00011479
WBGene00011529
WBGene00011559
WBGene00011573
WBGene00011574
WBGene00011579
WBGene00011645
WBGene00011679
WBGene00011681
WBGene00011692
WBGene00011707
WBGene00011726
WBGene00011727
WBGene00011728
WBGene00011735
WBGene00011736
WBGene00011755
WBGene00011767
WBGene00011853
WBGene00011858
WBGene00011876
WBGene00011879
WBGene00011880
WBGene00011885
WBGene00011906
WBGene00011934
WBGene00011942
WBGene00012106
WBGene00012126
WBGene00012143
WBGene00012197
WBGene00012287
WBGene00012291
WBGene00012330
WBGene00012382
WBGene00012383
WBGene00012413
WBGene00012421
WBGene00012434
WBGene00012437
WBGene00012452
WBGene00012453
WBGene00012470
WBGene00012478
WBGene00012530
WBGene00012544
WBGene00012556
WBGene00012605
WBGene00012606
WBGene00012648
WBGene00012664
WBGene00012710
WBGene00012713
WBGene00012768
WBGene00012812
WBGene00012821
WBGene00012854
WBGene00012875
WBGene00012885
WBGene00012891
WBGene00012903
WBGene00012911
WBGene00012960
WBGene00013029
WBGene00013077
WBGene00013078
WBGene00013081
WBGene00013181
WBGene00013255
WBGene00013269
WBGene00013275
WBGene00013289
WBGene00013375
WBGene00013477
WBGene00013507
WBGene00013531
WBGene00013671
WBGene00013683
WBGene00013819
WBGene00013835
WBGene00013860
WBGene00013872
WBGene00013884
WBGene00013924
WBGene00013943
WBGene00013946
WBGene00013947
WBGene00013969
WBGene00014001
WBGene00014033
WBGene00014054
WBGene00014079
WBGene00014088
WBGene00014090
WBGene00014092
WBGene00014095
WBGene00014108
WBGene00014109
WBGene00014202
WBGene00014206
WBGene00014207
WBGene00014214
WBGene00014258
WBGene00014261
WBGene00014262
WBGene00014308
WBGene00014562
WBGene00014826
WBGene00014938
WBGene00014989
WBGene00015025
WBGene00015061
WBGene00015097
WBGene00015124
WBGene00015148
WBGene00015177
WBGene00015182
WBGene00015324
WBGene00015334
WBGene00015337
WBGene00015338
WBGene00015356
WBGene00015374
WBGene00015375
WBGene00015391
WBGene00015407
WBGene00015508
WBGene00015579
WBGene00015611
WBGene00015633
WBGene00015644
WBGene00015684
WBGene00015703
WBGene00015714
WBGene00015719
WBGene00015741
WBGene00015778
WBGene00015803
WBGene00015878
WBGene00015885
WBGene00015920
WBGene00015935
WBGene00015954
WBGene00015980
WBGene00016012
WBGene00016030
WBGene00016068
WBGene00016116
WBGene00016132
WBGene00016144
WBGene00016188
WBGene00016190
WBGene00016197
WBGene00016210
WBGene00016212
WBGene00016216
WBGene00016218
WBGene00016266
WBGene00016325
WBGene00016330
WBGene00016390
WBGene00016414
WBGene00016428
WBGene00016507
WBGene00016513
WBGene00016573
WBGene00016626
WBGene00016630
WBGene00016706
WBGene00016716
WBGene00016722
WBGene00016751
WBGene00016772
WBGene00016780
WBGene00016786
WBGene00016838
WBGene00016913
WBGene00016918
WBGene00016940
WBGene00016974
WBGene00016987
WBGene00017009
WBGene00017041
WBGene00017054
WBGene00017065
WBGene00017082
WBGene00017084
WBGene00017127
WBGene00017128
WBGene00017149
WBGene00017160
WBGene00017222
WBGene00017250
WBGene00017266
WBGene00017348
WBGene00017362
WBGene00017374
WBGene00017439
WBGene00017440
WBGene00017445
WBGene00017474
WBGene00017583
WBGene00017600
WBGene00017639
WBGene00017670
WBGene00017688
WBGene00017692
WBGene00017705
WBGene00017708
WBGene00017722
WBGene00017730
WBGene00017733
WBGene00017734
WBGene00017767
WBGene00017791
WBGene00017818
WBGene00017825
WBGene00017864
WBGene00017874
WBGene00017889
WBGene00017959
WBGene00017980
WBGene00018024
WBGene00018038
WBGene00018055
WBGene00018060
WBGene00018134
WBGene00018218
WBGene00018257
WBGene00018265
WBGene00018271
WBGene00018302
WBGene00018315
WBGene00018356
WBGene00018357
WBGene00018361
WBGene00018367
WBGene00018392
WBGene00018393
WBGene00018394
WBGene00018407
WBGene00018419
WBGene00018475
WBGene00018485
WBGene00018491
WBGene00018519
WBGene00018527
WBGene00018537
WBGene00018579
WBGene00018607
WBGene00018655
WBGene00018699
WBGene00018720
WBGene00018723
WBGene00018756
WBGene00018759
WBGene00018763
WBGene00018817
WBGene00018862
WBGene00018925
WBGene00018958
WBGene00018961
WBGene00018989
WBGene00019001
WBGene00019018
WBGene00019123
WBGene00019163
WBGene00019170
WBGene00019203
WBGene00019207
WBGene00019227
WBGene00019234
WBGene00019249
WBGene00019277
WBGene00019332
WBGene00019381
WBGene00019417
WBGene00019437
WBGene00019464
WBGene00019478
WBGene00019519
WBGene00019537
WBGene00019624
WBGene00019636
WBGene00019656
WBGene00019658
WBGene00019659
WBGene00019673
WBGene00019685
WBGene00019713
WBGene00019727
WBGene00019796
WBGene00019832
WBGene00019843
WBGene00019880
WBGene00019890
WBGene00019893
WBGene00019920
WBGene00019937
WBGene00019998
WBGene00020012
WBGene00020027
WBGene00020082
WBGene00020105
WBGene00020164
WBGene00020185
WBGene00020187
WBGene00020195
WBGene00020200
WBGene00020230
WBGene00020260
WBGene00020301
WBGene00020331
WBGene00020366
WBGene00020373
WBGene00020382
WBGene00020407
WBGene00020455
WBGene00020471
WBGene00020479
WBGene00020491
WBGene00020530
WBGene00020568
WBGene00020632
WBGene00020636
WBGene00020653
WBGene00020732
WBGene00020750
WBGene00020767
WBGene00020773
WBGene00020782
WBGene00020784
WBGene00020808
WBGene00020812
WBGene00020823
WBGene00020836
WBGene00020861
WBGene00020869
WBGene00020878
WBGene00020883
WBGene00020884
WBGene00020886
WBGene00020895
WBGene00020897
WBGene00020908
WBGene00020953
WBGene00020984
WBGene00021009
WBGene00021036
WBGene00021043
WBGene00021044
WBGene00021047
WBGene00021052
WBGene00021066
WBGene00021079
WBGene00021088
WBGene00021113
WBGene00021219
WBGene00021220
WBGene00021248
WBGene00021296
WBGene00021331
WBGene00021334
WBGene00021406
WBGene00021439
WBGene00021452
WBGene00021487
WBGene00021527
WBGene00021533
WBGene00021535
WBGene00021544
WBGene00021589
WBGene00021610
WBGene00021611
WBGene00021656
WBGene00021713
WBGene00021729
WBGene00021805
WBGene00021818
WBGene00021826
WBGene00021855
WBGene00021893
WBGene00021934
WBGene00021959
WBGene00021964
WBGene00021975
WBGene00021987
WBGene00022048
WBGene00022072
WBGene00022102
WBGene00022169
WBGene00022180
WBGene00022194
WBGene00022197
WBGene00022199
WBGene00022202
WBGene00022235
WBGene00022242
WBGene00022287
WBGene00022291
WBGene00022382
WBGene00022411
WBGene00022499
WBGene00022515
WBGene00022519
WBGene00022555
WBGene00022664
WBGene00022672
WBGene00022674
WBGene00022675
WBGene00022747
WBGene00022766
WBGene00022770
WBGene00022772
WBGene00022801
WBGene00022820
WBGene00022832
WBGene00022836
WBGene00022856
WBGene00022910
WBGene00023301
WBGene00023408
WBGene00044026
WBGene00044049
WBGene00044070
WBGene00044078
WBGene00044079
WBGene00044099
WBGene00044406
WBGene00044735
WBGene00044892
WBGene00045401
WBGene00045419
WBGene00045459
WBGene00050940
WBGene00206413
WBGene00220259
WBGene00235270
