# Supplementary material for: Tissue enrichment analysis for C. elegans genomics
Source: BMC Bioinformatics. 2016 Sep 13;17(1):366. doi: 10.1186/s12859-016-1229-9 (PMC5020436; doi:10.1186/s12859-016-1229-9)
Supplement: Additional file 3 — Golden Gene Sets. A list of all the genes used for our benchmarking process. (ZIP 74 kb) [file 12859_2016_1229_MOESM3_ESM.zip › input/genesets_golden/WBPaper00031532_Larva_Pan_Neuronal_Enriched_WBbt_0003679_1603]

gene,reads
WBGene00000048
WBGene00000051
WBGene00000054
WBGene00000055
WBGene00000057
WBGene00000058
WBGene00000062
WBGene00000068
WBGene00000069
WBGene00000089
WBGene00000092
WBGene00000093
WBGene00000096
WBGene00000102
WBGene00000116
WBGene00000145
WBGene00000149
WBGene00000151
WBGene00000160
WBGene00000161
WBGene00000163
WBGene00000166
WBGene00000180
WBGene00000192
WBGene00000224
WBGene00000232
WBGene00000242
WBGene00000248
WBGene00000249
WBGene00000259
WBGene00000277
WBGene00000279
WBGene00000280
WBGene00000281
WBGene00000286
WBGene00000288
WBGene00000289
WBGene00000292
WBGene00000293
WBGene00000301
WBGene00000369
WBGene00000374
WBGene00000377
WBGene00000396
WBGene00000403
WBGene00000431
WBGene00000441
WBGene00000443
WBGene00000444
WBGene00000447
WBGene00000453
WBGene00000455
WBGene00000464
WBGene00000477
WBGene00000478
WBGene00000481
WBGene00000484
WBGene00000485
WBGene00000488
WBGene00000490
WBGene00000491
WBGene00000501
WBGene00000510
WBGene00000511
WBGene00000527
WBGene00000545
WBGene00000552
WBGene00000553
WBGene00000554
WBGene00000832
WBGene00000845
WBGene00000862
WBGene00000897
WBGene00000899
WBGene00000907
WBGene00000910
WBGene00000920
WBGene00000934
WBGene00000951
WBGene00000952
WBGene00000955
WBGene00000960
WBGene00000980
WBGene00001001
WBGene00001019
WBGene00001026
WBGene00001052
WBGene00001053
WBGene00001082
WBGene00001119
WBGene00001121
WBGene00001127
WBGene00001135
WBGene00001152
WBGene00001165
WBGene00001172
WBGene00001189
WBGene00001190
WBGene00001202
WBGene00001211
WBGene00001224
WBGene00001281
WBGene00001335
WBGene00001345
WBGene00001358
WBGene00001374
WBGene00001377
WBGene00001410
WBGene00001440
WBGene00001445
WBGene00001446
WBGene00001447
WBGene00001448
WBGene00001449
WBGene00001450
WBGene00001451
WBGene00001452
WBGene00001453
WBGene00001454
WBGene00001455
WBGene00001456
WBGene00001459
WBGene00001460
WBGene00001461
WBGene00001462
WBGene00001464
WBGene00001466
WBGene00001475
WBGene00001499
WBGene00001517
WBGene00001518
WBGene00001519
WBGene00001535
WBGene00001536
WBGene00001537
WBGene00001544
WBGene00001546
WBGene00001547
WBGene00001548
WBGene00001552
WBGene00001553
WBGene00001558
WBGene00001561
WBGene00001566
WBGene00001574
WBGene00001593
WBGene00001594
WBGene00001612
WBGene00001613
WBGene00001615
WBGene00001616
WBGene00001617
WBGene00001624
WBGene00001626
WBGene00001627
WBGene00001648
WBGene00001653
WBGene00001663
WBGene00001664
WBGene00001669
WBGene00001676
WBGene00001677
WBGene00001679
WBGene00001680
WBGene00001681
WBGene00001682
WBGene00001708
WBGene00001717
WBGene00001759
WBGene00001816
WBGene00001836
WBGene00001837
WBGene00001844
WBGene00001867
WBGene00001909
WBGene00001911
WBGene00001915
WBGene00001946
WBGene00001955
WBGene00001957
WBGene00001959
WBGene00001990
WBGene00002002
WBGene00002019
WBGene00002027
WBGene00002028
WBGene00002048
WBGene00002084
WBGene00002100
WBGene00002101
WBGene00002104
WBGene00002105
WBGene00002106
WBGene00002107
WBGene00002109
WBGene00002113
WBGene00002123
WBGene00002129
WBGene00002150
WBGene00002151
WBGene00002169
WBGene00002176
WBGene00002177
WBGene00002178
WBGene00002182
WBGene00002184
WBGene00002189
WBGene00002190
WBGene00002192
WBGene00002215
WBGene00002217
WBGene00002222
WBGene00002232
WBGene00002233
WBGene00002239
WBGene00002243
WBGene00002251
WBGene00002261
WBGene00002263
WBGene00002324
WBGene00002335
WBGene00002696
WBGene00002977
WBGene00002981
WBGene00002982
WBGene00002986
WBGene00002987
WBGene00002988
WBGene00002991
WBGene00003000
WBGene00003006
WBGene00003010
WBGene00003011
WBGene00003022
WBGene00003035
WBGene00003041
WBGene00003043
WBGene00003047
WBGene00003056
WBGene00003066
WBGene00003077
WBGene00003086
WBGene00003102
WBGene00003143
WBGene00003150
WBGene00003165
WBGene00003166
WBGene00003167
WBGene00003168
WBGene00003170
WBGene00003171
WBGene00003174
WBGene00003175
WBGene00003177
WBGene00003178
WBGene00003179
WBGene00003209
WBGene00003221
WBGene00003232
WBGene00003238
WBGene00003368
WBGene00003380
WBGene00003385
WBGene00003401
WBGene00003404
WBGene00003406
WBGene00003412
WBGene00003467
WBGene00003471
WBGene00003472
WBGene00003473
WBGene00003475
WBGene00003478
WBGene00003479
WBGene00003519
WBGene00003549
WBGene00003563
WBGene00003569
WBGene00003582
WBGene00003591
WBGene00003599
WBGene00003600
WBGene00003620
WBGene00003630
WBGene00003635
WBGene00003637
WBGene00003640
WBGene00003661
WBGene00003678
WBGene00003685
WBGene00003736
WBGene00003739
WBGene00003740
WBGene00003741
WBGene00003743
WBGene00003744
WBGene00003745
WBGene00003746
WBGene00003747
WBGene00003748
WBGene00003749
WBGene00003751
WBGene00003752
WBGene00003753
WBGene00003755
WBGene00003756
WBGene00003758
WBGene00003759
WBGene00003772
WBGene00003789
WBGene00003799
WBGene00003808
WBGene00003818
WBGene00003825
WBGene00003839
WBGene00003849
WBGene00003850
WBGene00003856
WBGene00003859
WBGene00003878
WBGene00003883
WBGene00003885
WBGene00003886
WBGene00003890
WBGene00003892
WBGene00003902
WBGene00003909
WBGene00003920
WBGene00003952
WBGene00003961
WBGene00003966
WBGene00003967
WBGene00003975
WBGene00003980
WBGene00003986
WBGene00004032
WBGene00004033
WBGene00004036
WBGene00004045
WBGene00004048
WBGene00004063
WBGene00004068
WBGene00004088
WBGene00004126
WBGene00004132
WBGene00004148
WBGene00004152
WBGene00004204
WBGene00004207
WBGene00004208
WBGene00004212
WBGene00004214
WBGene00004215
WBGene00004220
WBGene00004256
WBGene00004267
WBGene00004276
WBGene00004278
WBGene00004312
WBGene00004313
WBGene00004316
WBGene00004321
WBGene00004324
WBGene00004344
WBGene00004345
WBGene00004346
WBGene00004349
WBGene00004357
WBGene00004363
WBGene00004364
WBGene00004367
WBGene00004368
WBGene00004370
WBGene00004372
WBGene00004382
WBGene00004384
WBGene00004385
WBGene00004389
WBGene00004457
WBGene00004501
WBGene00004507
WBGene00004509
WBGene00004698
WBGene00004699
WBGene00004705
WBGene00004706
WBGene00004719
WBGene00004729
WBGene00004732
WBGene00004739
WBGene00004740
WBGene00004744
WBGene00004745
WBGene00004767
WBGene00004773
WBGene00004779
WBGene00004780
WBGene00004800
WBGene00004803
WBGene00004831
WBGene00004862
WBGene00004892
WBGene00004893
WBGene00004897
WBGene00004910
WBGene00004912
WBGene00004913
WBGene00004921
WBGene00004924
WBGene00004925
WBGene00004926
WBGene00004929
WBGene00004944
WBGene00004951
WBGene00004969
WBGene00005006
WBGene00005015
WBGene00005026
WBGene00005101
WBGene00005106
WBGene00005110
WBGene00005538
WBGene00005641
WBGene00005648
WBGene00005654
WBGene00005702
WBGene00005713
WBGene00005716
WBGene00005936
WBGene00005947
WBGene00005955
WBGene00005959
WBGene00006055
WBGene00006062
WBGene00006064
WBGene00006066
WBGene00006068
WBGene00006306
WBGene00006309
WBGene00006351
WBGene00006363
WBGene00006369
WBGene00006384
WBGene00006402
WBGene00006407
WBGene00006411
WBGene00006412
WBGene00006415
WBGene00006424
WBGene00006428
WBGene00006441
WBGene00006442
WBGene00006443
WBGene00006445
WBGene00006467
WBGene00006468
WBGene00006496
WBGene00006497
WBGene00006527
WBGene00006535
WBGene00006538
WBGene00006562
WBGene00006570
WBGene00006604
WBGene00006608
WBGene00006614
WBGene00006633
WBGene00006651
WBGene00006654
WBGene00006655
WBGene00006664
WBGene00006668
WBGene00006669
WBGene00006681
WBGene00006682
WBGene00006693
WBGene00006713
WBGene00006717
WBGene00006720
WBGene00006721
WBGene00006737
WBGene00006741
WBGene00006742
WBGene00006743
WBGene00006744
WBGene00006746
WBGene00006748
WBGene00006749
WBGene00006750
WBGene00006751
WBGene00006753
WBGene00006757
WBGene00006761
WBGene00006762
WBGene00006763
WBGene00006766
WBGene00006775
WBGene00006777
WBGene00006778
WBGene00006779
WBGene00006780
WBGene00006782
WBGene00006783
WBGene00006784
WBGene00006790
WBGene00006798
WBGene00006802
WBGene00006808
WBGene00006809
WBGene00006812
WBGene00006831
WBGene00006833
WBGene00006845
WBGene00006852
WBGene00006873
WBGene00006881
WBGene00006935
WBGene00006942
WBGene00006960
WBGene00006970
WBGene00006981
WBGene00006982
WBGene00006994
WBGene00007044
WBGene00007055
WBGene00007089
WBGene00007091
WBGene00007104
WBGene00007105
WBGene00007119
WBGene00007162
WBGene00007176
WBGene00007186
WBGene00007191
WBGene00007206
WBGene00007217
WBGene00007253
WBGene00007260
WBGene00007261
WBGene00007285
WBGene00007299
WBGene00007304
WBGene00007339
WBGene00007345
WBGene00007349
WBGene00007357
WBGene00007363
WBGene00007374
WBGene00007386
WBGene00007408
WBGene00007502
WBGene00007531
WBGene00007534
WBGene00007548
WBGene00007554
WBGene00007604
WBGene00007607
WBGene00007645
WBGene00007647
WBGene00007664
WBGene00007666
WBGene00007690
WBGene00007706
WBGene00007730
WBGene00007741
WBGene00007746
WBGene00007752
WBGene00007756
WBGene00007760
WBGene00007809
WBGene00007837
WBGene00007846
WBGene00007855
WBGene00007856
WBGene00007862
WBGene00007877
WBGene00007881
WBGene00007882
WBGene00007883
WBGene00007900
WBGene00007981
WBGene00007982
WBGene00007984
WBGene00008008
WBGene00008018
WBGene00008019
WBGene00008025
WBGene00008034
WBGene00008051
WBGene00008064
WBGene00008081
WBGene00008119
WBGene00008128
WBGene00008142
WBGene00008168
WBGene00008214
WBGene00008219
WBGene00008232
WBGene00008238
WBGene00008252
WBGene00008265
WBGene00008280
WBGene00008287
WBGene00008300
WBGene00008307
WBGene00008310
WBGene00008315
WBGene00008318
WBGene00008338
WBGene00008348
WBGene00008370
WBGene00008379
WBGene00008407
WBGene00008438
WBGene00008453
WBGene00008463
WBGene00008481
WBGene00008488
WBGene00008504
WBGene00008513
WBGene00008520
WBGene00008533
WBGene00008570
WBGene00008585
WBGene00008586
WBGene00008587
WBGene00008589
WBGene00008649
WBGene00008656
WBGene00008661
WBGene00008665
WBGene00008686
WBGene00008691
WBGene00008746
WBGene00008760
WBGene00008765
WBGene00008783
WBGene00008795
WBGene00008820
WBGene00008865
WBGene00008882
WBGene00008887
WBGene00008911
WBGene00008914
WBGene00008930
WBGene00008932
WBGene00008973
WBGene00008977
WBGene00008980
WBGene00008996
WBGene00008997
WBGene00009010
WBGene00009027
WBGene00009050
WBGene00009054
WBGene00009068
WBGene00009078
WBGene00009095
WBGene00009100
WBGene00009109
WBGene00009120
WBGene00009140
WBGene00009164
WBGene00009176
WBGene00009188
WBGene00009190
WBGene00009201
WBGene00009208
WBGene00009216
WBGene00009258
WBGene00009260
WBGene00009262
WBGene00009274
WBGene00009304
WBGene00009326
WBGene00009333
WBGene00009354
WBGene00009373
WBGene00009375
WBGene00009379
WBGene00009381
WBGene00009387
WBGene00009399
WBGene00009440
WBGene00009452
WBGene00009461
WBGene00009503
WBGene00009529
WBGene00009551
WBGene00009558
WBGene00009562
WBGene00009580
WBGene00009584
WBGene00009623
WBGene00009629
WBGene00009676
WBGene00009700
WBGene00009711
WBGene00009715
WBGene00009726
WBGene00009738
WBGene00009743
WBGene00009750
WBGene00009768
WBGene00009779
WBGene00009780
WBGene00009801
WBGene00009804
WBGene00009851
WBGene00009876
WBGene00009900
WBGene00009917
WBGene00009920
WBGene00009924
WBGene00009945
WBGene00009951
WBGene00009953
WBGene00009958
WBGene00009967
WBGene00009987
WBGene00010037
WBGene00010043
WBGene00010045
WBGene00010046
WBGene00010059
WBGene00010060
WBGene00010074
WBGene00010143
WBGene00010144
WBGene00010177
WBGene00010191
WBGene00010192
WBGene00010198
WBGene00010200
WBGene00010235
WBGene00010236
WBGene00010259
WBGene00010262
WBGene00010290
WBGene00010304
WBGene00010316
WBGene00010320
WBGene00010329
WBGene00010349
WBGene00010357
WBGene00010504
WBGene00010506
WBGene00010507
WBGene00010550
WBGene00010551
WBGene00010558
WBGene00010569
WBGene00010587
WBGene00010592
WBGene00010610
WBGene00010622
WBGene00010636
WBGene00010647
WBGene00010674
WBGene00010685
WBGene00010716
WBGene00010722
WBGene00010730
WBGene00010741
WBGene00010796
WBGene00010813
WBGene00010814
WBGene00010833
WBGene00010838
WBGene00010844
WBGene00010864
WBGene00010865
WBGene00010873
WBGene00010890
WBGene00010918
WBGene00010944
WBGene00010971
WBGene00010974
WBGene00011039
WBGene00011060
WBGene00011073
WBGene00011145
WBGene00011171
WBGene00011198
WBGene00011216
WBGene00011223
WBGene00011231
WBGene00011237
WBGene00011254
WBGene00011259
WBGene00011261
WBGene00011263
WBGene00011279
WBGene00011283
WBGene00011289
WBGene00011298
WBGene00011315
WBGene00011319
WBGene00011337
WBGene00011352
WBGene00011372
WBGene00011381
WBGene00011382
WBGene00011383
WBGene00011392
WBGene00011394
WBGene00011415
WBGene00011423
WBGene00011428
WBGene00011434
WBGene00011442
WBGene00011449
WBGene00011451
WBGene00011471
WBGene00011474
WBGene00011500
WBGene00011502
WBGene00011523
WBGene00011531
WBGene00011564
WBGene00011575
WBGene00011645
WBGene00011678
WBGene00011682
WBGene00011722
WBGene00011726
WBGene00011732
WBGene00011737
WBGene00011765
WBGene00011794
WBGene00011814
WBGene00011815
WBGene00011824
WBGene00011834
WBGene00011866
WBGene00011872
WBGene00011878
WBGene00011888
WBGene00011890
WBGene00011896
WBGene00011899
WBGene00011920
WBGene00011923
WBGene00011955
WBGene00011965
WBGene00011977
WBGene00011996
WBGene00011997
WBGene00012004
WBGene00012009
WBGene00012016
WBGene00012062
WBGene00012073
WBGene00012084
WBGene00012099
WBGene00012100
WBGene00012124
WBGene00012130
WBGene00012148
WBGene00012155
WBGene00012178
WBGene00012182
WBGene00012184
WBGene00012203
WBGene00012221
WBGene00012244
WBGene00012274
WBGene00012281
WBGene00012289
WBGene00012326
WBGene00012340
WBGene00012372
WBGene00012391
WBGene00012420
WBGene00012421
WBGene00012440
WBGene00012441
WBGene00012461
WBGene00012468
WBGene00012513
WBGene00012546
WBGene00012548
WBGene00012586
WBGene00012606
WBGene00012624
WBGene00012651
WBGene00012660
WBGene00012662
WBGene00012695
WBGene00012723
WBGene00012753
WBGene00012759
WBGene00012763
WBGene00012765
WBGene00012776
WBGene00012779
WBGene00012794
WBGene00012808
WBGene00012826
WBGene00012829
WBGene00012853
WBGene00012856
WBGene00012861
WBGene00012889
WBGene00012897
WBGene00012931
WBGene00012948
WBGene00012962
WBGene00012967
WBGene00012982
WBGene00012989
WBGene00013011
WBGene00013025
WBGene00013042
WBGene00013043
WBGene00013098
WBGene00013111
WBGene00013195
WBGene00013219
WBGene00013225
WBGene00013273
WBGene00013307
WBGene00013317
WBGene00013326
WBGene00013339
WBGene00013358
WBGene00013378
WBGene00013407
WBGene00013416
WBGene00013434
WBGene00013436
WBGene00013446
WBGene00013496
WBGene00013509
WBGene00013514
WBGene00013534
WBGene00013548
WBGene00013588
WBGene00013638
WBGene00013642
WBGene00013658
WBGene00013662
WBGene00013691
WBGene00013726
WBGene00013738
WBGene00013746
WBGene00013751
WBGene00013752
WBGene00013778
WBGene00013782
WBGene00013803
WBGene00013812
WBGene00013819
WBGene00013847
WBGene00013848
WBGene00013855
WBGene00013876
WBGene00013882
WBGene00013898
WBGene00013914
WBGene00013962
WBGene00013964
WBGene00013970
WBGene00013994
WBGene00014011
WBGene00014023
WBGene00014028
WBGene00014033
WBGene00014035
WBGene00014074
WBGene00014078
WBGene00014079
WBGene00014087
WBGene00014118
WBGene00014122
WBGene00014124
WBGene00014145
WBGene00014159
WBGene00014161
WBGene00014175
WBGene00014200
WBGene00014213
WBGene00014250
WBGene00014255
WBGene00014258
WBGene00014261
WBGene00014294
WBGene00014307
WBGene00014308
WBGene00014857
WBGene00014886
WBGene00014938
WBGene00014965
WBGene00015007
WBGene00015008
WBGene00015009
WBGene00015025
WBGene00015027
WBGene00015033
WBGene00015053
WBGene00015063
WBGene00015075
WBGene00015099
WBGene00015115
WBGene00015117
WBGene00015128
WBGene00015146
WBGene00015156
WBGene00015158
WBGene00015200
WBGene00015208
WBGene00015217
WBGene00015228
WBGene00015232
WBGene00015263
WBGene00015264
WBGene00015288
WBGene00015295
WBGene00015322
WBGene00015327
WBGene00015354
WBGene00015377
WBGene00015437
WBGene00015466
WBGene00015470
WBGene00015474
WBGene00015494
WBGene00015495
WBGene00015531
WBGene00015539
WBGene00015547
WBGene00015552
WBGene00015555
WBGene00015559
WBGene00015560
WBGene00015561
WBGene00015569
WBGene00015635
WBGene00015650
WBGene00015651
WBGene00015678
WBGene00015687
WBGene00015704
WBGene00015706
WBGene00015707
WBGene00015708
WBGene00015716
WBGene00015729
WBGene00015735
WBGene00015741
WBGene00015743
WBGene00015744
WBGene00015745
WBGene00015750
WBGene00015777
WBGene00015779
WBGene00015860
WBGene00015861
WBGene00015864
WBGene00015866
WBGene00015867
WBGene00015934
WBGene00015935
WBGene00015938
WBGene00015942
WBGene00015948
WBGene00015969
WBGene00015978
WBGene00015996
WBGene00016016
WBGene00016021
WBGene00016024
WBGene00016025
WBGene00016028
WBGene00016033
WBGene00016044
WBGene00016045
WBGene00016096
WBGene00016100
WBGene00016107
WBGene00016109
WBGene00016121
WBGene00016165
WBGene00016166
WBGene00016167
WBGene00016182
WBGene00016212
WBGene00016216
WBGene00016244
WBGene00016247
WBGene00016262
WBGene00016289
WBGene00016311
WBGene00016313
WBGene00016314
WBGene00016315
WBGene00016321
WBGene00016341
WBGene00016354
WBGene00016363
WBGene00016376
WBGene00016384
WBGene00016428
WBGene00016432
WBGene00016436
WBGene00016448
WBGene00016454
WBGene00016463
WBGene00016500
WBGene00016503
WBGene00016514
WBGene00016538
WBGene00016564
WBGene00016574
WBGene00016575
WBGene00016588
WBGene00016600
WBGene00016614
WBGene00016616
WBGene00016619
WBGene00016633
WBGene00016650
WBGene00016654
WBGene00016703
WBGene00016704
WBGene00016734
WBGene00016738
WBGene00016741
WBGene00016744
WBGene00016748
WBGene00016761
WBGene00016803
WBGene00016817
WBGene00016837
WBGene00016841
WBGene00016855
WBGene00016858
WBGene00016903
WBGene00016916
WBGene00016917
WBGene00016935
WBGene00016937
WBGene00016957
WBGene00016958
WBGene00016965
WBGene00016966
WBGene00016979
WBGene00016984
WBGene00017010
WBGene00017014
WBGene00017020
WBGene00017036
WBGene00017038
WBGene00017039
WBGene00017042
WBGene00017045
WBGene00017053
WBGene00017067
WBGene00017076
WBGene00017080
WBGene00017085
WBGene00017129
WBGene00017157
WBGene00017161
WBGene00017193
WBGene00017236
WBGene00017240
WBGene00017284
WBGene00017287
WBGene00017292
WBGene00017297
WBGene00017304
WBGene00017314
WBGene00017316
WBGene00017320
WBGene00017326
WBGene00017350
WBGene00017353
WBGene00017381
WBGene00017389
WBGene00017397
WBGene00017422
WBGene00017423
WBGene00017433
WBGene00017445
WBGene00017477
WBGene00017478
WBGene00017489
WBGene00017493
WBGene00017502
WBGene00017534
WBGene00017547
WBGene00017557
WBGene00017568
WBGene00017580
WBGene00017597
WBGene00017599
WBGene00017605
WBGene00017616
WBGene00017628
WBGene00017635
WBGene00017640
WBGene00017644
WBGene00017653
WBGene00017659
WBGene00017671
WBGene00017675
WBGene00017699
WBGene00017702
WBGene00017715
WBGene00017744
WBGene00017748
WBGene00017757
WBGene00017758
WBGene00017766
WBGene00017795
WBGene00017797
WBGene00017799
WBGene00017813
WBGene00017818
WBGene00017834
WBGene00017854
WBGene00017858
WBGene00017861
WBGene00017880
WBGene00017894
WBGene00017900
WBGene00017907
WBGene00017951
WBGene00017965
WBGene00017973
WBGene00017976
WBGene00017980
WBGene00017981
WBGene00017983
WBGene00018002
WBGene00018005
WBGene00018008
WBGene00018009
WBGene00018018
WBGene00018041
WBGene00018043
WBGene00018044
WBGene00018060
WBGene00018064
WBGene00018072
WBGene00018075
WBGene00018089
WBGene00018117
WBGene00018140
WBGene00018181
WBGene00018214
WBGene00018219
WBGene00018222
WBGene00018238
WBGene00018258
WBGene00018281
WBGene00018285
WBGene00018286
WBGene00018294
WBGene00018298
WBGene00018317
WBGene00018326
WBGene00018330
WBGene00018344
WBGene00018349
WBGene00018363
WBGene00018376
WBGene00018398
WBGene00018417
WBGene00018468
WBGene00018481
WBGene00018482
WBGene00018484
WBGene00018514
WBGene00018517
WBGene00018544
WBGene00018562
WBGene00018564
WBGene00018565
WBGene00018569
WBGene00018590
WBGene00018593
WBGene00018603
WBGene00018615
WBGene00018634
WBGene00018639
WBGene00018641
WBGene00018654
WBGene00018696
WBGene00018700
WBGene00018717
WBGene00018727
WBGene00018757
WBGene00018764
WBGene00018795
WBGene00018798
WBGene00018803
WBGene00018837
WBGene00018849
WBGene00018854
WBGene00018871
WBGene00018872
WBGene00018906
WBGene00018911
WBGene00018924
WBGene00018985
WBGene00018987
WBGene00019018
WBGene00019025
WBGene00019032
WBGene00019047
WBGene00019103
WBGene00019108
WBGene00019124
WBGene00019125
WBGene00019126
WBGene00019128
WBGene00019156
WBGene00019158
WBGene00019160
WBGene00019167
WBGene00019180
WBGene00019188
WBGene00019196
WBGene00019200
WBGene00019205
WBGene00019250
WBGene00019263
WBGene00019265
WBGene00019266
WBGene00019293
WBGene00019296
WBGene00019304
WBGene00019319
WBGene00019324
WBGene00019342
WBGene00019347
WBGene00019352
WBGene00019354
WBGene00019355
WBGene00019360
WBGene00019394
WBGene00019395
WBGene00019434
WBGene00019445
WBGene00019456
WBGene00019466
WBGene00019479
WBGene00019480
WBGene00019482
WBGene00019503
WBGene00019513
WBGene00019519
WBGene00019579
WBGene00019598
WBGene00019603
WBGene00019607
WBGene00019612
WBGene00019616
WBGene00019623
WBGene00019665
WBGene00019669
WBGene00019691
WBGene00019710
WBGene00019734
WBGene00019737
WBGene00019753
WBGene00019765
WBGene00019774
WBGene00019825
WBGene00019831
WBGene00019840
WBGene00019861
WBGene00019870
WBGene00019902
WBGene00019904
WBGene00019944
WBGene00019993
WBGene00020010
WBGene00020023
WBGene00020031
WBGene00020043
WBGene00020045
WBGene00020048
WBGene00020069
WBGene00020090
WBGene00020100
WBGene00020112
WBGene00020125
WBGene00020136
WBGene00020138
WBGene00020142
WBGene00020190
WBGene00020196
WBGene00020209
WBGene00020229
WBGene00020235
WBGene00020259
WBGene00020269
WBGene00020274
WBGene00020279
WBGene00020287
WBGene00020294
WBGene00020298
WBGene00020300
WBGene00020317
WBGene00020345
WBGene00020346
WBGene00020368
WBGene00020385
WBGene00020390
WBGene00020398
WBGene00020399
WBGene00020415
WBGene00020444
WBGene00020457
WBGene00020485
WBGene00020496
WBGene00020509
WBGene00020510
WBGene00020572
WBGene00020573
WBGene00020581
WBGene00020582
WBGene00020583
WBGene00020612
WBGene00020673
WBGene00020689
WBGene00020690
WBGene00020703
WBGene00020710
WBGene00020712
WBGene00020714
WBGene00020716
WBGene00020717
WBGene00020718
WBGene00020719
WBGene00020721
WBGene00020722
WBGene00020726
WBGene00020736
WBGene00020756
WBGene00020759
WBGene00020779
WBGene00020790
WBGene00020792
WBGene00020821
WBGene00020825
WBGene00020827
WBGene00020830
WBGene00020844
WBGene00020852
WBGene00020854
WBGene00020865
WBGene00020883
WBGene00020889
WBGene00020919
WBGene00020929
WBGene00020942
WBGene00020943
WBGene00020951
WBGene00020952
WBGene00021027
WBGene00021039
WBGene00021046
WBGene00021047
WBGene00021051
WBGene00021059
WBGene00021118
WBGene00021156
WBGene00021185
WBGene00021204
WBGene00021220
WBGene00021224
WBGene00021226
WBGene00021254
WBGene00021257
WBGene00021346
WBGene00021349
WBGene00021353
WBGene00021416
WBGene00021442
WBGene00021452
WBGene00021461
WBGene00021468
WBGene00021475
WBGene00021497
WBGene00021511
WBGene00021524
WBGene00021528
WBGene00021534
WBGene00021552
WBGene00021629
WBGene00021740
WBGene00021755
WBGene00021799
WBGene00021804
WBGene00021808
WBGene00021838
WBGene00021863
WBGene00021890
WBGene00021900
WBGene00021904
WBGene00021906
WBGene00021909
WBGene00021925
WBGene00021950
WBGene00021973
WBGene00021981
WBGene00022002
WBGene00022015
WBGene00022025
WBGene00022057
WBGene00022060
WBGene00022063
WBGene00022086
WBGene00022107
WBGene00022144
WBGene00022158
WBGene00022175
WBGene00022202
WBGene00022232
WBGene00022247
WBGene00022251
WBGene00022253
WBGene00022271
WBGene00022278
WBGene00022280
WBGene00022284
WBGene00022295
WBGene00022301
WBGene00022374
WBGene00022391
WBGene00022393
WBGene00022396
WBGene00022398
WBGene00022400
WBGene00022401
WBGene00022402
WBGene00022472
WBGene00022500
WBGene00022518
WBGene00022519
WBGene00022522
WBGene00022527
WBGene00022530
WBGene00022533
WBGene00022569
WBGene00022592
WBGene00022614
WBGene00022620
WBGene00022623
WBGene00022633
WBGene00022635
WBGene00022647
WBGene00022668
WBGene00022675
WBGene00022682
WBGene00022696
WBGene00022697
WBGene00022718
WBGene00022727
WBGene00022738
WBGene00022774
WBGene00022788
WBGene00022790
WBGene00022794
WBGene00022805
WBGene00022812
WBGene00022831
WBGene00022836
WBGene00022842
WBGene00023407
WBGene00044068
WBGene00044072
WBGene00044077
WBGene00044330
WBGene00044418
WBGene00044698
WBGene00044728
WBGene00044734
WBGene00044762
WBGene00044794
WBGene00044916
WBGene00045066
WBGene00045208
WBGene00045272
WBGene00045295
WBGene00050937
WBGene00050944
WBGene00077561
WBGene00086559
WBGene00119203
WBGene00138720
WBGene00185102
WBGene00194909
WBGene00195073
WBGene00206484
WBGene00219950
WBGene00220023
WBGene00249817
WBGene00255595
