# Supplementary material for: Tissue enrichment analysis for C. elegans genomics
Source: BMC Bioinformatics. 2016 Sep 13;17(1):366. doi: 10.1186/s12859-016-1229-9 (PMC5020436; doi:10.1186/s12859-016-1229-9)
Supplement: Additional file 3 — Golden Gene Sets. A list of all the genes used for our benchmarking process. (ZIP 74 kb) [file 12859_2016_1229_MOESM3_ESM.zip › input/genesets_golden/WBPaper00036375_enriched_in_PVD_OLL_WBbt_0006831_2180]

gene,reads
WBGene00000001
WBGene00000004
WBGene00000018
WBGene00000022
WBGene00000037
WBGene00000039
WBGene00000047
WBGene00000058
WBGene00000068
WBGene00000070
WBGene00000072
WBGene00000074
WBGene00000083
WBGene00000092
WBGene00000094
WBGene00000095
WBGene00000096
WBGene00000100
WBGene00000103
WBGene00000105
WBGene00000109
WBGene00000114
WBGene00000117
WBGene00000146
WBGene00000149
WBGene00000158
WBGene00000160
WBGene00000162
WBGene00000166
WBGene00000170
WBGene00000192
WBGene00000196
WBGene00000197
WBGene00000201
WBGene00000219
WBGene00000220
WBGene00000221
WBGene00000222
WBGene00000223
WBGene00000224
WBGene00000231
WBGene00000232
WBGene00000237
WBGene00000245
WBGene00000246
WBGene00000251
WBGene00000254
WBGene00000271
WBGene00000277
WBGene00000279
WBGene00000280
WBGene00000281
WBGene00000285
WBGene00000288
WBGene00000289
WBGene00000292
WBGene00000366
WBGene00000368
WBGene00000369
WBGene00000378
WBGene00000383
WBGene00000399
WBGene00000401
WBGene00000402
WBGene00000403
WBGene00000407
WBGene00000410
WBGene00000414
WBGene00000415
WBGene00000419
WBGene00000424
WBGene00000426
WBGene00000453
WBGene00000455
WBGene00000457
WBGene00000458
WBGene00000459
WBGene00000472
WBGene00000475
WBGene00000478
WBGene00000480
WBGene00000482
WBGene00000490
WBGene00000506
WBGene00000507
WBGene00000508
WBGene00000511
WBGene00000512
WBGene00000515
WBGene00000516
WBGene00000517
WBGene00000518
WBGene00000524
WBGene00000528
WBGene00000529
WBGene00000542
WBGene00000545
WBGene00000552
WBGene00000553
WBGene00000554
WBGene00000564
WBGene00000565
WBGene00000566
WBGene00000584
WBGene00000585
WBGene00000591
WBGene00000675
WBGene00000677
WBGene00000702
WBGene00000761
WBGene00000776
WBGene00000781
WBGene00000782
WBGene00000784
WBGene00000785
WBGene00000799
WBGene00000801
WBGene00000831
WBGene00000832
WBGene00000854
WBGene00000870
WBGene00000874
WBGene00000876
WBGene00000897
WBGene00000898
WBGene00000899
WBGene00000900
WBGene00000901
WBGene00000908
WBGene00000910
WBGene00000912
WBGene00000914
WBGene00000920
WBGene00000935
WBGene00000938
WBGene00000951
WBGene00000952
WBGene00000955
WBGene00000958
WBGene00000959
WBGene00000961
WBGene00000963
WBGene00000977
WBGene00000995
WBGene00001006
WBGene00001008
WBGene00001019
WBGene00001026
WBGene00001032
WBGene00001035
WBGene00001037
WBGene00001052
WBGene00001056
WBGene00001059
WBGene00001061
WBGene00001064
WBGene00001068
WBGene00001070
WBGene00001071
WBGene00001072
WBGene00001073
WBGene00001079
WBGene00001081
WBGene00001082
WBGene00001086
WBGene00001091
WBGene00001093
WBGene00001116
WBGene00001131
WBGene00001145
WBGene00001148
WBGene00001158
WBGene00001159
WBGene00001165
WBGene00001172
WBGene00001173
WBGene00001177
WBGene00001178
WBGene00001182
WBGene00001184
WBGene00001186
WBGene00001187
WBGene00001190
WBGene00001194
WBGene00001207
WBGene00001208
WBGene00001210
WBGene00001224
WBGene00001227
WBGene00001240
WBGene00001241
WBGene00001249
WBGene00001250
WBGene00001251
WBGene00001253
WBGene00001262
WBGene00001284
WBGene00001325
WBGene00001330
WBGene00001333
WBGene00001338
WBGene00001340
WBGene00001352
WBGene00001365
WBGene00001368
WBGene00001405
WBGene00001432
WBGene00001439
WBGene00001440
WBGene00001441
WBGene00001443
WBGene00001445
WBGene00001455
WBGene00001458
WBGene00001468
WBGene00001475
WBGene00001489
WBGene00001490
WBGene00001491
WBGene00001492
WBGene00001493
WBGene00001494
WBGene00001502
WBGene00001503
WBGene00001505
WBGene00001516
WBGene00001518
WBGene00001519
WBGene00001526
WBGene00001558
WBGene00001559
WBGene00001560
WBGene00001561
WBGene00001562
WBGene00001563
WBGene00001565
WBGene00001568
WBGene00001570
WBGene00001572
WBGene00001574
WBGene00001591
WBGene00001595
WBGene00001596
WBGene00001604
WBGene00001615
WBGene00001616
WBGene00001620
WBGene00001631
WBGene00001636
WBGene00001648
WBGene00001651
WBGene00001664
WBGene00001669
WBGene00001679
WBGene00001680
WBGene00001682
WBGene00001687
WBGene00001690
WBGene00001708
WBGene00001716
WBGene00001719
WBGene00001740
WBGene00001745
WBGene00001774
WBGene00001790
WBGene00001795
WBGene00001819
WBGene00001824
WBGene00001854
WBGene00001858
WBGene00001860
WBGene00001898
WBGene00001946
WBGene00001955
WBGene00001971
WBGene00001972
WBGene00001978
WBGene00001994
WBGene00001999
WBGene00002002
WBGene00002007
WBGene00002008
WBGene00002010
WBGene00002015
WBGene00002020
WBGene00002025
WBGene00002027
WBGene00002030
WBGene00002035
WBGene00002040
WBGene00002041
WBGene00002048
WBGene00002055
WBGene00002056
WBGene00002066
WBGene00002070
WBGene00002078
WBGene00002087
WBGene00002113
WBGene00002118
WBGene00002123
WBGene00002129
WBGene00002141
WBGene00002163
WBGene00002174
WBGene00002175
WBGene00002176
WBGene00002178
WBGene00002187
WBGene00002188
WBGene00002189
WBGene00002190
WBGene00002192
WBGene00002207
WBGene00002210
WBGene00002213
WBGene00002215
WBGene00002216
WBGene00002217
WBGene00002220
WBGene00002222
WBGene00002223
WBGene00002230
WBGene00002232
WBGene00002233
WBGene00002234
WBGene00002239
WBGene00002245
WBGene00002248
WBGene00002250
WBGene00002251
WBGene00002261
WBGene00002263
WBGene00002264
WBGene00002265
WBGene00002273
WBGene00002282
WBGene00002295
WBGene00002297
WBGene00002324
WBGene00002348
WBGene00002393
WBGene00002583
WBGene00002632
WBGene00002694
WBGene00002783
WBGene00002881
WBGene00002915
WBGene00002977
WBGene00002979
WBGene00002981
WBGene00002986
WBGene00002990
WBGene00002998
WBGene00002999
WBGene00003000
WBGene00003001
WBGene00003003
WBGene00003006
WBGene00003007
WBGene00003009
WBGene00003010
WBGene00003011
WBGene00003012
WBGene00003015
WBGene00003019
WBGene00003021
WBGene00003024
WBGene00003026
WBGene00003040
WBGene00003044
WBGene00003045
WBGene00003047
WBGene00003048
WBGene00003053
WBGene00003057
WBGene00003066
WBGene00003071
WBGene00003086
WBGene00003087
WBGene00003107
WBGene00003124
WBGene00003143
WBGene00003144
WBGene00003149
WBGene00003150
WBGene00003151
WBGene00003163
WBGene00003164
WBGene00003167
WBGene00003172
WBGene00003174
WBGene00003175
WBGene00003178
WBGene00003182
WBGene00003196
WBGene00003218
WBGene00003233
WBGene00003237
WBGene00003243
WBGene00003247
WBGene00003368
WBGene00003374
WBGene00003378
WBGene00003388
WBGene00003391
WBGene00003401
WBGene00003404
WBGene00003411
WBGene00003472
WBGene00003476
WBGene00003480
WBGene00003485
WBGene00003495
WBGene00003504
WBGene00003515
WBGene00003523
WBGene00003533
WBGene00003534
WBGene00003553
WBGene00003559
WBGene00003564
WBGene00003578
WBGene00003584
WBGene00003593
WBGene00003600
WBGene00003602
WBGene00003603
WBGene00003605
WBGene00003606
WBGene00003609
WBGene00003621
WBGene00003622
WBGene00003627
WBGene00003630
WBGene00003634
WBGene00003635
WBGene00003636
WBGene00003639
WBGene00003640
WBGene00003646
WBGene00003652
WBGene00003655
WBGene00003656
WBGene00003658
WBGene00003661
WBGene00003669
WBGene00003670
WBGene00003674
WBGene00003678
WBGene00003680
WBGene00003681
WBGene00003688
WBGene00003690
WBGene00003691
WBGene00003695
WBGene00003697
WBGene00003699
WBGene00003700
WBGene00003702
WBGene00003703
WBGene00003705
WBGene00003706
WBGene00003723
WBGene00003726
WBGene00003733
WBGene00003743
WBGene00003747
WBGene00003751
WBGene00003754
WBGene00003756
WBGene00003772
WBGene00003773
WBGene00003777
WBGene00003790
WBGene00003794
WBGene00003808
WBGene00003818
WBGene00003822
WBGene00003830
WBGene00003844
WBGene00003846
WBGene00003847
WBGene00003849
WBGene00003851
WBGene00003858
WBGene00003883
WBGene00003888
WBGene00003891
WBGene00003892
WBGene00003901
WBGene00003902
WBGene00003903
WBGene00003907
WBGene00003911
WBGene00003915
WBGene00003917
WBGene00003920
WBGene00003921
WBGene00003936
WBGene00003947
WBGene00003954
WBGene00003961
WBGene00003966
WBGene00003968
WBGene00003969
WBGene00003970
WBGene00003978
WBGene00003980
WBGene00003989
WBGene00003995
WBGene00004003
WBGene00004010
WBGene00004013
WBGene00004023
WBGene00004031
WBGene00004032
WBGene00004033
WBGene00004036
WBGene00004037
WBGene00004039
WBGene00004040
WBGene00004051
WBGene00004055
WBGene00004056
WBGene00004058
WBGene00004060
WBGene00004064
WBGene00004075
WBGene00004076
WBGene00004095
WBGene00004096
WBGene00004105
WBGene00004108
WBGene00004110
WBGene00004111
WBGene00004120
WBGene00004125
WBGene00004127
WBGene00004128
WBGene00004133
WBGene00004134
WBGene00004138
WBGene00004147
WBGene00004148
WBGene00004179
WBGene00004182
WBGene00004184
WBGene00004186
WBGene00004191
WBGene00004202
WBGene00004203
WBGene00004204
WBGene00004206
WBGene00004207
WBGene00004208
WBGene00004213
WBGene00004214
WBGene00004215
WBGene00004219
WBGene00004254
WBGene00004264
WBGene00004265
WBGene00004267
WBGene00004268
WBGene00004271
WBGene00004276
WBGene00004278
WBGene00004310
WBGene00004313
WBGene00004314
WBGene00004316
WBGene00004317
WBGene00004319
WBGene00004321
WBGene00004323
WBGene00004337
WBGene00004342
WBGene00004344
WBGene00004345
WBGene00004347
WBGene00004349
WBGene00004357
WBGene00004363
WBGene00004364
WBGene00004368
WBGene00004370
WBGene00004377
WBGene00004382
WBGene00004384
WBGene00004388
WBGene00004393
WBGene00004397
WBGene00004419
WBGene00004445
WBGene00004681
WBGene00004682
WBGene00004698
WBGene00004699
WBGene00004702
WBGene00004704
WBGene00004719
WBGene00004723
WBGene00004727
WBGene00004728
WBGene00004729
WBGene00004732
WBGene00004736
WBGene00004739
WBGene00004740
WBGene00004743
WBGene00004749
WBGene00004751
WBGene00004752
WBGene00004754
WBGene00004755
WBGene00004760
WBGene00004762
WBGene00004773
WBGene00004786
WBGene00004793
WBGene00004801
WBGene00004804
WBGene00004825
WBGene00004829
WBGene00004831
WBGene00004856
WBGene00004857
WBGene00004858
WBGene00004862
WBGene00004875
WBGene00004879
WBGene00004880
WBGene00004882
WBGene00004884
WBGene00004892
WBGene00004897
WBGene00004898
WBGene00004900
WBGene00004921
WBGene00004924
WBGene00004925
WBGene00004926
WBGene00004928
WBGene00004929
WBGene00004944
WBGene00004945
WBGene00004947
WBGene00004951
WBGene00004980
WBGene00004993
WBGene00005003
WBGene00005008
WBGene00005009
WBGene00005016
WBGene00005017
WBGene00005023
WBGene00005295
WBGene00005648
WBGene00005655
WBGene00005671
WBGene00005712
WBGene00006066
WBGene00006067
WBGene00006321
WBGene00006324
WBGene00006331
WBGene00006342
WBGene00006353
WBGene00006359
WBGene00006363
WBGene00006365
WBGene00006366
WBGene00006369
WBGene00006371
WBGene00006384
WBGene00006392
WBGene00006404
WBGene00006405
WBGene00006406
WBGene00006407
WBGene00006424
WBGene00006431
WBGene00006433
WBGene00006436
WBGene00006437
WBGene00006438
WBGene00006441
WBGene00006444
WBGene00006462
WBGene00006467
WBGene00006474
WBGene00006476
WBGene00006483
WBGene00006490
WBGene00006495
WBGene00006496
WBGene00006498
WBGene00006499
WBGene00006504
WBGene00006514
WBGene00006523
WBGene00006533
WBGene00006543
WBGene00006561
WBGene00006575
WBGene00006577
WBGene00006580
WBGene00006582
WBGene00006585
WBGene00006593
WBGene00006595
WBGene00006599
WBGene00006602
WBGene00006604
WBGene00006605
WBGene00006606
WBGene00006608
WBGene00006615
WBGene00006617
WBGene00006620
WBGene00006633
WBGene00006663
WBGene00006671
WBGene00006678
WBGene00006693
WBGene00006697
WBGene00006699
WBGene00006715
WBGene00006736
WBGene00006742
WBGene00006743
WBGene00006745
WBGene00006749
WBGene00006750
WBGene00006751
WBGene00006752
WBGene00006753
WBGene00006755
WBGene00006757
WBGene00006760
WBGene00006762
WBGene00006763
WBGene00006766
WBGene00006770
WBGene00006771
WBGene00006776
WBGene00006777
WBGene00006778
WBGene00006779
WBGene00006780
WBGene00006784
WBGene00006785
WBGene00006788
WBGene00006791
WBGene00006796
WBGene00006802
WBGene00006803
WBGene00006808
WBGene00006809
WBGene00006811
WBGene00006812
WBGene00006815
WBGene00006818
WBGene00006820
WBGene00006825
WBGene00006827
WBGene00006830
WBGene00006831
WBGene00006863
WBGene00006870
WBGene00006919
WBGene00006923
WBGene00006933
WBGene00006936
WBGene00006946
WBGene00006947
WBGene00006948
WBGene00006950
WBGene00006956
WBGene00006959
WBGene00006961
WBGene00006970
WBGene00006971
WBGene00006975
WBGene00006978
WBGene00006985
WBGene00006999
WBGene00007007
WBGene00007010
WBGene00007013
WBGene00007029
WBGene00007030
WBGene00007042
WBGene00007044
WBGene00007053
WBGene00007056
WBGene00007058
WBGene00007059
WBGene00007063
WBGene00007068
WBGene00007088
WBGene00007090
WBGene00007113
WBGene00007135
WBGene00007145
WBGene00007175
WBGene00007184
WBGene00007193
WBGene00007201
WBGene00007220
WBGene00007227
WBGene00007242
WBGene00007253
WBGene00007260
WBGene00007261
WBGene00007267
WBGene00007296
WBGene00007304
WBGene00007341
WBGene00007349
WBGene00007362
WBGene00007372
WBGene00007396
WBGene00007403
WBGene00007405
WBGene00007417
WBGene00007422
WBGene00007428
WBGene00007460
WBGene00007479
WBGene00007486
WBGene00007492
WBGene00007529
WBGene00007531
WBGene00007533
WBGene00007534
WBGene00007552
WBGene00007554
WBGene00007574
WBGene00007577
WBGene00007592
WBGene00007606
WBGene00007627
WBGene00007630
WBGene00007637
WBGene00007645
WBGene00007660
WBGene00007677
WBGene00007683
WBGene00007696
WBGene00007736
WBGene00007753
WBGene00007772
WBGene00007779
WBGene00007799
WBGene00007856
WBGene00007857
WBGene00007860
WBGene00007877
WBGene00007883
WBGene00007894
WBGene00007899
WBGene00007912
WBGene00007913
WBGene00007914
WBGene00007918
WBGene00007919
WBGene00007931
WBGene00007938
WBGene00007941
WBGene00007942
WBGene00007943
WBGene00007944
WBGene00007955
WBGene00007956
WBGene00007980
WBGene00007981
WBGene00007988
WBGene00008010
WBGene00008018
WBGene00008042
WBGene00008091
WBGene00008099
WBGene00008101
WBGene00008107
WBGene00008140
WBGene00008148
WBGene00008167
WBGene00008177
WBGene00008183
WBGene00008204
WBGene00008205
WBGene00008216
WBGene00008229
WBGene00008234
WBGene00008239
WBGene00008265
WBGene00008266
WBGene00008274
WBGene00008300
WBGene00008307
WBGene00008315
WBGene00008343
WBGene00008353
WBGene00008362
WBGene00008370
WBGene00008372
WBGene00008392
WBGene00008404
WBGene00008419
WBGene00008425
WBGene00008428
WBGene00008430
WBGene00008432
WBGene00008438
WBGene00008439
WBGene00008450
WBGene00008477
WBGene00008486
WBGene00008495
WBGene00008506
WBGene00008517
WBGene00008519
WBGene00008546
WBGene00008549
WBGene00008555
WBGene00008564
WBGene00008585
WBGene00008599
WBGene00008602
WBGene00008621
WBGene00008622
WBGene00008642
WBGene00008644
WBGene00008645
WBGene00008666
WBGene00008669
WBGene00008692
WBGene00008698
WBGene00008706
WBGene00008711
WBGene00008720
WBGene00008741
WBGene00008748
WBGene00008760
WBGene00008762
WBGene00008763
WBGene00008820
WBGene00008829
WBGene00008850
WBGene00008878
WBGene00008885
WBGene00008891
WBGene00008915
WBGene00008924
WBGene00008932
WBGene00008934
WBGene00008940
WBGene00008944
WBGene00008956
WBGene00008963
WBGene00008964
WBGene00008971
WBGene00008973
WBGene00008975
WBGene00008980
WBGene00008987
WBGene00008999
WBGene00009010
WBGene00009094
WBGene00009109
WBGene00009123
WBGene00009133
WBGene00009146
WBGene00009162
WBGene00009164
WBGene00009174
WBGene00009188
WBGene00009190
WBGene00009200
WBGene00009220
WBGene00009233
WBGene00009234
WBGene00009245
WBGene00009254
WBGene00009259
WBGene00009262
WBGene00009295
WBGene00009304
WBGene00009306
WBGene00009314
WBGene00009326
WBGene00009337
WBGene00009343
WBGene00009380
WBGene00009383
WBGene00009395
WBGene00009399
WBGene00009435
WBGene00009440
WBGene00009448
WBGene00009451
WBGene00009452
WBGene00009456
WBGene00009479
WBGene00009503
WBGene00009511
WBGene00009512
WBGene00009542
WBGene00009558
WBGene00009573
WBGene00009574
WBGene00009580
WBGene00009587
WBGene00009594
WBGene00009617
WBGene00009632
WBGene00009635
WBGene00009642
WBGene00009678
WBGene00009691
WBGene00009692
WBGene00009717
WBGene00009722
WBGene00009724
WBGene00009738
WBGene00009769
WBGene00009770
WBGene00009771
WBGene00009772
WBGene00009781
WBGene00009797
WBGene00009800
WBGene00009801
WBGene00009804
WBGene00009812
WBGene00009823
WBGene00009825
WBGene00009838
WBGene00009886
WBGene00009888
WBGene00009920
WBGene00009925
WBGene00009926
WBGene00009943
WBGene00009945
WBGene00009958
WBGene00009962
WBGene00009971
WBGene00009975
WBGene00009976
WBGene00009977
WBGene00009981
WBGene00009994
WBGene00010010
WBGene00010018
WBGene00010028
WBGene00010037
WBGene00010044
WBGene00010059
WBGene00010070
WBGene00010075
WBGene00010113
WBGene00010138
WBGene00010143
WBGene00010175
WBGene00010177
WBGene00010188
WBGene00010191
WBGene00010192
WBGene00010199
WBGene00010204
WBGene00010222
WBGene00010244
WBGene00010259
WBGene00010260
WBGene00010263
WBGene00010288
WBGene00010291
WBGene00010302
WBGene00010307
WBGene00010317
WBGene00010325
WBGene00010328
WBGene00010329
WBGene00010334
WBGene00010337
WBGene00010339
WBGene00010341
WBGene00010356
WBGene00010357
WBGene00010386
WBGene00010408
WBGene00010418
WBGene00010425
WBGene00010427
WBGene00010428
WBGene00010449
WBGene00010453
WBGene00010496
WBGene00010501
WBGene00010503
WBGene00010522
WBGene00010542
WBGene00010550
WBGene00010552
WBGene00010565
WBGene00010566
WBGene00010569
WBGene00010573
WBGene00010621
WBGene00010626
WBGene00010627
WBGene00010673
WBGene00010674
WBGene00010677
WBGene00010700
WBGene00010722
WBGene00010726
WBGene00010732
WBGene00010738
WBGene00010747
WBGene00010749
WBGene00010750
WBGene00010752
WBGene00010776
WBGene00010790
WBGene00010796
WBGene00010803
WBGene00010806
WBGene00010838
WBGene00010868
WBGene00010871
WBGene00010897
WBGene00010912
WBGene00010918
WBGene00010935
WBGene00010944
WBGene00010968
WBGene00010971
WBGene00010976
WBGene00010986
WBGene00010993
WBGene00011014
WBGene00011062
WBGene00011067
WBGene00011078
WBGene00011079
WBGene00011107
WBGene00011144
WBGene00011146
WBGene00011195
WBGene00011198
WBGene00011200
WBGene00011209
WBGene00011216
WBGene00011223
WBGene00011230
WBGene00011238
WBGene00011240
WBGene00011248
WBGene00011259
WBGene00011271
WBGene00011276
WBGene00011279
WBGene00011282
WBGene00011283
WBGene00011299
WBGene00011305
WBGene00011311
WBGene00011312
WBGene00011318
WBGene00011345
WBGene00011348
WBGene00011353
WBGene00011383
WBGene00011392
WBGene00011400
WBGene00011405
WBGene00011407
WBGene00011422
WBGene00011423
WBGene00011436
WBGene00011442
WBGene00011444
WBGene00011452
WBGene00011495
WBGene00011502
WBGene00011520
WBGene00011531
WBGene00011548
WBGene00011564
WBGene00011579
WBGene00011594
WBGene00011605
WBGene00011635
WBGene00011639
WBGene00011648
WBGene00011660
WBGene00011662
WBGene00011672
WBGene00011676
WBGene00011679
WBGene00011696
WBGene00011720
WBGene00011725
WBGene00011732
WBGene00011733
WBGene00011737
WBGene00011738
WBGene00011742
WBGene00011755
WBGene00011763
WBGene00011767
WBGene00011796
WBGene00011798
WBGene00011800
WBGene00011801
WBGene00011802
WBGene00011813
WBGene00011814
WBGene00011815
WBGene00011823
WBGene00011858
WBGene00011864
WBGene00011866
WBGene00011894
WBGene00011904
WBGene00011913
WBGene00011917
WBGene00011924
WBGene00011940
WBGene00011952
WBGene00011953
WBGene00011962
WBGene00011965
WBGene00011966
WBGene00011971
WBGene00011977
WBGene00011979
WBGene00012032
WBGene00012100
WBGene00012111
WBGene00012117
WBGene00012127
WBGene00012130
WBGene00012139
WBGene00012156
WBGene00012176
WBGene00012225
WBGene00012226
WBGene00012245
WBGene00012255
WBGene00012256
WBGene00012257
WBGene00012261
WBGene00012274
WBGene00012289
WBGene00012317
WBGene00012330
WBGene00012337
WBGene00012341
WBGene00012342
WBGene00012343
WBGene00012348
WBGene00012352
WBGene00012353
WBGene00012359
WBGene00012360
WBGene00012385
WBGene00012386
WBGene00012404
WBGene00012409
WBGene00012429
WBGene00012440
WBGene00012461
WBGene00012462
WBGene00012463
WBGene00012464
WBGene00012468
WBGene00012471
WBGene00012532
WBGene00012533
WBGene00012540
WBGene00012543
WBGene00012545
WBGene00012552
WBGene00012573
WBGene00012583
WBGene00012584
WBGene00012648
WBGene00012660
WBGene00012662
WBGene00012664
WBGene00012717
WBGene00012727
WBGene00012734
WBGene00012759
WBGene00012763
WBGene00012769
WBGene00012796
WBGene00012802
WBGene00012808
WBGene00012810
WBGene00012824
WBGene00012853
WBGene00012891
WBGene00012917
WBGene00012943
WBGene00012947
WBGene00012948
WBGene00012953
WBGene00012961
WBGene00012971
WBGene00012973
WBGene00012974
WBGene00012976
WBGene00012980
WBGene00012983
WBGene00012987
WBGene00012988
WBGene00012998
WBGene00013002
WBGene00013037
WBGene00013039
WBGene00013040
WBGene00013042
WBGene00013091
WBGene00013106
WBGene00013119
WBGene00013215
WBGene00013216
WBGene00013219
WBGene00013244
WBGene00013273
WBGene00013289
WBGene00013302
WBGene00013307
WBGene00013311
WBGene00013313
WBGene00013317
WBGene00013321
WBGene00013322
WBGene00013326
WBGene00013350
WBGene00013401
WBGene00013407
WBGene00013522
WBGene00013542
WBGene00013543
WBGene00013557
WBGene00013558
WBGene00013560
WBGene00013562
WBGene00013580
WBGene00013632
WBGene00013638
WBGene00013639
WBGene00013652
WBGene00013666
WBGene00013673
WBGene00013676
WBGene00013683
WBGene00013687
WBGene00013692
WBGene00013694
WBGene00013695
WBGene00013730
WBGene00013732
WBGene00013734
WBGene00013737
WBGene00013749
WBGene00013761
WBGene00013763
WBGene00013782
WBGene00013803
WBGene00013812
WBGene00013819
WBGene00013847
WBGene00013860
WBGene00013882
WBGene00013893
WBGene00013898
WBGene00013899
WBGene00013901
WBGene00013921
WBGene00013923
WBGene00013934
WBGene00013962
WBGene00013970
WBGene00013985
WBGene00014006
WBGene00014014
WBGene00014015
WBGene00014016
WBGene00014031
WBGene00014057
WBGene00014066
WBGene00014074
WBGene00014080
WBGene00014089
WBGene00014095
WBGene00014101
WBGene00014114
WBGene00014118
WBGene00014119
WBGene00014137
WBGene00014138
WBGene00014151
WBGene00014153
WBGene00014189
WBGene00014204
WBGene00014213
WBGene00014215
WBGene00014227
WBGene00014232
WBGene00014261
WBGene00014666
WBGene00015008
WBGene00015009
WBGene00015061
WBGene00015064
WBGene00015074
WBGene00015085
WBGene00015091
WBGene00015131
WBGene00015138
WBGene00015148
WBGene00015155
WBGene00015177
WBGene00015181
WBGene00015216
WBGene00015217
WBGene00015218
WBGene00015220
WBGene00015226
WBGene00015228
WBGene00015280
WBGene00015285
WBGene00015293
WBGene00015296
WBGene00015298
WBGene00015300
WBGene00015322
WBGene00015328
WBGene00015330
WBGene00015333
WBGene00015336
WBGene00015346
WBGene00015350
WBGene00015352
WBGene00015354
WBGene00015356
WBGene00015359
WBGene00015378
WBGene00015400
WBGene00015402
WBGene00015408
WBGene00015418
WBGene00015434
WBGene00015455
WBGene00015464
WBGene00015469
WBGene00015477
WBGene00015478
WBGene00015484
WBGene00015488
WBGene00015494
WBGene00015495
WBGene00015507
WBGene00015512
WBGene00015531
WBGene00015539
WBGene00015540
WBGene00015547
WBGene00015567
WBGene00015608
WBGene00015635
WBGene00015678
WBGene00015687
WBGene00015701
WBGene00015704
WBGene00015709
WBGene00015713
WBGene00015735
WBGene00015741
WBGene00015751
WBGene00015752
WBGene00015756
WBGene00015759
WBGene00015768
WBGene00015776
WBGene00015795
WBGene00015806
WBGene00015811
WBGene00015813
WBGene00015818
WBGene00015823
WBGene00015868
WBGene00015879
WBGene00015887
WBGene00015910
WBGene00015921
WBGene00015922
WBGene00015930
WBGene00015934
WBGene00015941
WBGene00015942
WBGene00015965
WBGene00015966
WBGene00015969
WBGene00016004
WBGene00016005
WBGene00016006
WBGene00016009
WBGene00016022
WBGene00016029
WBGene00016037
WBGene00016038
WBGene00016052
WBGene00016093
WBGene00016115
WBGene00016121
WBGene00016131
WBGene00016138
WBGene00016143
WBGene00016152
WBGene00016159
WBGene00016162
WBGene00016172
WBGene00016180
WBGene00016188
WBGene00016218
WBGene00016235
WBGene00016237
WBGene00016244
WBGene00016250
WBGene00016260
WBGene00016278
WBGene00016289
WBGene00016292
WBGene00016294
WBGene00016317
WBGene00016318
WBGene00016319
WBGene00016330
WBGene00016332
WBGene00016335
WBGene00016354
WBGene00016364
WBGene00016383
WBGene00016391
WBGene00016407
WBGene00016418
WBGene00016422
WBGene00016425
WBGene00016428
WBGene00016432
WBGene00016438
WBGene00016439
WBGene00016448
WBGene00016463
WBGene00016469
WBGene00016475
WBGene00016496
WBGene00016527
WBGene00016535
WBGene00016559
WBGene00016561
WBGene00016610
WBGene00016611
WBGene00016613
WBGene00016641
WBGene00016674
WBGene00016705
WBGene00016721
WBGene00016738
WBGene00016758
WBGene00016768
WBGene00016792
WBGene00016809
WBGene00016811
WBGene00016816
WBGene00016841
WBGene00016845
WBGene00016868
WBGene00016879
WBGene00016888
WBGene00016889
WBGene00016894
WBGene00016901
WBGene00016905
WBGene00016916
WBGene00016919
WBGene00016934
WBGene00016935
WBGene00016957
WBGene00016958
WBGene00016967
WBGene00016976
WBGene00016977
WBGene00016983
WBGene00016995
WBGene00016996
WBGene00016997
WBGene00017011
WBGene00017018
WBGene00017042
WBGene00017046
WBGene00017077
WBGene00017078
WBGene00017088
WBGene00017098
WBGene00017100
WBGene00017138
WBGene00017154
WBGene00017157
WBGene00017158
WBGene00017163
WBGene00017184
WBGene00017199
WBGene00017241
WBGene00017243
WBGene00017288
WBGene00017302
WBGene00017307
WBGene00017310
WBGene00017311
WBGene00017320
WBGene00017321
WBGene00017339
WBGene00017349
WBGene00017352
WBGene00017355
WBGene00017372
WBGene00017385
WBGene00017391
WBGene00017418
WBGene00017423
WBGene00017427
WBGene00017428
WBGene00017431
WBGene00017434
WBGene00017447
WBGene00017463
WBGene00017472
WBGene00017487
WBGene00017502
WBGene00017510
WBGene00017512
WBGene00017536
WBGene00017557
WBGene00017560
WBGene00017563
WBGene00017565
WBGene00017571
WBGene00017577
WBGene00017580
WBGene00017583
WBGene00017589
WBGene00017597
WBGene00017618
WBGene00017642
WBGene00017646
WBGene00017653
WBGene00017675
WBGene00017681
WBGene00017687
WBGene00017698
WBGene00017699
WBGene00017711
WBGene00017716
WBGene00017726
WBGene00017727
WBGene00017755
WBGene00017758
WBGene00017766
WBGene00017777
WBGene00017782
WBGene00017785
WBGene00017789
WBGene00017814
WBGene00017826
WBGene00017834
WBGene00017837
WBGene00017842
WBGene00017885
WBGene00017921
WBGene00017934
WBGene00017939
WBGene00017961
WBGene00017964
WBGene00017973
WBGene00017979
WBGene00017980
WBGene00017991
WBGene00017996
WBGene00017998
WBGene00018008
WBGene00018015
WBGene00018017
WBGene00018039
WBGene00018051
WBGene00018054
WBGene00018056
WBGene00018090
WBGene00018100
WBGene00018101
WBGene00018102
WBGene00018150
WBGene00018161
WBGene00018210
WBGene00018215
WBGene00018238
WBGene00018275
WBGene00018293
WBGene00018294
WBGene00018298
WBGene00018326
WBGene00018330
WBGene00018350
WBGene00018356
WBGene00018367
WBGene00018374
WBGene00018395
WBGene00018398
WBGene00018417
WBGene00018418
WBGene00018420
WBGene00018430
WBGene00018468
WBGene00018481
WBGene00018482
WBGene00018487
WBGene00018488
WBGene00018511
WBGene00018516
WBGene00018517
WBGene00018518
WBGene00018520
WBGene00018533
WBGene00018540
WBGene00018564
WBGene00018569
WBGene00018572
WBGene00018586
WBGene00018607
WBGene00018615
WBGene00018622
WBGene00018637
WBGene00018639
WBGene00018640
WBGene00018646
WBGene00018656
WBGene00018700
WBGene00018701
WBGene00018703
WBGene00018710
WBGene00018713
WBGene00018717
WBGene00018724
WBGene00018725
WBGene00018729
WBGene00018734
WBGene00018738
WBGene00018740
WBGene00018743
WBGene00018744
WBGene00018756
WBGene00018758
WBGene00018786
WBGene00018787
WBGene00018802
WBGene00018803
WBGene00018807
WBGene00018812
WBGene00018837
WBGene00018841
WBGene00018849
WBGene00018856
WBGene00018864
WBGene00018872
WBGene00018879
WBGene00018921
WBGene00018925
WBGene00018965
WBGene00018969
WBGene00018971
WBGene00018974
WBGene00018987
WBGene00018990
WBGene00018994
WBGene00018996
WBGene00019018
WBGene00019021
WBGene00019047
WBGene00019077
WBGene00019079
WBGene00019097
WBGene00019102
WBGene00019115
WBGene00019122
WBGene00019124
WBGene00019126
WBGene00019148
WBGene00019154
WBGene00019156
WBGene00019157
WBGene00019167
WBGene00019168
WBGene00019188
WBGene00019211
WBGene00019212
WBGene00019215
WBGene00019218
WBGene00019227
WBGene00019237
WBGene00019244
WBGene00019250
WBGene00019261
WBGene00019268
WBGene00019272
WBGene00019273
WBGene00019278
WBGene00019284
WBGene00019298
WBGene00019300
WBGene00019303
WBGene00019311
WBGene00019317
WBGene00019318
WBGene00019324
WBGene00019327
WBGene00019334
WBGene00019345
WBGene00019347
WBGene00019354
WBGene00019365
WBGene00019394
WBGene00019411
WBGene00019428
WBGene00019429
WBGene00019434
WBGene00019435
WBGene00019456
WBGene00019466
WBGene00019467
WBGene00019490
WBGene00019509
WBGene00019513
WBGene00019515
WBGene00019520
WBGene00019521
WBGene00019544
WBGene00019550
WBGene00019590
WBGene00019593
WBGene00019605
WBGene00019611
WBGene00019612
WBGene00019628
WBGene00019644
WBGene00019657
WBGene00019660
WBGene00019664
WBGene00019697
WBGene00019719
WBGene00019726
WBGene00019733
WBGene00019738
WBGene00019741
WBGene00019742
WBGene00019768
WBGene00019774
WBGene00019779
WBGene00019792
WBGene00019801
WBGene00019803
WBGene00019807
WBGene00019820
WBGene00019825
WBGene00019831
WBGene00019840
WBGene00019843
WBGene00019844
WBGene00019855
WBGene00019863
WBGene00019870
WBGene00019871
WBGene00019872
WBGene00019884
WBGene00019888
WBGene00019893
WBGene00019904
WBGene00019915
WBGene00019934
WBGene00019938
WBGene00019943
WBGene00019959
WBGene00019967
WBGene00019978
WBGene00019979
WBGene00019994
WBGene00020014
WBGene00020036
WBGene00020045
WBGene00020048
WBGene00020075
WBGene00020090
WBGene00020094
WBGene00020106
WBGene00020111
WBGene00020114
WBGene00020131
WBGene00020134
WBGene00020136
WBGene00020142
WBGene00020185
WBGene00020188
WBGene00020190
WBGene00020207
WBGene00020209
WBGene00020215
WBGene00020229
WBGene00020235
WBGene00020245
WBGene00020248
WBGene00020251
WBGene00020259
WBGene00020268
WBGene00020269
WBGene00020275
WBGene00020277
WBGene00020279
WBGene00020301
WBGene00020307
WBGene00020315
WBGene00020324
WBGene00020340
WBGene00020345
WBGene00020346
WBGene00020359
WBGene00020360
WBGene00020391
WBGene00020402
WBGene00020408
WBGene00020426
WBGene00020427
WBGene00020442
WBGene00020457
WBGene00020462
WBGene00020481
WBGene00020511
WBGene00020550
WBGene00020553
WBGene00020572
WBGene00020573
WBGene00020574
WBGene00020576
WBGene00020579
WBGene00020581
WBGene00020582
WBGene00020585
WBGene00020612
WBGene00020633
WBGene00020649
WBGene00020664
WBGene00020673
WBGene00020689
WBGene00020695
WBGene00020703
WBGene00020721
WBGene00020736
WBGene00020757
WBGene00020762
WBGene00020770
WBGene00020774
WBGene00020792
WBGene00020821
WBGene00020837
WBGene00020843
WBGene00020846
WBGene00020867
WBGene00020902
WBGene00020917
WBGene00020919
WBGene00020921
WBGene00020930
WBGene00020936
WBGene00020950
WBGene00020954
WBGene00020970
WBGene00020973
WBGene00020981
WBGene00021009
WBGene00021010
WBGene00021020
WBGene00021043
WBGene00021044
WBGene00021049
WBGene00021059
WBGene00021078
WBGene00021082
WBGene00021097
WBGene00021101
WBGene00021121
WBGene00021186
WBGene00021187
WBGene00021205
WBGene00021239
WBGene00021260
WBGene00021264
WBGene00021281
WBGene00021312
WBGene00021314
WBGene00021365
WBGene00021369
WBGene00021374
WBGene00021389
WBGene00021396
WBGene00021406
WBGene00021407
WBGene00021420
WBGene00021427
WBGene00021448
WBGene00021456
WBGene00021475
WBGene00021495
WBGene00021497
WBGene00021503
WBGene00021507
WBGene00021518
WBGene00021519
WBGene00021520
WBGene00021528
WBGene00021529
WBGene00021534
WBGene00021536
WBGene00021538
WBGene00021546
WBGene00021549
WBGene00021551
WBGene00021552
WBGene00021558
WBGene00021561
WBGene00021564
WBGene00021565
WBGene00021590
WBGene00021595
WBGene00021605
WBGene00021628
WBGene00021629
WBGene00021679
WBGene00021681
WBGene00021683
WBGene00021685
WBGene00021697
WBGene00021701
WBGene00021735
WBGene00021743
WBGene00021749
WBGene00021751
WBGene00021768
WBGene00021810
WBGene00021815
WBGene00021820
WBGene00021821
WBGene00021834
WBGene00021890
WBGene00021892
WBGene00021906
WBGene00021909
WBGene00021915
WBGene00021931
WBGene00021934
WBGene00021948
WBGene00021986
WBGene00021994
WBGene00022014
WBGene00022019
WBGene00022024
WBGene00022033
WBGene00022037
WBGene00022042
WBGene00022060
WBGene00022063
WBGene00022069
WBGene00022087
WBGene00022103
WBGene00022139
WBGene00022172
WBGene00022175
WBGene00022178
WBGene00022179
WBGene00022180
WBGene00022182
WBGene00022192
WBGene00022194
WBGene00022195
WBGene00022201
WBGene00022207
WBGene00022211
WBGene00022219
WBGene00022221
WBGene00022231
WBGene00022242
WBGene00022245
WBGene00022258
WBGene00022259
WBGene00022271
WBGene00022276
WBGene00022287
WBGene00022306
WBGene00022326
WBGene00022338
WBGene00022347
WBGene00022349
WBGene00022376
WBGene00022411
WBGene00022412
WBGene00022413
WBGene00022418
WBGene00022423
WBGene00022425
WBGene00022457
WBGene00022473
WBGene00022475
WBGene00022489
WBGene00022500
WBGene00022517
WBGene00022518
WBGene00022534
WBGene00022545
WBGene00022569
WBGene00022579
WBGene00022580
WBGene00022592
WBGene00022593
WBGene00022598
WBGene00022611
WBGene00022613
WBGene00022618
WBGene00022623
WBGene00022670
WBGene00022672
WBGene00022680
WBGene00022697
WBGene00022717
WBGene00022722
WBGene00022738
WBGene00022745
WBGene00022749
WBGene00022765
WBGene00022797
WBGene00022815
WBGene00022816
WBGene00022832
WBGene00022847
WBGene00022861
WBGene00022865
WBGene00022868
WBGene00022880
WBGene00023483
WBGene00044004
WBGene00044049
WBGene00044061
WBGene00044068
WBGene00044073
WBGene00044077
WBGene00044079
WBGene00044330
WBGene00044389
WBGene00044650
WBGene00044698
WBGene00044789
WBGene00044989
WBGene00045063
WBGene00045419
WBGene00050875
