# Supplementary material for: Tissue enrichment analysis for C. elegans genomics
Source: BMC Bioinformatics. 2016 Sep 13;17(1):366. doi: 10.1186/s12859-016-1229-9 (PMC5020436; doi:10.1186/s12859-016-1229-9)
Supplement: Additional file 3 — Golden Gene Sets. A list of all the genes used for our benchmarking process. (ZIP 74 kb) [file 12859_2016_1229_MOESM3_ESM.zip › input/genesets_golden/WBPaper00037950_all-neurons_larva_enriched_WBbt_0003679_1013]

gene,reads
WBGene00000044
WBGene00000048
WBGene00000053
WBGene00000054
WBGene00000055
WBGene00000058
WBGene00000069
WBGene00000089
WBGene00000092
WBGene00000096
WBGene00000135
WBGene00000147
WBGene00000165
WBGene00000166
WBGene00000174
WBGene00000193
WBGene00000242
WBGene00000248
WBGene00000262
WBGene00000277
WBGene00000279
WBGene00000280
WBGene00000284
WBGene00000288
WBGene00000368
WBGene00000403
WBGene00000434
WBGene00000440
WBGene00000442
WBGene00000446
WBGene00000447
WBGene00000484
WBGene00000488
WBGene00000490
WBGene00000491
WBGene00000492
WBGene00000501
WBGene00000527
WBGene00000553
WBGene00000862
WBGene00000903
WBGene00000907
WBGene00000920
WBGene00000934
WBGene00000950
WBGene00000951
WBGene00000953
WBGene00000955
WBGene00000958
WBGene00000960
WBGene00000980
WBGene00001052
WBGene00001053
WBGene00001096
WBGene00001117
WBGene00001118
WBGene00001121
WBGene00001189
WBGene00001202
WBGene00001400
WBGene00001411
WBGene00001440
WBGene00001442
WBGene00001447
WBGene00001448
WBGene00001449
WBGene00001450
WBGene00001451
WBGene00001452
WBGene00001454
WBGene00001456
WBGene00001457
WBGene00001460
WBGene00001464
WBGene00001466
WBGene00001494
WBGene00001537
WBGene00001543
WBGene00001552
WBGene00001586
WBGene00001587
WBGene00001588
WBGene00001593
WBGene00001594
WBGene00001612
WBGene00001613
WBGene00001614
WBGene00001615
WBGene00001616
WBGene00001627
WBGene00001663
WBGene00001664
WBGene00001665
WBGene00001669
WBGene00001673
WBGene00001675
WBGene00001676
WBGene00001677
WBGene00001681
WBGene00001748
WBGene00001759
WBGene00001788
WBGene00001841
WBGene00001844
WBGene00001957
WBGene00001987
WBGene00001988
WBGene00001989
WBGene00001990
WBGene00001991
WBGene00001992
WBGene00002048
WBGene00002084
WBGene00002086
WBGene00002093
WBGene00002097
WBGene00002100
WBGene00002101
WBGene00002104
WBGene00002105
WBGene00002106
WBGene00002107
WBGene00002108
WBGene00002109
WBGene00002111
WBGene00002112
WBGene00002113
WBGene00002116
WBGene00002151
WBGene00002176
WBGene00002177
WBGene00002178
WBGene00002222
WBGene00002233
WBGene00002242
WBGene00002987
WBGene00002989
WBGene00003000
WBGene00003143
WBGene00003167
WBGene00003171
WBGene00003173
WBGene00003175
WBGene00003178
WBGene00003179
WBGene00003232
WBGene00003368
WBGene00003386
WBGene00003471
WBGene00003558
WBGene00003563
WBGene00003569
WBGene00003570
WBGene00003591
WBGene00003629
WBGene00003641
WBGene00003739
WBGene00003741
WBGene00003743
WBGene00003746
WBGene00003747
WBGene00003748
WBGene00003749
WBGene00003751
WBGene00003753
WBGene00003755
WBGene00003757
WBGene00003758
WBGene00003759
WBGene00003807
WBGene00003808
WBGene00003839
WBGene00003842
WBGene00003849
WBGene00003850
WBGene00003856
WBGene00003859
WBGene00003885
WBGene00003889
WBGene00003890
WBGene00003892
WBGene00003966
WBGene00004056
WBGene00004207
WBGene00004256
WBGene00004265
WBGene00004267
WBGene00004281
WBGene00004285
WBGene00004344
WBGene00004347
WBGene00004364
WBGene00004368
WBGene00004740
WBGene00004779
WBGene00004780
WBGene00004793
WBGene00004912
WBGene00004923
WBGene00004924
WBGene00004926
WBGene00004944
WBGene00005101
WBGene00005110
WBGene00005182
WBGene00005194
WBGene00005207
WBGene00005226
WBGene00005533
WBGene00005538
WBGene00005574
WBGene00005609
WBGene00005741
WBGene00005808
WBGene00005818
WBGene00005936
WBGene00006008
WBGene00006055
WBGene00006062
WBGene00006064
WBGene00006068
WBGene00006306
WBGene00006309
WBGene00006351
WBGene00006411
WBGene00006428
WBGene00006441
WBGene00006445
WBGene00006459
WBGene00006468
WBGene00006535
WBGene00006541
WBGene00006562
WBGene00006576
WBGene00006594
WBGene00006614
WBGene00006646
WBGene00006655
WBGene00006662
WBGene00006664
WBGene00006671
WBGene00006676
WBGene00006681
WBGene00006687
WBGene00006693
WBGene00006696
WBGene00006712
WBGene00006716
WBGene00006717
WBGene00006721
WBGene00006731
WBGene00006741
WBGene00006748
WBGene00006749
WBGene00006757
WBGene00006761
WBGene00006762
WBGene00006775
WBGene00006778
WBGene00006797
WBGene00006830
WBGene00006831
WBGene00006843
WBGene00006852
WBGene00006864
WBGene00006935
WBGene00006960
WBGene00006978
WBGene00006982
WBGene00006985
WBGene00007006
WBGene00007055
WBGene00007089
WBGene00007096
WBGene00007119
WBGene00007133
WBGene00007172
WBGene00007176
WBGene00007191
WBGene00007219
WBGene00007232
WBGene00007241
WBGene00007299
WBGene00007304
WBGene00007311
WBGene00007316
WBGene00007326
WBGene00007338
WBGene00007345
WBGene00007349
WBGene00007357
WBGene00007374
WBGene00007408
WBGene00007411
WBGene00007416
WBGene00007490
WBGene00007511
WBGene00007515
WBGene00007522
WBGene00007531
WBGene00007542
WBGene00007548
WBGene00007589
WBGene00007595
WBGene00007607
WBGene00007635
WBGene00007664
WBGene00007722
WBGene00007730
WBGene00007746
WBGene00007758
WBGene00007809
WBGene00007818
WBGene00007827
WBGene00007855
WBGene00007862
WBGene00007881
WBGene00007883
WBGene00007892
WBGene00007896
WBGene00007908
WBGene00007959
WBGene00008018
WBGene00008021
WBGene00008025
WBGene00008039
WBGene00008045
WBGene00008051
WBGene00008064
WBGene00008065
WBGene00008075
WBGene00008096
WBGene00008142
WBGene00008168
WBGene00008208
WBGene00008216
WBGene00008248
WBGene00008254
WBGene00008261
WBGene00008265
WBGene00008278
WBGene00008287
WBGene00008300
WBGene00008307
WBGene00008315
WBGene00008342
WBGene00008382
WBGene00008407
WBGene00008432
WBGene00008438
WBGene00008453
WBGene00008454
WBGene00008481
WBGene00008489
WBGene00008513
WBGene00008516
WBGene00008522
WBGene00008543
WBGene00008570
WBGene00008589
WBGene00008610
WBGene00008649
WBGene00008686
WBGene00008761
WBGene00008773
WBGene00008783
WBGene00008798
WBGene00008820
WBGene00008840
WBGene00008957
WBGene00008977
WBGene00008989
WBGene00009042
WBGene00009068
WBGene00009087
WBGene00009095
WBGene00009100
WBGene00009107
WBGene00009109
WBGene00009169
WBGene00009194
WBGene00009216
WBGene00009258
WBGene00009277
WBGene00009320
WBGene00009325
WBGene00009333
WBGene00009357
WBGene00009375
WBGene00009387
WBGene00009399
WBGene00009562
WBGene00009579
WBGene00009585
WBGene00009623
WBGene00009629
WBGene00009716
WBGene00009727
WBGene00009742
WBGene00009768
WBGene00009774
WBGene00009779
WBGene00009780
WBGene00009799
WBGene00009804
WBGene00009819
WBGene00009827
WBGene00009887
WBGene00009900
WBGene00009912
WBGene00009917
WBGene00009931
WBGene00009958
WBGene00009965
WBGene00009967
WBGene00009969
WBGene00010003
WBGene00010043
WBGene00010046
WBGene00010058
WBGene00010059
WBGene00010073
WBGene00010131
WBGene00010137
WBGene00010143
WBGene00010144
WBGene00010146
WBGene00010179
WBGene00010186
WBGene00010188
WBGene00010191
WBGene00010192
WBGene00010200
WBGene00010235
WBGene00010236
WBGene00010253
WBGene00010275
WBGene00010278
WBGene00010316
WBGene00010329
WBGene00010335
WBGene00010349
WBGene00010352
WBGene00010387
WBGene00010448
WBGene00010504
WBGene00010520
WBGene00010559
WBGene00010575
WBGene00010592
WBGene00010603
WBGene00010632
WBGene00010647
WBGene00010669
WBGene00010674
WBGene00010680
WBGene00010737
WBGene00010756
WBGene00010784
WBGene00010800
WBGene00010833
WBGene00010838
WBGene00010848
WBGene00010849
WBGene00010855
WBGene00010865
WBGene00010937
WBGene00010971
WBGene00010974
WBGene00010979
WBGene00010986
WBGene00011121
WBGene00011137
WBGene00011141
WBGene00011145
WBGene00011197
WBGene00011217
WBGene00011223
WBGene00011251
WBGene00011254
WBGene00011287
WBGene00011314
WBGene00011317
WBGene00011326
WBGene00011352
WBGene00011371
WBGene00011372
WBGene00011381
WBGene00011382
WBGene00011392
WBGene00011402
WBGene00011428
WBGene00011433
WBGene00011454
WBGene00011471
WBGene00011473
WBGene00011545
WBGene00011586
WBGene00011640
WBGene00011644
WBGene00011678
WBGene00011682
WBGene00011709
WBGene00011745
WBGene00011765
WBGene00011824
WBGene00011839
WBGene00011854
WBGene00011866
WBGene00011888
WBGene00011899
WBGene00011903
WBGene00011923
WBGene00011930
WBGene00011974
WBGene00011990
WBGene00011996
WBGene00011997
WBGene00012009
WBGene00012042
WBGene00012084
WBGene00012099
WBGene00012116
WBGene00012132
WBGene00012135
WBGene00012145
WBGene00012178
WBGene00012281
WBGene00012282
WBGene00012290
WBGene00012325
WBGene00012340
WBGene00012421
WBGene00012440
WBGene00012461
WBGene00012473
WBGene00012513
WBGene00012586
WBGene00012598
WBGene00012617
WBGene00012709
WBGene00012753
WBGene00012760
WBGene00012763
WBGene00012776
WBGene00012779
WBGene00012808
WBGene00012826
WBGene00012833
WBGene00012853
WBGene00012856
WBGene00012915
WBGene00012962
WBGene00012967
WBGene00013023
WBGene00013042
WBGene00013060
WBGene00013195
WBGene00013273
WBGene00013298
WBGene00013322
WBGene00013368
WBGene00013415
WBGene00013456
WBGene00013514
WBGene00013534
WBGene00013548
WBGene00013588
WBGene00013642
WBGene00013665
WBGene00013748
WBGene00013761
WBGene00013778
WBGene00013819
WBGene00013848
WBGene00013882
WBGene00013897
WBGene00013899
WBGene00013959
WBGene00013962
WBGene00013964
WBGene00014073
WBGene00014101
WBGene00014145
WBGene00014159
WBGene00014161
WBGene00014200
WBGene00014210
WBGene00014248
WBGene00014255
WBGene00014261
WBGene00014294
WBGene00015000
WBGene00015027
WBGene00015033
WBGene00015053
WBGene00015062
WBGene00015072
WBGene00015117
WBGene00015158
WBGene00015214
WBGene00015217
WBGene00015322
WBGene00015328
WBGene00015377
WBGene00015387
WBGene00015408
WBGene00015424
WBGene00015427
WBGene00015437
WBGene00015466
WBGene00015478
WBGene00015494
WBGene00015495
WBGene00015536
WBGene00015539
WBGene00015559
WBGene00015560
WBGene00015569
WBGene00015619
WBGene00015626
WBGene00015671
WBGene00015674
WBGene00015678
WBGene00015706
WBGene00015707
WBGene00015708
WBGene00015729
WBGene00015742
WBGene00015748
WBGene00015750
WBGene00015790
WBGene00015799
WBGene00015858
WBGene00015860
WBGene00015861
WBGene00015866
WBGene00015934
WBGene00015935
WBGene00015938
WBGene00015948
WBGene00015996
WBGene00016016
WBGene00016024
WBGene00016025
WBGene00016028
WBGene00016044
WBGene00016049
WBGene00016096
WBGene00016100
WBGene00016107
WBGene00016109
WBGene00016114
WBGene00016126
WBGene00016165
WBGene00016212
WBGene00016215
WBGene00016237
WBGene00016246
WBGene00016248
WBGene00016262
WBGene00016289
WBGene00016293
WBGene00016328
WBGene00016341
WBGene00016428
WBGene00016436
WBGene00016448
WBGene00016463
WBGene00016503
WBGene00016530
WBGene00016532
WBGene00016538
WBGene00016570
WBGene00016579
WBGene00016580
WBGene00016600
WBGene00016616
WBGene00016633
WBGene00016634
WBGene00016635
WBGene00016679
WBGene00016684
WBGene00016703
WBGene00016748
WBGene00016801
WBGene00016841
WBGene00016842
WBGene00016855
WBGene00016869
WBGene00016903
WBGene00016911
WBGene00016916
WBGene00016917
WBGene00016979
WBGene00017000
WBGene00017015
WBGene00017016
WBGene00017020
WBGene00017033
WBGene00017038
WBGene00017063
WBGene00017067
WBGene00017076
WBGene00017113
WBGene00017122
WBGene00017129
WBGene00017150
WBGene00017157
WBGene00017176
WBGene00017193
WBGene00017198
WBGene00017236
WBGene00017260
WBGene00017291
WBGene00017297
WBGene00017304
WBGene00017314
WBGene00017320
WBGene00017350
WBGene00017353
WBGene00017359
WBGene00017389
WBGene00017394
WBGene00017400
WBGene00017433
WBGene00017477
WBGene00017544
WBGene00017568
WBGene00017597
WBGene00017599
WBGene00017628
WBGene00017637
WBGene00017640
WBGene00017645
WBGene00017661
WBGene00017671
WBGene00017715
WBGene00017792
WBGene00017813
WBGene00017818
WBGene00017850
WBGene00017858
WBGene00017894
WBGene00017907
WBGene00017976
WBGene00018002
WBGene00018005
WBGene00018023
WBGene00018060
WBGene00018067
WBGene00018068
WBGene00018074
WBGene00018078
WBGene00018089
WBGene00018115
WBGene00018117
WBGene00018191
WBGene00018213
WBGene00018214
WBGene00018219
WBGene00018222
WBGene00018258
WBGene00018281
WBGene00018284
WBGene00018376
WBGene00018400
WBGene00018402
WBGene00018476
WBGene00018482
WBGene00018517
WBGene00018521
WBGene00018560
WBGene00018565
WBGene00018590
WBGene00018603
WBGene00018634
WBGene00018639
WBGene00018655
WBGene00018700
WBGene00018727
WBGene00018736
WBGene00018748
WBGene00018798
WBGene00018854
WBGene00018855
WBGene00018871
WBGene00018879
WBGene00018880
WBGene00018906
WBGene00018985
WBGene00019012
WBGene00019025
WBGene00019032
WBGene00019047
WBGene00019128
WBGene00019156
WBGene00019180
WBGene00019185
WBGene00019200
WBGene00019224
WBGene00019228
WBGene00019230
WBGene00019231
WBGene00019263
WBGene00019265
WBGene00019293
WBGene00019304
WBGene00019315
WBGene00019324
WBGene00019352
WBGene00019355
WBGene00019360
WBGene00019364
WBGene00019369
WBGene00019395
WBGene00019408
WBGene00019428
WBGene00019456
WBGene00019479
WBGene00019480
WBGene00019482
WBGene00019484
WBGene00019488
WBGene00019496
WBGene00019557
WBGene00019603
WBGene00019623
WBGene00019643
WBGene00019665
WBGene00019669
WBGene00019732
WBGene00019734
WBGene00019750
WBGene00019765
WBGene00019776
WBGene00019828
WBGene00019861
WBGene00019896
WBGene00019904
WBGene00019975
WBGene00019988
WBGene00020043
WBGene00020045
WBGene00020048
WBGene00020051
WBGene00020069
WBGene00020100
WBGene00020125
WBGene00020131
WBGene00020138
WBGene00020144
WBGene00020151
WBGene00020163
WBGene00020196
WBGene00020225
WBGene00020229
WBGene00020231
WBGene00020249
WBGene00020317
WBGene00020368
WBGene00020385
WBGene00020415
WBGene00020444
WBGene00020482
WBGene00020502
WBGene00020524
WBGene00020528
WBGene00020573
WBGene00020582
WBGene00020583
WBGene00020605
WBGene00020612
WBGene00020657
WBGene00020694
WBGene00020703
WBGene00020712
WBGene00020714
WBGene00020716
WBGene00020717
WBGene00020718
WBGene00020722
WBGene00020726
WBGene00020767
WBGene00020790
WBGene00020800
WBGene00020825
WBGene00020844
WBGene00020854
WBGene00020929
WBGene00020942
WBGene00020997
WBGene00021017
WBGene00021100
WBGene00021116
WBGene00021185
WBGene00021257
WBGene00021259
WBGene00021268
WBGene00021272
WBGene00021275
WBGene00021383
WBGene00021416
WBGene00021490
WBGene00021497
WBGene00021524
WBGene00021543
WBGene00021693
WBGene00021781
WBGene00021796
WBGene00021804
WBGene00021881
WBGene00021980
WBGene00022013
WBGene00022086
WBGene00022144
WBGene00022175
WBGene00022202
WBGene00022214
WBGene00022240
WBGene00022251
WBGene00022254
WBGene00022271
WBGene00022279
WBGene00022284
WBGene00022302
WBGene00022393
WBGene00022409
WBGene00022419
WBGene00022465
WBGene00022469
WBGene00022472
WBGene00022503
WBGene00022526
WBGene00022527
WBGene00022533
WBGene00022551
WBGene00022584
WBGene00022601
WBGene00022614
WBGene00022623
WBGene00022635
WBGene00022682
WBGene00022733
WBGene00022786
WBGene00022790
WBGene00022815
WBGene00022825
WBGene00022842
WBGene00022866
WBGene00023414
WBGene00023415
WBGene00023505
WBGene00023515
WBGene00023520
WBGene00043054
WBGene00043297
WBGene00044006
WBGene00044007
WBGene00044009
WBGene00044028
WBGene00044029
WBGene00044045
WBGene00044125
WBGene00044143
WBGene00044144
WBGene00044176
WBGene00044295
WBGene00044297
WBGene00044387
WBGene00044406
WBGene00044410
WBGene00044411
WBGene00044418
WBGene00044421
WBGene00044464
WBGene00044509
WBGene00044510
WBGene00044513
WBGene00044544
WBGene00044553
WBGene00044562
WBGene00044568
WBGene00044610
WBGene00044615
WBGene00044640
WBGene00044643
WBGene00044667
WBGene00044677
WBGene00044732
WBGene00044771
WBGene00044780
WBGene00044922
WBGene00045056
WBGene00045190
WBGene00045195
WBGene00045208
WBGene00045250
WBGene00045277
WBGene00045295
WBGene00045331
WBGene00045336
WBGene00045340
WBGene00045386
WBGene00045395
WBGene00045482
WBGene00045495
WBGene00050889
WBGene00050917
WBGene00077491
WBGene00077520
WBGene00077681
WBGene00077698
