# Supplementary material for: Tissue enrichment analysis for C. elegans genomics
Source: BMC Bioinformatics. 2016 Sep 13;17(1):366. doi: 10.1186/s12859-016-1229-9 (PMC5020436; doi:10.1186/s12859-016-1229-9)
Supplement: Additional file 3 — Golden Gene Sets. A list of all the genes used for our benchmarking process. (ZIP 74 kb) [file 12859_2016_1229_MOESM3_ESM.zip › input/genesets_golden/WBPaper00037950_AVA-neuron_embryo_enriched_WBbt_0005842_534]

gene,reads
WBGene00000043
WBGene00000051
WBGene00000054
WBGene00000072
WBGene00000120
WBGene00000151
WBGene00000226
WBGene00000280
WBGene00000295
WBGene00000434
WBGene00000445
WBGene00000520
WBGene00000537
WBGene00000781
WBGene00000796
WBGene00000841
WBGene00000854
WBGene00000858
WBGene00000880
WBGene00000884
WBGene00000994
WBGene00001029
WBGene00001035
WBGene00001040
WBGene00001086
WBGene00001116
WBGene00001134
WBGene00001246
WBGene00001352
WBGene00001400
WBGene00001428
WBGene00001495
WBGene00001499
WBGene00001523
WBGene00001543
WBGene00001544
WBGene00001612
WBGene00001613
WBGene00001615
WBGene00001616
WBGene00001653
WBGene00001676
WBGene00001722
WBGene00001763
WBGene00001860
WBGene00001867
WBGene00002027
WBGene00002141
WBGene00002214
WBGene00002217
WBGene00002220
WBGene00002243
WBGene00002295
WBGene00002696
WBGene00002850
WBGene00002986
WBGene00003034
WBGene00003060
WBGene00003210
WBGene00003232
WBGene00003367
WBGene00003391
WBGene00003393
WBGene00003404
WBGene00003412
WBGene00003558
WBGene00003576
WBGene00003637
WBGene00003755
WBGene00003759
WBGene00003775
WBGene00003777
WBGene00003801
WBGene00003821
WBGene00003842
WBGene00004001
WBGene00004002
WBGene00004010
WBGene00004033
WBGene00004036
WBGene00004101
WBGene00004117
WBGene00004125
WBGene00004172
WBGene00004186
WBGene00004256
WBGene00004265
WBGene00004296
WBGene00004303
WBGene00004315
WBGene00004322
WBGene00004323
WBGene00004326
WBGene00004344
WBGene00004363
WBGene00004370
WBGene00004509
WBGene00004746
WBGene00004782
WBGene00004873
WBGene00004879
WBGene00004921
WBGene00004944
WBGene00004963
WBGene00005649
WBGene00006058
WBGene00006279
WBGene00006382
WBGene00006390
WBGene00006428
WBGene00006442
WBGene00006447
WBGene00006512
WBGene00006562
WBGene00006618
WBGene00006623
WBGene00006691
WBGene00006718
WBGene00006736
WBGene00006772
WBGene00006774
WBGene00006777
WBGene00006809
WBGene00006811
WBGene00006812
WBGene00006831
WBGene00006874
WBGene00006961
WBGene00006985
WBGene00007008
WBGene00007089
WBGene00007165
WBGene00007184
WBGene00007186
WBGene00007187
WBGene00007329
WBGene00007349
WBGene00007403
WBGene00007453
WBGene00007454
WBGene00007547
WBGene00007579
WBGene00007588
WBGene00007607
WBGene00007621
WBGene00007627
WBGene00007670
WBGene00007694
WBGene00007740
WBGene00007761
WBGene00007778
WBGene00007779
WBGene00007785
WBGene00007899
WBGene00007901
WBGene00007906
WBGene00007914
WBGene00008010
WBGene00008082
WBGene00008096
WBGene00008099
WBGene00008219
WBGene00008226
WBGene00008283
WBGene00008326
WBGene00008330
WBGene00008338
WBGene00008342
WBGene00008355
WBGene00008386
WBGene00008400
WBGene00008604
WBGene00008631
WBGene00008640
WBGene00008642
WBGene00008688
WBGene00008776
WBGene00008862
WBGene00008863
WBGene00008877
WBGene00008887
WBGene00008934
WBGene00009010
WBGene00009054
WBGene00009123
WBGene00009200
WBGene00009224
WBGene00009250
WBGene00009258
WBGene00009267
WBGene00009271
WBGene00009320
WBGene00009381
WBGene00009390
WBGene00009460
WBGene00009477
WBGene00009479
WBGene00009511
WBGene00009671
WBGene00009672
WBGene00009696
WBGene00009702
WBGene00009709
WBGene00009711
WBGene00009799
WBGene00009823
WBGene00009951
WBGene00009953
WBGene00009967
WBGene00009996
WBGene00010003
WBGene00010044
WBGene00010045
WBGene00010056
WBGene00010159
WBGene00010231
WBGene00010275
WBGene00010284
WBGene00010302
WBGene00010306
WBGene00010310
WBGene00010369
WBGene00010553
WBGene00010584
WBGene00010585
WBGene00010620
WBGene00010623
WBGene00010626
WBGene00010629
WBGene00010638
WBGene00010704
WBGene00010796
WBGene00010822
WBGene00010825
WBGene00010844
WBGene00010845
WBGene00010854
WBGene00010969
WBGene00011016
WBGene00011032
WBGene00011109
WBGene00011113
WBGene00011142
WBGene00011145
WBGene00011217
WBGene00011237
WBGene00011248
WBGene00011267
WBGene00011268
WBGene00011308
WBGene00011382
WBGene00011414
WBGene00011444
WBGene00011451
WBGene00011503
WBGene00011507
WBGene00011631
WBGene00011696
WBGene00011720
WBGene00011747
WBGene00011774
WBGene00011813
WBGene00011866
WBGene00011868
WBGene00011872
WBGene00011885
WBGene00011917
WBGene00011924
WBGene00011966
WBGene00011975
WBGene00012014
WBGene00012121
WBGene00012228
WBGene00012234
WBGene00012245
WBGene00012267
WBGene00012282
WBGene00012289
WBGene00012325
WBGene00012342
WBGene00012411
WBGene00012450
WBGene00012469
WBGene00012473
WBGene00012494
WBGene00012644
WBGene00012692
WBGene00012779
WBGene00012859
WBGene00013042
WBGene00013053
WBGene00013098
WBGene00013129
WBGene00013250
WBGene00013260
WBGene00013401
WBGene00013409
WBGene00013412
WBGene00013417
WBGene00013436
WBGene00013517
WBGene00013529
WBGene00013574
WBGene00013623
WBGene00013640
WBGene00013711
WBGene00013713
WBGene00013715
WBGene00013755
WBGene00013763
WBGene00013775
WBGene00013776
WBGene00013803
WBGene00013958
WBGene00013959
WBGene00014011
WBGene00014028
WBGene00014078
WBGene00014087
WBGene00014165
WBGene00014166
WBGene00014177
WBGene00014218
WBGene00014243
WBGene00014294
WBGene00015037
WBGene00015105
WBGene00015115
WBGene00015149
WBGene00015156
WBGene00015203
WBGene00015230
WBGene00015236
WBGene00015296
WBGene00015297
WBGene00015347
WBGene00015430
WBGene00015468
WBGene00015471
WBGene00015522
WBGene00015581
WBGene00015638
WBGene00015640
WBGene00015641
WBGene00015700
WBGene00015750
WBGene00015813
WBGene00015816
WBGene00015858
WBGene00015916
WBGene00015966
WBGene00015975
WBGene00016022
WBGene00016056
WBGene00016140
WBGene00016143
WBGene00016151
WBGene00016154
WBGene00016194
WBGene00016225
WBGene00016245
WBGene00016323
WBGene00016381
WBGene00016416
WBGene00016436
WBGene00016438
WBGene00016561
WBGene00016566
WBGene00016594
WBGene00016601
WBGene00016603
WBGene00016650
WBGene00016836
WBGene00016837
WBGene00016842
WBGene00016868
WBGene00016888
WBGene00016944
WBGene00016956
WBGene00017025
WBGene00017067
WBGene00017072
WBGene00017077
WBGene00017096
WBGene00017097
WBGene00017106
WBGene00017146
WBGene00017161
WBGene00017162
WBGene00017216
WBGene00017252
WBGene00017269
WBGene00017299
WBGene00017313
WBGene00017357
WBGene00017372
WBGene00017397
WBGene00017400
WBGene00017466
WBGene00017586
WBGene00017604
WBGene00017605
WBGene00017634
WBGene00017642
WBGene00017731
WBGene00017737
WBGene00017754
WBGene00017785
WBGene00017786
WBGene00017787
WBGene00017788
WBGene00017789
WBGene00017792
WBGene00017849
WBGene00017967
WBGene00017973
WBGene00018005
WBGene00018017
WBGene00018051
WBGene00018074
WBGene00018079
WBGene00018087
WBGene00018281
WBGene00018304
WBGene00018317
WBGene00018355
WBGene00018417
WBGene00018468
WBGene00018481
WBGene00018508
WBGene00018511
WBGene00018625
WBGene00018710
WBGene00018714
WBGene00018773
WBGene00018776
WBGene00018802
WBGene00018849
WBGene00018864
WBGene00018890
WBGene00018892
WBGene00018975
WBGene00019004
WBGene00019070
WBGene00019084
WBGene00019168
WBGene00019226
WBGene00019229
WBGene00019245
WBGene00019324
WBGene00019355
WBGene00019396
WBGene00019456
WBGene00019457
WBGene00019458
WBGene00019491
WBGene00019512
WBGene00019641
WBGene00019733
WBGene00019777
WBGene00019801
WBGene00019821
WBGene00019863
WBGene00019874
WBGene00019884
WBGene00019940
WBGene00020010
WBGene00020018
WBGene00020027
WBGene00020028
WBGene00020045
WBGene00020349
WBGene00020457
WBGene00020516
WBGene00020638
WBGene00020653
WBGene00020821
WBGene00020877
WBGene00021061
WBGene00021063
WBGene00021111
WBGene00021198
WBGene00021316
WBGene00021338
WBGene00021434
WBGene00021528
WBGene00021559
WBGene00021662
WBGene00021679
WBGene00021714
WBGene00021715
WBGene00021726
WBGene00021731
WBGene00021832
WBGene00021857
WBGene00022019
WBGene00022021
WBGene00022025
WBGene00022104
WBGene00022197
WBGene00022217
WBGene00022263
WBGene00022328
WBGene00022330
WBGene00022331
WBGene00022346
WBGene00022475
WBGene00022479
WBGene00022572
WBGene00022671
WBGene00022673
WBGene00022752
WBGene00022765
WBGene00022794
WBGene00022811
WBGene00022812
WBGene00022847
WBGene00022855
WBGene00022883
WBGene00043051
WBGene00043065
WBGene00043996
WBGene00044006
WBGene00044236
WBGene00044318
WBGene00044342
WBGene00044369
WBGene00044659
WBGene00044673
WBGene00044742
WBGene00044916
WBGene00045379
WBGene00045417
WBGene00077508
