# Supplementary material for: Tissue enrichment analysis for C. elegans genomics
Source: BMC Bioinformatics. 2016 Sep 13;17(1):366. doi: 10.1186/s12859-016-1229-9 (PMC5020436; doi:10.1186/s12859-016-1229-9)
Supplement: Additional file 3 — Golden Gene Sets. A list of all the genes used for our benchmarking process. (ZIP 74 kb) [file 12859_2016_1229_MOESM3_ESM.zip › input/genesets_golden/WBPaper00037950_BAG-neuron_embryo_enriched_WBbt_0006825_454]

gene,reads
WBGene00000089
WBGene00000102
WBGene00000193
WBGene00000206
WBGene00000239
WBGene00000241
WBGene00000242
WBGene00000244
WBGene00000262
WBGene00000280
WBGene00000388
WBGene00000458
WBGene00000465
WBGene00000473
WBGene00000474
WBGene00000484
WBGene00000485
WBGene00000488
WBGene00000490
WBGene00000492
WBGene00000524
WBGene00000562
WBGene00000867
WBGene00000906
WBGene00000917
WBGene00000935
WBGene00000960
WBGene00001103
WBGene00001104
WBGene00001113
WBGene00001117
WBGene00001118
WBGene00001121
WBGene00001127
WBGene00001172
WBGene00001182
WBGene00001189
WBGene00001440
WBGene00001453
WBGene00001517
WBGene00001536
WBGene00001551
WBGene00001553
WBGene00001595
WBGene00001597
WBGene00001607
WBGene00001709
WBGene00001842
WBGene00001987
WBGene00002036
WBGene00002048
WBGene00002073
WBGene00002084
WBGene00002100
WBGene00002141
WBGene00002163
WBGene00002177
WBGene00002178
WBGene00002189
WBGene00002192
WBGene00002214
WBGene00002224
WBGene00002258
WBGene00002266
WBGene00003166
WBGene00003230
WBGene00003231
WBGene00003368
WBGene00003401
WBGene00003423
WBGene00003519
WBGene00003570
WBGene00003591
WBGene00003637
WBGene00003706
WBGene00003739
WBGene00003751
WBGene00003752
WBGene00003841
WBGene00003849
WBGene00003865
WBGene00003883
WBGene00003885
WBGene00003886
WBGene00003892
WBGene00003966
WBGene00003976
WBGene00004032
WBGene00004078
WBGene00004207
WBGene00004208
WBGene00004241
WBGene00004267
WBGene00004281
WBGene00004316
WBGene00004321
WBGene00004344
WBGene00004368
WBGene00004680
WBGene00004746
WBGene00004798
WBGene00004815
WBGene00004819
WBGene00004820
WBGene00004821
WBGene00004912
WBGene00004921
WBGene00004924
WBGene00004984
WBGene00006376
WBGene00006475
WBGene00006526
WBGene00006535
WBGene00006538
WBGene00006547
WBGene00006623
WBGene00006655
WBGene00006890
WBGene00006902
WBGene00006960
WBGene00006977
WBGene00007191
WBGene00007260
WBGene00007277
WBGene00007299
WBGene00007316
WBGene00007345
WBGene00007349
WBGene00007389
WBGene00007490
WBGene00007573
WBGene00007595
WBGene00007709
WBGene00007751
WBGene00007758
WBGene00007959
WBGene00008020
WBGene00008144
WBGene00008218
WBGene00008288
WBGene00008315
WBGene00008330
WBGene00008438
WBGene00008439
WBGene00008463
WBGene00008480
WBGene00008521
WBGene00008522
WBGene00008545
WBGene00008570
WBGene00008643
WBGene00008713
WBGene00008746
WBGene00008795
WBGene00008820
WBGene00008822
WBGene00008996
WBGene00009042
WBGene00009093
WBGene00009144
WBGene00009186
WBGene00009191
WBGene00009216
WBGene00009375
WBGene00009481
WBGene00009531
WBGene00009543
WBGene00009676
WBGene00009774
WBGene00009888
WBGene00009917
WBGene00010000
WBGene00010066
WBGene00010131
WBGene00010146
WBGene00010235
WBGene00010236
WBGene00010290
WBGene00010318
WBGene00010335
WBGene00010349
WBGene00010351
WBGene00010519
WBGene00010568
WBGene00010592
WBGene00010642
WBGene00010683
WBGene00010730
WBGene00010782
WBGene00010796
WBGene00010808
WBGene00010838
WBGene00010898
WBGene00010971
WBGene00010973
WBGene00010974
WBGene00011011
WBGene00011038
WBGene00011061
WBGene00011069
WBGene00011073
WBGene00011121
WBGene00011141
WBGene00011144
WBGene00011229
WBGene00011261
WBGene00011296
WBGene00011314
WBGene00011315
WBGene00011326
WBGene00011352
WBGene00011372
WBGene00011392
WBGene00011423
WBGene00011428
WBGene00011433
WBGene00011464
WBGene00011471
WBGene00011475
WBGene00011545
WBGene00011741
WBGene00011745
WBGene00011823
WBGene00011898
WBGene00012020
WBGene00012062
WBGene00012130
WBGene00012132
WBGene00012140
WBGene00012272
WBGene00012273
WBGene00012276
WBGene00012289
WBGene00012299
WBGene00012300
WBGene00012301
WBGene00012332
WBGene00012440
WBGene00012455
WBGene00012626
WBGene00012753
WBGene00012779
WBGene00012826
WBGene00012853
WBGene00013042
WBGene00013043
WBGene00013127
WBGene00013166
WBGene00013197
WBGene00013233
WBGene00013272
WBGene00013273
WBGene00013298
WBGene00013322
WBGene00013336
WBGene00013415
WBGene00013588
WBGene00013642
WBGene00013699
WBGene00013712
WBGene00013751
WBGene00013897
WBGene00014144
WBGene00014145
WBGene00014159
WBGene00015037
WBGene00015112
WBGene00015134
WBGene00015180
WBGene00015280
WBGene00015287
WBGene00015312
WBGene00015387
WBGene00015419
WBGene00015427
WBGene00015478
WBGene00015522
WBGene00015527
WBGene00015664
WBGene00015750
WBGene00016005
WBGene00016024
WBGene00016025
WBGene00016044
WBGene00016046
WBGene00016114
WBGene00016143
WBGene00016150
WBGene00016151
WBGene00016165
WBGene00016237
WBGene00016328
WBGene00016397
WBGene00016448
WBGene00016453
WBGene00016454
WBGene00016463
WBGene00016501
WBGene00016503
WBGene00016518
WBGene00016600
WBGene00016619
WBGene00016632
WBGene00016633
WBGene00016703
WBGene00016744
WBGene00016748
WBGene00016806
WBGene00016935
WBGene00016943
WBGene00017014
WBGene00017076
WBGene00017100
WBGene00017120
WBGene00017122
WBGene00017156
WBGene00017157
WBGene00017193
WBGene00017353
WBGene00017402
WBGene00017445
WBGene00017506
WBGene00017548
WBGene00017568
WBGene00017637
WBGene00017663
WBGene00017900
WBGene00017914
WBGene00017973
WBGene00017983
WBGene00018042
WBGene00018067
WBGene00018175
WBGene00018191
WBGene00018214
WBGene00018216
WBGene00018219
WBGene00018281
WBGene00018307
WBGene00018369
WBGene00018438
WBGene00018468
WBGene00018516
WBGene00018521
WBGene00018608
WBGene00018639
WBGene00018654
WBGene00018655
WBGene00018727
WBGene00018736
WBGene00018772
WBGene00018791
WBGene00018804
WBGene00018880
WBGene00018925
WBGene00019008
WBGene00019180
WBGene00019247
WBGene00019364
WBGene00019395
WBGene00019428
WBGene00019448
WBGene00019480
WBGene00019482
WBGene00019536
WBGene00019606
WBGene00019643
WBGene00019776
WBGene00019828
WBGene00019899
WBGene00019922
WBGene00020008
WBGene00020010
WBGene00020020
WBGene00020051
WBGene00020100
WBGene00020107
WBGene00020131
WBGene00020163
WBGene00020190
WBGene00020196
WBGene00020231
WBGene00020354
WBGene00020482
WBGene00020485
WBGene00020490
WBGene00020497
WBGene00020527
WBGene00020543
WBGene00020581
WBGene00020652
WBGene00020665
WBGene00020694
WBGene00020767
WBGene00020781
WBGene00020821
WBGene00020825
WBGene00020826
WBGene00020853
WBGene00020854
WBGene00020865
WBGene00020917
WBGene00020948
WBGene00021035
WBGene00021185
WBGene00021237
WBGene00021304
WBGene00021349
WBGene00021360
WBGene00021362
WBGene00021383
WBGene00021416
WBGene00021643
WBGene00021734
WBGene00021781
WBGene00021804
WBGene00021915
WBGene00021983
WBGene00022144
WBGene00022244
WBGene00022250
WBGene00022398
WBGene00022410
WBGene00022419
WBGene00022465
WBGene00022497
WBGene00022503
WBGene00022532
WBGene00022586
WBGene00022633
WBGene00022647
WBGene00022696
WBGene00022720
WBGene00022733
WBGene00022790
WBGene00022817
WBGene00022824
WBGene00023415
WBGene00043054
WBGene00043992
WBGene00044029
WBGene00044314
WBGene00044387
WBGene00044437
WBGene00044443
WBGene00044568
WBGene00044650
WBGene00044677
WBGene00044767
WBGene00044771
WBGene00045190
WBGene00045276
WBGene00050889
WBGene00077732
