# Supplementary material for: Tissue enrichment analysis for C. elegans genomics
Source: BMC Bioinformatics. 2016 Sep 13;17(1):366. doi: 10.1186/s12859-016-1229-9 (PMC5020436; doi:10.1186/s12859-016-1229-9)
Supplement: Additional file 3 — Golden Gene Sets. A list of all the genes used for our benchmarking process. (ZIP 74 kb) [file 12859_2016_1229_MOESM3_ESM.zip › input/genesets_golden/WBPaper00037950_coelomocytes_embryo_enriched_WBbt_0005751_570]

gene,reads
WBGene00000048
WBGene00000062
WBGene00000176
WBGene00000179
WBGene00000181
WBGene00000221
WBGene00000222
WBGene00000267
WBGene00000370
WBGene00000448
WBGene00000454
WBGene00000455
WBGene00000485
WBGene00000524
WBGene00000535
WBGene00000583
WBGene00000764
WBGene00000767
WBGene00000784
WBGene00000845
WBGene00000892
WBGene00000894
WBGene00000900
WBGene00000912
WBGene00000982
WBGene00000993
WBGene00000998
WBGene00001035
WBGene00001106
WBGene00001173
WBGene00001177
WBGene00001224
WBGene00001377
WBGene00001386
WBGene00001394
WBGene00001395
WBGene00001453
WBGene00001480
WBGene00001492
WBGene00001503
WBGene00001508
WBGene00001523
WBGene00001559
WBGene00001604
WBGene00001627
WBGene00001629
WBGene00001630
WBGene00001643
WBGene00001645
WBGene00001649
WBGene00001752
WBGene00001767
WBGene00001804
WBGene00001837
WBGene00001990
WBGene00002081
WBGene00002220
WBGene00002253
WBGene00002254
WBGene00002259
WBGene00002269
WBGene00002295
WBGene00002601
WBGene00003053
WBGene00003059
WBGene00003060
WBGene00003086
WBGene00003151
WBGene00003182
WBGene00003219
WBGene00003242
WBGene00003253
WBGene00003254
WBGene00003401
WBGene00003407
WBGene00003409
WBGene00003472
WBGene00003558
WBGene00003584
WBGene00003609
WBGene00003618
WBGene00003627
WBGene00003644
WBGene00003647
WBGene00003654
WBGene00003688
WBGene00003713
WBGene00003722
WBGene00003723
WBGene00003726
WBGene00003728
WBGene00003735
WBGene00004003
WBGene00004025
WBGene00004039
WBGene00004209
WBGene00004238
WBGene00004310
WBGene00004377
WBGene00004378
WBGene00004681
WBGene00004735
WBGene00004753
WBGene00004793
WBGene00004801
WBGene00004854
WBGene00004892
WBGene00004921
WBGene00004927
WBGene00004947
WBGene00004975
WBGene00005000
WBGene00005022
WBGene00005023
WBGene00005208
WBGene00005420
WBGene00005654
WBGene00005657
WBGene00005759
WBGene00006068
WBGene00006226
WBGene00006256
WBGene00006384
WBGene00006438
WBGene00006487
WBGene00006497
WBGene00006503
WBGene00006524
WBGene00006593
WBGene00006607
WBGene00006656
WBGene00006660
WBGene00006664
WBGene00006751
WBGene00006763
WBGene00006845
WBGene00006862
WBGene00006931
WBGene00006933
WBGene00006942
WBGene00006966
WBGene00007023
WBGene00007048
WBGene00007054
WBGene00007133
WBGene00007142
WBGene00007172
WBGene00007267
WBGene00007285
WBGene00007330
WBGene00007347
WBGene00007349
WBGene00007357
WBGene00007365
WBGene00007396
WBGene00007409
WBGene00007435
WBGene00007579
WBGene00007586
WBGene00007593
WBGene00007594
WBGene00007629
WBGene00007683
WBGene00007774
WBGene00007886
WBGene00007906
WBGene00007929
WBGene00007944
WBGene00007947
WBGene00007956
WBGene00007984
WBGene00008036
WBGene00008052
WBGene00008094
WBGene00008139
WBGene00008209
WBGene00008212
WBGene00008309
WBGene00008323
WBGene00008331
WBGene00008339
WBGene00008408
WBGene00008443
WBGene00008481
WBGene00008502
WBGene00008538
WBGene00008543
WBGene00008557
WBGene00008572
WBGene00008587
WBGene00008629
WBGene00008695
WBGene00008735
WBGene00008736
WBGene00008737
WBGene00008749
WBGene00008765
WBGene00008806
WBGene00008879
WBGene00008934
WBGene00008946
WBGene00008953
WBGene00009017
WBGene00009064
WBGene00009068
WBGene00009100
WBGene00009110
WBGene00009140
WBGene00009142
WBGene00009153
WBGene00009201
WBGene00009236
WBGene00009260
WBGene00009296
WBGene00009319
WBGene00009408
WBGene00009434
WBGene00009456
WBGene00009530
WBGene00009627
WBGene00009635
WBGene00009665
WBGene00009666
WBGene00009667
WBGene00009674
WBGene00009698
WBGene00009772
WBGene00009809
WBGene00009817
WBGene00009865
WBGene00009877
WBGene00009919
WBGene00009935
WBGene00009973
WBGene00009984
WBGene00010012
WBGene00010044
WBGene00010064
WBGene00010068
WBGene00010079
WBGene00010133
WBGene00010150
WBGene00010197
WBGene00010221
WBGene00010224
WBGene00010225
WBGene00010284
WBGene00010306
WBGene00010321
WBGene00010322
WBGene00010375
WBGene00010416
WBGene00010480
WBGene00010520
WBGene00010541
WBGene00010565
WBGene00010629
WBGene00010670
WBGene00010735
WBGene00010780
WBGene00010810
WBGene00010833
WBGene00010837
WBGene00010877
WBGene00010879
WBGene00010884
WBGene00010994
WBGene00010995
WBGene00011054
WBGene00011067
WBGene00011079
WBGene00011093
WBGene00011182
WBGene00011184
WBGene00011221
WBGene00011236
WBGene00011258
WBGene00011269
WBGene00011274
WBGene00011307
WBGene00011399
WBGene00011423
WBGene00011481
WBGene00011503
WBGene00011507
WBGene00011517
WBGene00011616
WBGene00011677
WBGene00011696
WBGene00011717
WBGene00011771
WBGene00011820
WBGene00011824
WBGene00011844
WBGene00011896
WBGene00011902
WBGene00011962
WBGene00011966
WBGene00012135
WBGene00012141
WBGene00012149
WBGene00012248
WBGene00012298
WBGene00012312
WBGene00012381
WBGene00012387
WBGene00012398
WBGene00012449
WBGene00012608
WBGene00012668
WBGene00012713
WBGene00012722
WBGene00012762
WBGene00012804
WBGene00012923
WBGene00013007
WBGene00013013
WBGene00013135
WBGene00013146
WBGene00013193
WBGene00013216
WBGene00013223
WBGene00013295
WBGene00013354
WBGene00013379
WBGene00013481
WBGene00013514
WBGene00013784
WBGene00013785
WBGene00013853
WBGene00013855
WBGene00013871
WBGene00013897
WBGene00014001
WBGene00014003
WBGene00014054
WBGene00014095
WBGene00014106
WBGene00014181
WBGene00014202
WBGene00014205
WBGene00014248
WBGene00014249
WBGene00014256
WBGene00014697
WBGene00015043
WBGene00015064
WBGene00015067
WBGene00015126
WBGene00015130
WBGene00015219
WBGene00015283
WBGene00015326
WBGene00015355
WBGene00015364
WBGene00015390
WBGene00015391
WBGene00015423
WBGene00015430
WBGene00015460
WBGene00015485
WBGene00015509
WBGene00015578
WBGene00015581
WBGene00015621
WBGene00015644
WBGene00015676
WBGene00015693
WBGene00015695
WBGene00015793
WBGene00015800
WBGene00015885
WBGene00015947
WBGene00015966
WBGene00016014
WBGene00016090
WBGene00016119
WBGene00016207
WBGene00016221
WBGene00016246
WBGene00016247
WBGene00016333
WBGene00016339
WBGene00016343
WBGene00016408
WBGene00016438
WBGene00016558
WBGene00016559
WBGene00016562
WBGene00016568
WBGene00016582
WBGene00016583
WBGene00016606
WBGene00016630
WBGene00016637
WBGene00016643
WBGene00016650
WBGene00016676
WBGene00016745
WBGene00016762
WBGene00016764
WBGene00016934
WBGene00016944
WBGene00016965
WBGene00017013
WBGene00017054
WBGene00017079
WBGene00017127
WBGene00017135
WBGene00017140
WBGene00017335
WBGene00017434
WBGene00017443
WBGene00017513
WBGene00017530
WBGene00017544
WBGene00017557
WBGene00017698
WBGene00017755
WBGene00017771
WBGene00017783
WBGene00017812
WBGene00017815
WBGene00017823
WBGene00017874
WBGene00017891
WBGene00017923
WBGene00017938
WBGene00017979
WBGene00017985
WBGene00017995
WBGene00017996
WBGene00018060
WBGene00018075
WBGene00018077
WBGene00018081
WBGene00018191
WBGene00018204
WBGene00018218
WBGene00018261
WBGene00018262
WBGene00018311
WBGene00018317
WBGene00018319
WBGene00018321
WBGene00018337
WBGene00018346
WBGene00018369
WBGene00018517
WBGene00018615
WBGene00018672
WBGene00018700
WBGene00018703
WBGene00018714
WBGene00018739
WBGene00018850
WBGene00018851
WBGene00018877
WBGene00018985
WBGene00019047
WBGene00019094
WBGene00019102
WBGene00019149
WBGene00019168
WBGene00019196
WBGene00019284
WBGene00019300
WBGene00019315
WBGene00019316
WBGene00019351
WBGene00019427
WBGene00019462
WBGene00019485
WBGene00019492
WBGene00019502
WBGene00019546
WBGene00019551
WBGene00019552
WBGene00019553
WBGene00019554
WBGene00019577
WBGene00019711
WBGene00019713
WBGene00019719
WBGene00019728
WBGene00019730
WBGene00019733
WBGene00019737
WBGene00019747
WBGene00019763
WBGene00019827
WBGene00019841
WBGene00019844
WBGene00019854
WBGene00019907
WBGene00020020
WBGene00020031
WBGene00020058
WBGene00020135
WBGene00020142
WBGene00020153
WBGene00020158
WBGene00020197
WBGene00020207
WBGene00020276
WBGene00020301
WBGene00020373
WBGene00020398
WBGene00020426
WBGene00020509
WBGene00020563
WBGene00020702
WBGene00020703
WBGene00020756
WBGene00020781
WBGene00020790
WBGene00020833
WBGene00020884
WBGene00020917
WBGene00020924
WBGene00020933
WBGene00021032
WBGene00021159
WBGene00021210
WBGene00021238
WBGene00021261
WBGene00021266
WBGene00021342
WBGene00021355
WBGene00021500
WBGene00021545
WBGene00021546
WBGene00021764
WBGene00021766
WBGene00021776
WBGene00021822
WBGene00021840
WBGene00021981
WBGene00022018
WBGene00022052
WBGene00022138
WBGene00022167
WBGene00022172
WBGene00022176
WBGene00022197
WBGene00022284
WBGene00022285
WBGene00022330
WBGene00022413
WBGene00022506
WBGene00022592
WBGene00022698
WBGene00022709
WBGene00022754
WBGene00023486
WBGene00043297
WBGene00044065
WBGene00044139
WBGene00044301
WBGene00044355
WBGene00044418
WBGene00044438
WBGene00044462
WBGene00044509
WBGene00044636
WBGene00044699
WBGene00044743
WBGene00044977
WBGene00045385
WBGene00045418
