# Supplementary material for: Tissue enrichment analysis for C. elegans genomics
Source: BMC Bioinformatics. 2016 Sep 13;17(1):366. doi: 10.1186/s12859-016-1229-9 (PMC5020436; doi:10.1186/s12859-016-1229-9)
Supplement: Additional file 3 — Golden Gene Sets. A list of all the genes used for our benchmarking process. (ZIP 74 kb) [file 12859_2016_1229_MOESM3_ESM.zip › input/genesets_golden/WBPaper00037950_coelomocytes_larva_enriched_WBbt_0005751_229]

gene,reads
WBGene00000097
WBGene00000120
WBGene00000247
WBGene00000455
WBGene00000583
WBGene00000675
WBGene00000707
WBGene00000710
WBGene00000735
WBGene00000749
WBGene00000782
WBGene00000845
WBGene00001456
WBGene00001772
WBGene00002001
WBGene00002016
WBGene00002018
WBGene00002078
WBGene00002601
WBGene00003185
WBGene00003473
WBGene00003596
WBGene00003742
WBGene00004303
WBGene00004509
WBGene00004782
WBGene00004802
WBGene00005011
WBGene00005759
WBGene00006539
WBGene00006843
WBGene00006845
WBGene00006942
WBGene00007007
WBGene00007055
WBGene00007065
WBGene00007132
WBGene00007133
WBGene00007323
WBGene00007357
WBGene00007454
WBGene00007594
WBGene00007629
WBGene00007633
WBGene00007682
WBGene00007847
WBGene00007902
WBGene00007929
WBGene00008024
WBGene00008209
WBGene00008272
WBGene00008735
WBGene00008751
WBGene00008752
WBGene00008779
WBGene00008780
WBGene00008862
WBGene00008863
WBGene00008865
WBGene00008880
WBGene00008940
WBGene00008971
WBGene00009028
WBGene00009068
WBGene00009075
WBGene00009408
WBGene00009530
WBGene00009667
WBGene00009706
WBGene00009809
WBGene00009953
WBGene00010006
WBGene00010064
WBGene00010091
WBGene00010092
WBGene00010216
WBGene00010461
WBGene00010479
WBGene00010528
WBGene00010541
WBGene00010584
WBGene00010821
WBGene00010822
WBGene00010825
WBGene00010833
WBGene00010931
WBGene00010935
WBGene00010994
WBGene00010995
WBGene00011042
WBGene00011429
WBGene00011631
WBGene00011748
WBGene00011790
WBGene00011798
WBGene00011805
WBGene00011873
WBGene00011961
WBGene00012117
WBGene00012135
WBGene00012332
WBGene00012411
WBGene00012471
WBGene00012783
WBGene00013013
WBGene00013128
WBGene00013436
WBGene00013472
WBGene00013473
WBGene00013514
WBGene00013659
WBGene00013784
WBGene00013845
WBGene00013855
WBGene00013902
WBGene00014166
WBGene00014175
WBGene00014177
WBGene00014250
WBGene00015006
WBGene00015052
WBGene00015224
WBGene00015227
WBGene00015320
WBGene00015419
WBGene00015729
WBGene00015776
WBGene00015785
WBGene00015811
WBGene00015816
WBGene00015817
WBGene00015947
WBGene00015993
WBGene00016052
WBGene00016090
WBGene00016125
WBGene00016207
WBGene00016212
WBGene00016230
WBGene00016281
WBGene00016441
WBGene00016474
WBGene00016481
WBGene00016483
WBGene00016484
WBGene00016559
WBGene00016574
WBGene00016575
WBGene00016576
WBGene00016741
WBGene00016783
WBGene00016803
WBGene00016837
WBGene00016997
WBGene00017074
WBGene00017080
WBGene00017209
WBGene00017304
WBGene00017335
WBGene00017530
WBGene00017586
WBGene00017611
WBGene00017815
WBGene00017828
WBGene00017896
WBGene00017995
WBGene00018086
WBGene00018223
WBGene00018311
WBGene00018465
WBGene00018653
WBGene00018773
WBGene00018850
WBGene00018851
WBGene00018877
WBGene00019046
WBGene00019158
WBGene00019315
WBGene00019421
WBGene00019592
WBGene00019593
WBGene00019699
WBGene00019782
WBGene00019801
WBGene00019831
WBGene00019857
WBGene00019858
WBGene00019966
WBGene00019991
WBGene00020236
WBGene00020363
WBGene00020509
WBGene00020563
WBGene00020635
WBGene00020685
WBGene00020881
WBGene00021050
WBGene00021063
WBGene00021250
WBGene00021627
WBGene00021731
WBGene00021814
WBGene00021843
WBGene00021979
WBGene00021981
WBGene00022285
WBGene00022419
WBGene00022421
WBGene00022548
WBGene00022554
WBGene00022570
WBGene00022661
WBGene00022674
WBGene00022826
WBGene00022847
WBGene00023407
WBGene00023423
WBGene00044180
WBGene00044200
WBGene00044301
WBGene00044443
WBGene00044509
WBGene00044646
WBGene00044977
WBGene00045207
WBGene00045247
WBGene00045393
WBGene00050915
WBGene00077593
