# Supplementary material for: Tissue enrichment analysis for C. elegans genomics
Source: BMC Bioinformatics. 2016 Sep 13;17(1):366. doi: 10.1186/s12859-016-1229-9 (PMC5020436; doi:10.1186/s12859-016-1229-9)
Supplement: Additional file 3 — Golden Gene Sets. A list of all the genes used for our benchmarking process. (ZIP 74 kb) [file 12859_2016_1229_MOESM3_ESM.zip › input/genesets_golden/WBPaper00037950_dopaminergic-neurons_embryo_enriched_WBbt_0006746_466]

gene,reads
WBGene00000018
WBGene00000035
WBGene00000044
WBGene00000059
WBGene00000068
WBGene00000086
WBGene00000135
WBGene00000174
WBGene00000239
WBGene00000241
WBGene00000242
WBGene00000244
WBGene00000284
WBGene00000295
WBGene00000296
WBGene00000298
WBGene00000367
WBGene00000401
WBGene00000403
WBGene00000463
WBGene00000473
WBGene00000484
WBGene00000490
WBGene00000491
WBGene00000492
WBGene00000597
WBGene00000882
WBGene00000914
WBGene00000934
WBGene00000995
WBGene00001029
WBGene00001050
WBGene00001053
WBGene00001117
WBGene00001121
WBGene00001127
WBGene00001157
WBGene00001171
WBGene00001224
WBGene00001352
WBGene00001440
WBGene00001447
WBGene00001450
WBGene00001452
WBGene00001515
WBGene00001517
WBGene00001553
WBGene00001594
WBGene00001653
WBGene00001709
WBGene00001722
WBGene00001867
WBGene00001961
WBGene00001987
WBGene00002220
WBGene00002246
WBGene00002259
WBGene00002295
WBGene00003020
WBGene00003232
WBGene00003404
WBGene00003524
WBGene00003569
WBGene00003576
WBGene00003657
WBGene00003693
WBGene00003700
WBGene00003732
WBGene00003748
WBGene00003776
WBGene00003883
WBGene00003885
WBGene00003886
WBGene00003889
WBGene00003892
WBGene00004010
WBGene00004316
WBGene00004344
WBGene00004349
WBGene00004397
WBGene00004457
WBGene00004746
WBGene00004793
WBGene00004798
WBGene00004801
WBGene00004802
WBGene00004815
WBGene00004921
WBGene00005557
WBGene00005558
WBGene00005641
WBGene00005936
WBGene00006066
WBGene00006165
WBGene00006363
WBGene00006365
WBGene00006384
WBGene00006405
WBGene00006441
WBGene00006475
WBGene00006513
WBGene00006535
WBGene00006538
WBGene00006547
WBGene00006616
WBGene00006657
WBGene00006658
WBGene00006671
WBGene00006681
WBGene00006717
WBGene00006718
WBGene00006749
WBGene00006750
WBGene00006752
WBGene00006774
WBGene00006777
WBGene00006797
WBGene00006811
WBGene00006812
WBGene00006830
WBGene00006831
WBGene00006887
WBGene00006960
WBGene00006987
WBGene00006999
WBGene00007044
WBGene00007097
WBGene00007197
WBGene00007284
WBGene00007374
WBGene00007448
WBGene00007490
WBGene00007553
WBGene00007595
WBGene00007627
WBGene00007664
WBGene00007694
WBGene00007810
WBGene00007849
WBGene00007916
WBGene00008022
WBGene00008043
WBGene00008049
WBGene00008128
WBGene00008226
WBGene00008255
WBGene00008338
WBGene00008346
WBGene00008365
WBGene00008384
WBGene00008407
WBGene00008438
WBGene00008463
WBGene00008521
WBGene00008526
WBGene00008570
WBGene00008735
WBGene00008746
WBGene00008782
WBGene00008807
WBGene00008819
WBGene00008934
WBGene00008952
WBGene00008956
WBGene00009144
WBGene00009190
WBGene00009201
WBGene00009231
WBGene00009241
WBGene00009258
WBGene00009267
WBGene00009387
WBGene00009484
WBGene00009500
WBGene00009508
WBGene00009625
WBGene00009663
WBGene00009698
WBGene00009742
WBGene00009757
WBGene00009826
WBGene00009861
WBGene00009901
WBGene00009949
WBGene00009975
WBGene00010012
WBGene00010044
WBGene00010059
WBGene00010225
WBGene00010278
WBGene00010306
WBGene00010329
WBGene00010335
WBGene00010344
WBGene00010349
WBGene00010357
WBGene00010467
WBGene00010493
WBGene00010538
WBGene00010625
WBGene00010629
WBGene00010642
WBGene00010666
WBGene00010683
WBGene00010737
WBGene00010741
WBGene00010796
WBGene00010873
WBGene00010916
WBGene00010970
WBGene00010974
WBGene00011011
WBGene00011016
WBGene00011028
WBGene00011073
WBGene00011109
WBGene00011121
WBGene00011217
WBGene00011221
WBGene00011261
WBGene00011265
WBGene00011317
WBGene00011335
WBGene00011398
WBGene00011446
WBGene00011586
WBGene00011630
WBGene00011696
WBGene00011720
WBGene00011732
WBGene00011755
WBGene00011866
WBGene00011964
WBGene00011966
WBGene00011996
WBGene00012042
WBGene00012121
WBGene00012132
WBGene00012178
WBGene00012277
WBGene00012281
WBGene00012289
WBGene00012536
WBGene00012779
WBGene00012861
WBGene00012993
WBGene00013028
WBGene00013042
WBGene00013098
WBGene00013182
WBGene00013260
WBGene00013273
WBGene00013295
WBGene00013298
WBGene00013322
WBGene00013335
WBGene00013385
WBGene00013415
WBGene00013508
WBGene00013534
WBGene00013639
WBGene00013640
WBGene00013699
WBGene00013711
WBGene00013715
WBGene00013799
WBGene00013848
WBGene00013859
WBGene00013970
WBGene00014011
WBGene00014035
WBGene00014074
WBGene00014145
WBGene00014175
WBGene00014218
WBGene00015018
WBGene00015135
WBGene00015287
WBGene00015325
WBGene00015347
WBGene00015359
WBGene00015360
WBGene00015408
WBGene00015467
WBGene00015478
WBGene00015539
WBGene00015581
WBGene00015641
WBGene00015664
WBGene00015704
WBGene00015706
WBGene00015735
WBGene00015866
WBGene00015867
WBGene00015901
WBGene00015934
WBGene00015966
WBGene00016005
WBGene00016025
WBGene00016056
WBGene00016061
WBGene00016151
WBGene00016245
WBGene00016289
WBGene00016343
WBGene00016463
WBGene00016603
WBGene00016619
WBGene00016627
WBGene00016744
WBGene00016801
WBGene00016868
WBGene00016911
WBGene00016935
WBGene00016938
WBGene00016944
WBGene00016974
WBGene00017014
WBGene00017033
WBGene00017039
WBGene00017042
WBGene00017067
WBGene00017146
WBGene00017156
WBGene00017293
WBGene00017297
WBGene00017365
WBGene00017389
WBGene00017394
WBGene00017400
WBGene00017424
WBGene00017464
WBGene00017530
WBGene00017597
WBGene00017637
WBGene00017640
WBGene00017684
WBGene00017703
WBGene00017705
WBGene00017741
WBGene00017766
WBGene00017914
WBGene00017973
WBGene00017980
WBGene00018023
WBGene00018043
WBGene00018051
WBGene00018074
WBGene00018079
WBGene00018103
WBGene00018281
WBGene00018337
WBGene00018463
WBGene00018468
WBGene00018482
WBGene00018514
WBGene00018639
WBGene00018728
WBGene00018879
WBGene00018880
WBGene00018985
WBGene00018995
WBGene00019004
WBGene00019042
WBGene00019057
WBGene00019101
WBGene00019116
WBGene00019128
WBGene00019168
WBGene00019304
WBGene00019324
WBGene00019395
WBGene00019491
WBGene00019494
WBGene00019495
WBGene00019618
WBGene00019737
WBGene00019748
WBGene00019765
WBGene00019875
WBGene00019884
WBGene00019917
WBGene00019943
WBGene00019999
WBGene00020010
WBGene00020020
WBGene00020064
WBGene00020100
WBGene00020163
WBGene00020196
WBGene00020210
WBGene00020323
WBGene00020368
WBGene00020444
WBGene00020446
WBGene00020502
WBGene00020506
WBGene00020572
WBGene00020573
WBGene00020581
WBGene00020657
WBGene00020673
WBGene00020689
WBGene00020726
WBGene00020727
WBGene00020770
WBGene00020835
WBGene00020838
WBGene00020923
WBGene00020948
WBGene00021029
WBGene00021111
WBGene00021123
WBGene00021168
WBGene00021349
WBGene00021353
WBGene00021360
WBGene00021362
WBGene00021388
WBGene00021395
WBGene00021416
WBGene00021526
WBGene00021558
WBGene00021726
WBGene00021734
WBGene00021942
WBGene00022175
WBGene00022217
WBGene00022252
WBGene00022303
WBGene00022391
WBGene00022392
WBGene00022419
WBGene00022465
WBGene00022503
WBGene00022518
WBGene00022635
WBGene00022664
WBGene00022667
WBGene00022786
WBGene00022794
WBGene00022810
WBGene00022811
WBGene00022815
WBGene00023411
WBGene00023413
WBGene00023414
WBGene00043992
WBGene00044144
WBGene00044330
WBGene00044342
WBGene00044366
WBGene00044394
WBGene00044404
WBGene00044409
WBGene00044437
WBGene00044458
WBGene00044508
WBGene00044509
WBGene00044566
WBGene00044701
WBGene00044756
WBGene00044771
WBGene00045295
WBGene00045336
WBGene00045407
