# Supplementary material for: Tissue enrichment analysis for C. elegans genomics
Source: BMC Bioinformatics. 2016 Sep 13;17(1):366. doi: 10.1186/s12859-016-1229-9 (PMC5020436; doi:10.1186/s12859-016-1229-9)
Supplement: Additional file 3 — Golden Gene Sets. A list of all the genes used for our benchmarking process. (ZIP 74 kb) [file 12859_2016_1229_MOESM3_ESM.zip › input/genesets_golden/WBPaper00037950_dopaminergic-neurons_larva_enriched_WBbt_0006746_1230]

gene,reads
WBGene00000001
WBGene00000014
WBGene00000059
WBGene00000073
WBGene00000089
WBGene00000093
WBGene00000102
WBGene00000103
WBGene00000108
WBGene00000135
WBGene00000145
WBGene00000166
WBGene00000170
WBGene00000174
WBGene00000192
WBGene00000239
WBGene00000244
WBGene00000277
WBGene00000280
WBGene00000284
WBGene00000288
WBGene00000295
WBGene00000296
WBGene00000298
WBGene00000302
WBGene00000379
WBGene00000403
WBGene00000443
WBGene00000463
WBGene00000484
WBGene00000490
WBGene00000492
WBGene00000535
WBGene00000553
WBGene00000554
WBGene00000555
WBGene00000556
WBGene00000559
WBGene00000560
WBGene00000675
WBGene00000680
WBGene00000710
WBGene00000822
WBGene00000851
WBGene00000853
WBGene00000886
WBGene00000887
WBGene00000903
WBGene00000912
WBGene00000914
WBGene00000929
WBGene00000934
WBGene00000975
WBGene00000980
WBGene00000995
WBGene00001053
WBGene00001117
WBGene00001118
WBGene00001121
WBGene00001127
WBGene00001172
WBGene00001182
WBGene00001186
WBGene00001189
WBGene00001207
WBGene00001210
WBGene00001247
WBGene00001252
WBGene00001387
WBGene00001389
WBGene00001391
WBGene00001440
WBGene00001447
WBGene00001448
WBGene00001449
WBGene00001451
WBGene00001452
WBGene00001457
WBGene00001461
WBGene00001484
WBGene00001490
WBGene00001491
WBGene00001494
WBGene00001500
WBGene00001519
WBGene00001587
WBGene00001588
WBGene00001593
WBGene00001594
WBGene00001682
WBGene00001692
WBGene00001693
WBGene00001709
WBGene00001728
WBGene00001729
WBGene00001751
WBGene00001753
WBGene00001755
WBGene00001759
WBGene00001763
WBGene00001789
WBGene00001796
WBGene00001823
WBGene00001844
WBGene00001852
WBGene00001915
WBGene00001945
WBGene00001946
WBGene00001957
WBGene00001976
WBGene00001987
WBGene00001991
WBGene00001994
WBGene00002013
WBGene00002036
WBGene00002048
WBGene00002052
WBGene00002078
WBGene00002098
WBGene00002100
WBGene00002103
WBGene00002118
WBGene00002123
WBGene00002151
WBGene00002176
WBGene00002178
WBGene00002189
WBGene00002190
WBGene00002261
WBGene00003024
WBGene00003046
WBGene00003063
WBGene00003080
WBGene00003092
WBGene00003142
WBGene00003166
WBGene00003172
WBGene00003182
WBGene00003185
WBGene00003232
WBGene00003236
WBGene00003239
WBGene00003368
WBGene00003385
WBGene00003401
WBGene00003423
WBGene00003529
WBGene00003578
WBGene00003596
WBGene00003600
WBGene00003602
WBGene00003624
WBGene00003634
WBGene00003647
WBGene00003652
WBGene00003657
WBGene00003659
WBGene00003678
WBGene00003682
WBGene00003687
WBGene00003694
WBGene00003699
WBGene00003732
WBGene00003742
WBGene00003745
WBGene00003746
WBGene00003747
WBGene00003748
WBGene00003749
WBGene00003751
WBGene00003752
WBGene00003753
WBGene00003754
WBGene00003755
WBGene00003756
WBGene00003826
WBGene00003858
WBGene00003859
WBGene00003876
WBGene00003883
WBGene00003885
WBGene00003886
WBGene00003902
WBGene00003903
WBGene00003911
WBGene00003922
WBGene00003966
WBGene00004005
WBGene00004032
WBGene00004056
WBGene00004061
WBGene00004068
WBGene00004078
WBGene00004108
WBGene00004151
WBGene00004212
WBGene00004226
WBGene00004236
WBGene00004237
WBGene00004267
WBGene00004271
WBGene00004272
WBGene00004275
WBGene00004281
WBGene00004284
WBGene00004285
WBGene00004336
WBGene00004347
WBGene00004356
WBGene00004364
WBGene00004368
WBGene00004409
WBGene00004462
WBGene00004474
WBGene00004507
WBGene00004509
WBGene00004680
WBGene00004682
WBGene00004698
WBGene00004727
WBGene00004764
WBGene00004793
WBGene00004798
WBGene00004807
WBGene00004811
WBGene00004822
WBGene00004825
WBGene00004827
WBGene00004876
WBGene00004877
WBGene00004897
WBGene00004912
WBGene00004921
WBGene00004924
WBGene00004926
WBGene00004932
WBGene00004933
WBGene00004996
WBGene00005005
WBGene00005213
WBGene00005557
WBGene00005558
WBGene00005641
WBGene00005747
WBGene00005833
WBGene00005986
WBGene00006063
WBGene00006066
WBGene00006190
WBGene00006306
WBGene00006309
WBGene00006372
WBGene00006419
WBGene00006448
WBGene00006459
WBGene00006462
WBGene00006470
WBGene00006479
WBGene00006495
WBGene00006497
WBGene00006535
WBGene00006538
WBGene00006539
WBGene00006543
WBGene00006575
WBGene00006594
WBGene00006602
WBGene00006627
WBGene00006628
WBGene00006634
WBGene00006660
WBGene00006662
WBGene00006701
WBGene00006709
WBGene00006720
WBGene00006726
WBGene00006741
WBGene00006749
WBGene00006752
WBGene00006753
WBGene00006774
WBGene00006791
WBGene00006796
WBGene00006807
WBGene00006808
WBGene00006831
WBGene00006843
WBGene00006874
WBGene00006890
WBGene00006926
WBGene00006927
WBGene00006960
WBGene00006978
WBGene00006982
WBGene00006999
WBGene00007006
WBGene00007036
WBGene00007054
WBGene00007057
WBGene00007058
WBGene00007067
WBGene00007091
WBGene00007107
WBGene00007115
WBGene00007130
WBGene00007131
WBGene00007132
WBGene00007134
WBGene00007144
WBGene00007180
WBGene00007196
WBGene00007200
WBGene00007217
WBGene00007219
WBGene00007226
WBGene00007242
WBGene00007260
WBGene00007261
WBGene00007286
WBGene00007302
WBGene00007316
WBGene00007317
WBGene00007338
WBGene00007345
WBGene00007357
WBGene00007363
WBGene00007374
WBGene00007390
WBGene00007395
WBGene00007405
WBGene00007408
WBGene00007421
WBGene00007440
WBGene00007458
WBGene00007462
WBGene00007466
WBGene00007476
WBGene00007486
WBGene00007490
WBGene00007495
WBGene00007502
WBGene00007509
WBGene00007511
WBGene00007513
WBGene00007516
WBGene00007528
WBGene00007535
WBGene00007548
WBGene00007555
WBGene00007590
WBGene00007609
WBGene00007647
WBGene00007655
WBGene00007656
WBGene00007658
WBGene00007660
WBGene00007662
WBGene00007664
WBGene00007674
WBGene00007682
WBGene00007684
WBGene00007736
WBGene00007765
WBGene00007810
WBGene00007818
WBGene00007849
WBGene00007855
WBGene00007856
WBGene00007858
WBGene00007877
WBGene00007880
WBGene00007883
WBGene00007890
WBGene00007900
WBGene00007911
WBGene00007929
WBGene00007947
WBGene00007950
WBGene00007957
WBGene00007958
WBGene00007981
WBGene00008010
WBGene00008018
WBGene00008040
WBGene00008052
WBGene00008091
WBGene00008100
WBGene00008121
WBGene00008128
WBGene00008144
WBGene00008191
WBGene00008198
WBGene00008223
WBGene00008225
WBGene00008226
WBGene00008227
WBGene00008238
WBGene00008252
WBGene00008255
WBGene00008288
WBGene00008297
WBGene00008301
WBGene00008302
WBGene00008303
WBGene00008304
WBGene00008331
WBGene00008342
WBGene00008352
WBGene00008372
WBGene00008377
WBGene00008378
WBGene00008389
WBGene00008392
WBGene00008393
WBGene00008395
WBGene00008396
WBGene00008407
WBGene00008438
WBGene00008439
WBGene00008453
WBGene00008454
WBGene00008455
WBGene00008459
WBGene00008483
WBGene00008490
WBGene00008513
WBGene00008519
WBGene00008521
WBGene00008558
WBGene00008570
WBGene00008582
WBGene00008589
WBGene00008592
WBGene00008604
WBGene00008626
WBGene00008639
WBGene00008640
WBGene00008680
WBGene00008681
WBGene00008691
WBGene00008716
WBGene00008717
WBGene00008730
WBGene00008792
WBGene00008819
WBGene00008820
WBGene00008841
WBGene00008853
WBGene00008858
WBGene00008865
WBGene00008885
WBGene00008900
WBGene00008926
WBGene00008956
WBGene00008957
WBGene00008975
WBGene00008980
WBGene00009001
WBGene00009025
WBGene00009033
WBGene00009061
WBGene00009214
WBGene00009290
WBGene00009326
WBGene00009339
WBGene00009379
WBGene00009387
WBGene00009388
WBGene00009428
WBGene00009436
WBGene00009447
WBGene00009476
WBGene00009484
WBGene00009486
WBGene00009495
WBGene00009505
WBGene00009529
WBGene00009532
WBGene00009534
WBGene00009562
WBGene00009574
WBGene00009600
WBGene00009710
WBGene00009739
WBGene00009742
WBGene00009757
WBGene00009772
WBGene00009779
WBGene00009799
WBGene00009803
WBGene00009804
WBGene00009816
WBGene00009840
WBGene00009843
WBGene00009850
WBGene00009851
WBGene00009892
WBGene00009963
WBGene00009969
WBGene00010018
WBGene00010019
WBGene00010043
WBGene00010059
WBGene00010085
WBGene00010109
WBGene00010131
WBGene00010146
WBGene00010177
WBGene00010183
WBGene00010188
WBGene00010192
WBGene00010196
WBGene00010216
WBGene00010221
WBGene00010224
WBGene00010232
WBGene00010236
WBGene00010260
WBGene00010290
WBGene00010316
WBGene00010320
WBGene00010333
WBGene00010335
WBGene00010348
WBGene00010349
WBGene00010407
WBGene00010408
WBGene00010432
WBGene00010450
WBGene00010470
WBGene00010501
WBGene00010522
WBGene00010525
WBGene00010528
WBGene00010538
WBGene00010572
WBGene00010575
WBGene00010614
WBGene00010674
WBGene00010680
WBGene00010683
WBGene00010700
WBGene00010735
WBGene00010742
WBGene00010744
WBGene00010774
WBGene00010782
WBGene00010789
WBGene00010795
WBGene00010833
WBGene00010838
WBGene00010848
WBGene00010849
WBGene00010870
WBGene00010899
WBGene00010916
WBGene00010931
WBGene00010944
WBGene00010953
WBGene00010970
WBGene00010974
WBGene00010986
WBGene00011018
WBGene00011026
WBGene00011034
WBGene00011040
WBGene00011045
WBGene00011052
WBGene00011060
WBGene00011082
WBGene00011108
WBGene00011157
WBGene00011168
WBGene00011185
WBGene00011190
WBGene00011198
WBGene00011217
WBGene00011245
WBGene00011250
WBGene00011254
WBGene00011263
WBGene00011270
WBGene00011274
WBGene00011276
WBGene00011293
WBGene00011294
WBGene00011303
WBGene00011314
WBGene00011381
WBGene00011383
WBGene00011392
WBGene00011398
WBGene00011400
WBGene00011423
WBGene00011424
WBGene00011427
WBGene00011428
WBGene00011429
WBGene00011442
WBGene00011486
WBGene00011508
WBGene00011528
WBGene00011558
WBGene00011575
WBGene00011586
WBGene00011596
WBGene00011630
WBGene00011673
WBGene00011681
WBGene00011683
WBGene00011699
WBGene00011707
WBGene00011718
WBGene00011732
WBGene00011733
WBGene00011737
WBGene00011763
WBGene00011798
WBGene00011801
WBGene00011817
WBGene00011823
WBGene00011824
WBGene00011871
WBGene00011883
WBGene00011888
WBGene00011899
WBGene00011944
WBGene00011955
WBGene00011966
WBGene00011984
WBGene00011990
WBGene00012004
WBGene00012034
WBGene00012042
WBGene00012062
WBGene00012091
WBGene00012100
WBGene00012101
WBGene00012113
WBGene00012132
WBGene00012139
WBGene00012140
WBGene00012163
WBGene00012178
WBGene00012203
WBGene00012216
WBGene00012226
WBGene00012279
WBGene00012281
WBGene00012289
WBGene00012351
WBGene00012364
WBGene00012398
WBGene00012399
WBGene00012400
WBGene00012421
WBGene00012440
WBGene00012444
WBGene00012468
WBGene00012487
WBGene00012531
WBGene00012548
WBGene00012554
WBGene00012571
WBGene00012573
WBGene00012585
WBGene00012624
WBGene00012646
WBGene00012683
WBGene00012759
WBGene00012779
WBGene00012794
WBGene00012807
WBGene00012808
WBGene00012810
WBGene00012826
WBGene00012833
WBGene00012850
WBGene00012853
WBGene00012854
WBGene00012889
WBGene00012897
WBGene00012910
WBGene00012987
WBGene00013008
WBGene00013016
WBGene00013028
WBGene00013060
WBGene00013077
WBGene00013078
WBGene00013079
WBGene00013091
WBGene00013111
WBGene00013136
WBGene00013200
WBGene00013207
WBGene00013220
WBGene00013236
WBGene00013273
WBGene00013297
WBGene00013334
WBGene00013366
WBGene00013393
WBGene00013394
WBGene00013415
WBGene00013520
WBGene00013534
WBGene00013598
WBGene00013603
WBGene00013638
WBGene00013642
WBGene00013665
WBGene00013753
WBGene00013763
WBGene00013781
WBGene00013819
WBGene00013845
WBGene00013867
WBGene00013882
WBGene00013898
WBGene00013905
WBGene00013920
WBGene00013962
WBGene00013970
WBGene00014002
WBGene00014013
WBGene00014019
WBGene00014053
WBGene00014074
WBGene00014109
WBGene00014140
WBGene00014150
WBGene00014175
WBGene00014210
WBGene00014232
WBGene00014233
WBGene00014248
WBGene00014259
WBGene00014294
WBGene00015018
WBGene00015027
WBGene00015033
WBGene00015044
WBGene00015056
WBGene00015067
WBGene00015071
WBGene00015072
WBGene00015076
WBGene00015088
WBGene00015101
WBGene00015102
WBGene00015116
WBGene00015128
WBGene00015138
WBGene00015158
WBGene00015159
WBGene00015164
WBGene00015179
WBGene00015219
WBGene00015223
WBGene00015225
WBGene00015226
WBGene00015227
WBGene00015231
WBGene00015251
WBGene00015299
WBGene00015338
WBGene00015346
WBGene00015354
WBGene00015364
WBGene00015406
WBGene00015423
WBGene00015427
WBGene00015437
WBGene00015449
WBGene00015460
WBGene00015476
WBGene00015494
WBGene00015508
WBGene00015517
WBGene00015539
WBGene00015570
WBGene00015583
WBGene00015597
WBGene00015619
WBGene00015625
WBGene00015655
WBGene00015664
WBGene00015678
WBGene00015694
WBGene00015700
WBGene00015740
WBGene00015748
WBGene00015776
WBGene00015809
WBGene00015825
WBGene00015861
WBGene00015865
WBGene00015866
WBGene00015919
WBGene00015935
WBGene00015947
WBGene00015948
WBGene00015993
WBGene00016005
WBGene00016013
WBGene00016044
WBGene00016092
WBGene00016101
WBGene00016110
WBGene00016119
WBGene00016128
WBGene00016164
WBGene00016165
WBGene00016192
WBGene00016215
WBGene00016216
WBGene00016234
WBGene00016244
WBGene00016262
WBGene00016281
WBGene00016289
WBGene00016316
WBGene00016321
WBGene00016406
WBGene00016415
WBGene00016434
WBGene00016439
WBGene00016448
WBGene00016454
WBGene00016474
WBGene00016481
WBGene00016483
WBGene00016484
WBGene00016500
WBGene00016626
WBGene00016627
WBGene00016628
WBGene00016634
WBGene00016635
WBGene00016658
WBGene00016663
WBGene00016670
WBGene00016716
WBGene00016734
WBGene00016738
WBGene00016783
WBGene00016788
WBGene00016789
WBGene00016792
WBGene00016797
WBGene00016801
WBGene00016849
WBGene00016870
WBGene00016881
WBGene00016900
WBGene00016902
WBGene00016903
WBGene00016911
WBGene00016916
WBGene00016923
WBGene00016929
WBGene00016935
WBGene00016938
WBGene00016957
WBGene00016988
WBGene00017016
WBGene00017027
WBGene00017039
WBGene00017041
WBGene00017042
WBGene00017054
WBGene00017067
WBGene00017076
WBGene00017106
WBGene00017127
WBGene00017128
WBGene00017129
WBGene00017149
WBGene00017157
WBGene00017193
WBGene00017243
WBGene00017257
WBGene00017285
WBGene00017289
WBGene00017291
WBGene00017294
WBGene00017297
WBGene00017303
WBGene00017347
WBGene00017350
WBGene00017353
WBGene00017361
WBGene00017394
WBGene00017396
WBGene00017422
WBGene00017445
WBGene00017504
WBGene00017510
WBGene00017541
WBGene00017592
WBGene00017618
WBGene00017621
WBGene00017653
WBGene00017660
WBGene00017667
WBGene00017671
WBGene00017698
WBGene00017699
WBGene00017715
WBGene00017741
WBGene00017743
WBGene00017748
WBGene00017834
WBGene00017836
WBGene00017838
WBGene00017893
WBGene00017900
WBGene00017945
WBGene00017961
WBGene00017973
WBGene00017980
WBGene00018043
WBGene00018044
WBGene00018057
WBGene00018062
WBGene00018083
WBGene00018090
WBGene00018102
WBGene00018117
WBGene00018154
WBGene00018191
WBGene00018195
WBGene00018210
WBGene00018217
WBGene00018266
WBGene00018273
WBGene00018280
WBGene00018281
WBGene00018345
WBGene00018349
WBGene00018370
WBGene00018376
WBGene00018395
WBGene00018419
WBGene00018514
WBGene00018517
WBGene00018566
WBGene00018590
WBGene00018605
WBGene00018614
WBGene00018615
WBGene00018639
WBGene00018653
WBGene00018702
WBGene00018724
WBGene00018736
WBGene00018756
WBGene00018803
WBGene00018804
WBGene00018860
WBGene00018879
WBGene00018880
WBGene00018925
WBGene00019016
WBGene00019018
WBGene00019046
WBGene00019057
WBGene00019108
WBGene00019113
WBGene00019160
WBGene00019178
WBGene00019180
WBGene00019200
WBGene00019202
WBGene00019211
WBGene00019263
WBGene00019284
WBGene00019294
WBGene00019319
WBGene00019324
WBGene00019355
WBGene00019381
WBGene00019388
WBGene00019403
WBGene00019471
WBGene00019472
WBGene00019476
WBGene00019478
WBGene00019479
WBGene00019480
WBGene00019488
WBGene00019503
WBGene00019521
WBGene00019623
WBGene00019628
WBGene00019648
WBGene00019655
WBGene00019719
WBGene00019730
WBGene00019765
WBGene00019774
WBGene00019776
WBGene00019780
WBGene00019831
WBGene00019847
WBGene00019875
WBGene00019909
WBGene00019931
WBGene00019944
WBGene00019964
WBGene00019975
WBGene00019979
WBGene00020010
WBGene00020047
WBGene00020049
WBGene00020051
WBGene00020052
WBGene00020063
WBGene00020092
WBGene00020126
WBGene00020135
WBGene00020149
WBGene00020163
WBGene00020196
WBGene00020209
WBGene00020218
WBGene00020219
WBGene00020243
WBGene00020249
WBGene00020251
WBGene00020279
WBGene00020294
WBGene00020323
WBGene00020335
WBGene00020339
WBGene00020343
WBGene00020360
WBGene00020368
WBGene00020386
WBGene00020390
WBGene00020397
WBGene00020444
WBGene00020455
WBGene00020480
WBGene00020497
WBGene00020502
WBGene00020535
WBGene00020561
WBGene00020566
WBGene00020569
WBGene00020573
WBGene00020574
WBGene00020604
WBGene00020618
WBGene00020651
WBGene00020657
WBGene00020690
WBGene00020695
WBGene00020710
WBGene00020726
WBGene00020736
WBGene00020737
WBGene00020774
WBGene00020826
WBGene00020832
WBGene00020854
WBGene00020867
WBGene00020871
WBGene00020881
WBGene00020887
WBGene00020891
WBGene00020912
WBGene00020929
WBGene00020931
WBGene00020946
WBGene00021017
WBGene00021044
WBGene00021048
WBGene00021059
WBGene00021078
WBGene00021081
WBGene00021116
WBGene00021123
WBGene00021156
WBGene00021157
WBGene00021159
WBGene00021161
WBGene00021183
WBGene00021185
WBGene00021253
WBGene00021337
WBGene00021347
WBGene00021374
WBGene00021388
WBGene00021395
WBGene00021478
WBGene00021497
WBGene00021543
WBGene00021546
WBGene00021553
WBGene00021629
WBGene00021709
WBGene00021731
WBGene00021739
WBGene00021843
WBGene00021881
WBGene00021922
WBGene00021926
WBGene00021948
WBGene00021964
WBGene00021974
WBGene00022115
WBGene00022127
WBGene00022144
WBGene00022167
WBGene00022178
WBGene00022194
WBGene00022202
WBGene00022248
WBGene00022271
WBGene00022314
WBGene00022392
WBGene00022402
WBGene00022410
WBGene00022412
WBGene00022419
WBGene00022465
WBGene00022476
WBGene00022546
WBGene00022550
WBGene00022569
WBGene00022572
WBGene00022574
WBGene00022588
WBGene00022613
WBGene00022614
WBGene00022664
WBGene00022668
WBGene00022675
WBGene00022733
WBGene00022745
WBGene00022786
WBGene00022788
WBGene00022796
WBGene00022805
WBGene00022815
WBGene00022822
WBGene00022823
WBGene00022825
WBGene00023414
WBGene00023417
WBGene00023492
WBGene00043983
WBGene00043992
WBGene00043994
WBGene00044007
WBGene00044013
WBGene00044014
WBGene00044068
WBGene00044077
WBGene00044078
WBGene00044081
WBGene00044086
WBGene00044113
WBGene00044144
WBGene00044176
WBGene00044182
WBGene00044201
WBGene00044238
WBGene00044280
WBGene00044291
WBGene00044295
WBGene00044303
WBGene00044311
WBGene00044318
WBGene00044319
WBGene00044330
WBGene00044376
WBGene00044387
WBGene00044401
WBGene00044411
WBGene00044418
WBGene00044467
WBGene00044479
WBGene00044481
WBGene00044484
WBGene00044509
WBGene00044518
WBGene00044535
WBGene00044544
WBGene00044547
WBGene00044553
WBGene00044589
WBGene00044643
WBGene00044646
WBGene00044650
WBGene00044677
WBGene00044698
WBGene00044701
WBGene00044725
WBGene00044743
WBGene00044756
WBGene00044761
WBGene00044779
WBGene00044900
WBGene00044901
WBGene00044921
WBGene00044977
WBGene00045056
WBGene00045183
WBGene00045245
WBGene00045261
WBGene00045272
WBGene00045331
WBGene00045336
WBGene00045340
WBGene00045394
WBGene00045411
WBGene00045414
WBGene00045457
WBGene00045473
WBGene00045517
WBGene00050906
WBGene00050943
WBGene00077439
WBGene00077445
WBGene00077491
WBGene00077681
WBGene00077692
