# Supplementary material for: Tissue enrichment analysis for C. elegans genomics
Source: BMC Bioinformatics. 2016 Sep 13;17(1):366. doi: 10.1186/s12859-016-1229-9 (PMC5020436; doi:10.1186/s12859-016-1229-9)
Supplement: Additional file 3 — Golden Gene Sets. A list of all the genes used for our benchmarking process. (ZIP 74 kb) [file 12859_2016_1229_MOESM3_ESM.zip › input/genesets_golden/WBPaper00037950_excretory-cell_larva_enriched_WBbt_0005812_528]

gene,reads
WBGene00000002
WBGene00000074
WBGene00000116
WBGene00000176
WBGene00000282
WBGene00000293
WBGene00000431
WBGene00000448
WBGene00000458
WBGene00000477
WBGene00000531
WBGene00000545
WBGene00000558
WBGene00000567
WBGene00000846
WBGene00000872
WBGene00000932
WBGene00001018
WBGene00001032
WBGene00001224
WBGene00001247
WBGene00001325
WBGene00001365
WBGene00001366
WBGene00001391
WBGene00001396
WBGene00001433
WBGene00001453
WBGene00001494
WBGene00001621
WBGene00001623
WBGene00001624
WBGene00001625
WBGene00001753
WBGene00001761
WBGene00001771
WBGene00001776
WBGene00001784
WBGene00001796
WBGene00001955
WBGene00002024
WBGene00002052
WBGene00002053
WBGene00002056
WBGene00002090
WBGene00002103
WBGene00002127
WBGene00002134
WBGene00002135
WBGene00002216
WBGene00002267
WBGene00003019
WBGene00003022
WBGene00003143
WBGene00003151
WBGene00003372
WBGene00003413
WBGene00003414
WBGene00003518
WBGene00003527
WBGene00003529
WBGene00003532
WBGene00003549
WBGene00003551
WBGene00003568
WBGene00003588
WBGene00003606
WBGene00003643
WBGene00003682
WBGene00003694
WBGene00003695
WBGene00003697
WBGene00003721
WBGene00003736
WBGene00003776
WBGene00003830
WBGene00003858
WBGene00003903
WBGene00003969
WBGene00003990
WBGene00003997
WBGene00003998
WBGene00004005
WBGene00004059
WBGene00004164
WBGene00004270
WBGene00004276
WBGene00004284
WBGene00004307
WBGene00004321
WBGene00004328
WBGene00004358
WBGene00004682
WBGene00004752
WBGene00004892
WBGene00004896
WBGene00004933
WBGene00004979
WBGene00005422
WBGene00005655
WBGene00005712
WBGene00006369
WBGene00006372
WBGene00006438
WBGene00006470
WBGene00006479
WBGene00006486
WBGene00006504
WBGene00006582
WBGene00006652
WBGene00006688
WBGene00006714
WBGene00006788
WBGene00006874
WBGene00006910
WBGene00006912
WBGene00006913
WBGene00006914
WBGene00006917
WBGene00006920
WBGene00006921
WBGene00006951
WBGene00007007
WBGene00007069
WBGene00007128
WBGene00007131
WBGene00007132
WBGene00007138
WBGene00007141
WBGene00007180
WBGene00007203
WBGene00007288
WBGene00007324
WBGene00007339
WBGene00007391
WBGene00007483
WBGene00007546
WBGene00007562
WBGene00007586
WBGene00007635
WBGene00007652
WBGene00007657
WBGene00007674
WBGene00007682
WBGene00007745
WBGene00007755
WBGene00007758
WBGene00007765
WBGene00007801
WBGene00007804
WBGene00007989
WBGene00008027
WBGene00008031
WBGene00008052
WBGene00008116
WBGene00008117
WBGene00008198
WBGene00008252
WBGene00008271
WBGene00008323
WBGene00008364
WBGene00008365
WBGene00008432
WBGene00008515
WBGene00008528
WBGene00008531
WBGene00008588
WBGene00008599
WBGene00008677
WBGene00008679
WBGene00008739
WBGene00008742
WBGene00008747
WBGene00008923
WBGene00008980
WBGene00009029
WBGene00009118
WBGene00009130
WBGene00009140
WBGene00009157
WBGene00009174
WBGene00009183
WBGene00009323
WBGene00009330
WBGene00009339
WBGene00009350
WBGene00009403
WBGene00009466
WBGene00009480
WBGene00009498
WBGene00009575
WBGene00009617
WBGene00009618
WBGene00009673
WBGene00009679
WBGene00009696
WBGene00009783
WBGene00009809
WBGene00009842
WBGene00009851
WBGene00009876
WBGene00009885
WBGene00009895
WBGene00009929
WBGene00009953
WBGene00009963
WBGene00009969
WBGene00009985
WBGene00010115
WBGene00010130
WBGene00010175
WBGene00010182
WBGene00010196
WBGene00010235
WBGene00010282
WBGene00010320
WBGene00010338
WBGene00010348
WBGene00010421
WBGene00010491
WBGene00010554
WBGene00010610
WBGene00010666
WBGene00010667
WBGene00010680
WBGene00010701
WBGene00010718
WBGene00010740
WBGene00010772
WBGene00010778
WBGene00010788
WBGene00010789
WBGene00010811
WBGene00010813
WBGene00010828
WBGene00010858
WBGene00010871
WBGene00010873
WBGene00010913
WBGene00010941
WBGene00010944
WBGene00010993
WBGene00011029
WBGene00011030
WBGene00011045
WBGene00011075
WBGene00011108
WBGene00011115
WBGene00011116
WBGene00011117
WBGene00011184
WBGene00011198
WBGene00011226
WBGene00011351
WBGene00011366
WBGene00011456
WBGene00011476
WBGene00011517
WBGene00011519
WBGene00011587
WBGene00011596
WBGene00011647
WBGene00011739
WBGene00011752
WBGene00011817
WBGene00011824
WBGene00011826
WBGene00011868
WBGene00011871
WBGene00011872
WBGene00011879
WBGene00011970
WBGene00012002
WBGene00012017
WBGene00012106
WBGene00012170
WBGene00012202
WBGene00012297
WBGene00012416
WBGene00012478
WBGene00012487
WBGene00012514
WBGene00012532
WBGene00012536
WBGene00012585
WBGene00012588
WBGene00012686
WBGene00012688
WBGene00012758
WBGene00012783
WBGene00012829
WBGene00012866
WBGene00012928
WBGene00012948
WBGene00012968
WBGene00013039
WBGene00013074
WBGene00013088
WBGene00013140
WBGene00013355
WBGene00013378
WBGene00013481
WBGene00013601
WBGene00013638
WBGene00013647
WBGene00013696
WBGene00013697
WBGene00013732
WBGene00013768
WBGene00013963
WBGene00013970
WBGene00014001
WBGene00014081
WBGene00014204
WBGene00014215
WBGene00014234
WBGene00014669
WBGene00015055
WBGene00015067
WBGene00015088
WBGene00015225
WBGene00015226
WBGene00015227
WBGene00015258
WBGene00015260
WBGene00015286
WBGene00015288
WBGene00015295
WBGene00015327
WBGene00015328
WBGene00015386
WBGene00015393
WBGene00015402
WBGene00015480
WBGene00015483
WBGene00015517
WBGene00015570
WBGene00015621
WBGene00015647
WBGene00015680
WBGene00015800
WBGene00015978
WBGene00016003
WBGene00016059
WBGene00016095
WBGene00016147
WBGene00016247
WBGene00016281
WBGene00016289
WBGene00016314
WBGene00016363
WBGene00016396
WBGene00016404
WBGene00016435
WBGene00016439
WBGene00016469
WBGene00016525
WBGene00016574
WBGene00016575
WBGene00016611
WBGene00016658
WBGene00016660
WBGene00016662
WBGene00016676
WBGene00016678
WBGene00016797
WBGene00016862
WBGene00016976
WBGene00017022
WBGene00017027
WBGene00017080
WBGene00017124
WBGene00017127
WBGene00017233
WBGene00017284
WBGene00017289
WBGene00017315
WBGene00017323
WBGene00017336
WBGene00017361
WBGene00017396
WBGene00017513
WBGene00017592
WBGene00017599
WBGene00017644
WBGene00017747
WBGene00017795
WBGene00017861
WBGene00017954
WBGene00018226
WBGene00018405
WBGene00018410
WBGene00018411
WBGene00018428
WBGene00018429
WBGene00018430
WBGene00018465
WBGene00018484
WBGene00018515
WBGene00018519
WBGene00018566
WBGene00018593
WBGene00018615
WBGene00018696
WBGene00018703
WBGene00018739
WBGene00018756
WBGene00018907
WBGene00019006
WBGene00019008
WBGene00019030
WBGene00019090
WBGene00019102
WBGene00019108
WBGene00019164
WBGene00019174
WBGene00019234
WBGene00019263
WBGene00019284
WBGene00019365
WBGene00019367
WBGene00019396
WBGene00019428
WBGene00019456
WBGene00019511
WBGene00019546
WBGene00019607
WBGene00019648
WBGene00019649
WBGene00019686
WBGene00019754
WBGene00019875
WBGene00019918
WBGene00019944
WBGene00019965
WBGene00019999
WBGene00020029
WBGene00020046
WBGene00020142
WBGene00020157
WBGene00020175
WBGene00020247
WBGene00020298
WBGene00020338
WBGene00020341
WBGene00020369
WBGene00020424
WBGene00020485
WBGene00020507
WBGene00020575
WBGene00020578
WBGene00020582
WBGene00020583
WBGene00020584
WBGene00020586
WBGene00020633
WBGene00020695
WBGene00020697
WBGene00020698
WBGene00020699
WBGene00020701
WBGene00020710
WBGene00020741
WBGene00020756
WBGene00020888
WBGene00020889
WBGene00020905
WBGene00020906
WBGene00020912
WBGene00020918
WBGene00021018
WBGene00021050
WBGene00021081
WBGene00021116
WBGene00021312
WBGene00021320
WBGene00021323
WBGene00021371
WBGene00021372
WBGene00021442
WBGene00021448
WBGene00021543
WBGene00021553
WBGene00021580
WBGene00021725
WBGene00021733
WBGene00021797
WBGene00021811
WBGene00021909
WBGene00021926
WBGene00021943
WBGene00021952
WBGene00021965
WBGene00021981
WBGene00022178
WBGene00022231
WBGene00022246
WBGene00022251
WBGene00022252
WBGene00022441
WBGene00022532
WBGene00022641
WBGene00022734
WBGene00022770
WBGene00022788
WBGene00022797
WBGene00023404
WBGene00023414
WBGene00023460
WBGene00043994
WBGene00044143
WBGene00044183
WBGene00044256
WBGene00044385
WBGene00044410
WBGene00044447
WBGene00044500
WBGene00044527
WBGene00044534
WBGene00044724
WBGene00044788
WBGene00044900
WBGene00044901
WBGene00045063
WBGene00045255
WBGene00050889
WBGene00050906
WBGene00077559
