# Supplementary material for: Tissue enrichment analysis for C. elegans genomics
Source: BMC Bioinformatics. 2016 Sep 13;17(1):366. doi: 10.1186/s12859-016-1229-9 (PMC5020436; doi:10.1186/s12859-016-1229-9)
Supplement: Additional file 3 — Golden Gene Sets. A list of all the genes used for our benchmarking process. (ZIP 74 kb) [file 12859_2016_1229_MOESM3_ESM.zip › input/genesets_golden/WBPaper00037950_GABAergic-motor-neurons_embryo_enriched_WBbt_0005190_361]

gene,reads
WBGene00000048
WBGene00000053
WBGene00000062
WBGene00000071
WBGene00000086
WBGene00000096
WBGene00000151
WBGene00000156
WBGene00000233
WBGene00000238
WBGene00000259
WBGene00000280
WBGene00000367
WBGene00000396
WBGene00000437
WBGene00000449
WBGene00000453
WBGene00000476
WBGene00000527
WBGene00000841
WBGene00000858
WBGene00000980
WBGene00000998
WBGene00001029
WBGene00001101
WBGene00001116
WBGene00001134
WBGene00001224
WBGene00001352
WBGene00001442
WBGene00001466
WBGene00001490
WBGene00001519
WBGene00001612
WBGene00001620
WBGene00001664
WBGene00001676
WBGene00001678
WBGene00001859
WBGene00001867
WBGene00001992
WBGene00002073
WBGene00002177
WBGene00002217
WBGene00002220
WBGene00002295
WBGene00002696
WBGene00002974
WBGene00002988
WBGene00003007
WBGene00003106
WBGene00003143
WBGene00003219
WBGene00003245
WBGene00003367
WBGene00003404
WBGene00003657
WBGene00003772
WBGene00003818
WBGene00003859
WBGene00004010
WBGene00004045
WBGene00004087
WBGene00004101
WBGene00004117
WBGene00004186
WBGene00004255
WBGene00004256
WBGene00004267
WBGene00004285
WBGene00004296
WBGene00004319
WBGene00004344
WBGene00004363
WBGene00004457
WBGene00004507
WBGene00004746
WBGene00004777
WBGene00004854
WBGene00004879
WBGene00004910
WBGene00004912
WBGene00004913
WBGene00004921
WBGene00004944
WBGene00005006
WBGene00005171
WBGene00005202
WBGene00005211
WBGene00005269
WBGene00005592
WBGene00005604
WBGene00005641
WBGene00005841
WBGene00005932
WBGene00006064
WBGene00006066
WBGene00006166
WBGene00006167
WBGene00006306
WBGene00006308
WBGene00006364
WBGene00006390
WBGene00006405
WBGene00006407
WBGene00006467
WBGene00006491
WBGene00006673
WBGene00006676
WBGene00006745
WBGene00006749
WBGene00006750
WBGene00006757
WBGene00006762
WBGene00006765
WBGene00006766
WBGene00006774
WBGene00006777
WBGene00006782
WBGene00006783
WBGene00006788
WBGene00006797
WBGene00006809
WBGene00006811
WBGene00006812
WBGene00006830
WBGene00006831
WBGene00006874
WBGene00006934
WBGene00006961
WBGene00006987
WBGene00006999
WBGene00007008
WBGene00007083
WBGene00007084
WBGene00007115
WBGene00007166
WBGene00007184
WBGene00007197
WBGene00007282
WBGene00007304
WBGene00007311
WBGene00007316
WBGene00007502
WBGene00007520
WBGene00007579
WBGene00007627
WBGene00007849
WBGene00007906
WBGene00008265
WBGene00008280
WBGene00008315
WBGene00008449
WBGene00008465
WBGene00008557
WBGene00008744
WBGene00008773
WBGene00008819
WBGene00008919
WBGene00008934
WBGene00008952
WBGene00009200
WBGene00009254
WBGene00009262
WBGene00009267
WBGene00009271
WBGene00009325
WBGene00009541
WBGene00009671
WBGene00009674
WBGene00009865
WBGene00009932
WBGene00009958
WBGene00010012
WBGene00010044
WBGene00010045
WBGene00010189
WBGene00010224
WBGene00010231
WBGene00010306
WBGene00010357
WBGene00010375
WBGene00010402
WBGene00010453
WBGene00010475
WBGene00010585
WBGene00010629
WBGene00010638
WBGene00010741
WBGene00010796
WBGene00010871
WBGene00010873
WBGene00010969
WBGene00011109
WBGene00011145
WBGene00011217
WBGene00011223
WBGene00011268
WBGene00011283
WBGene00011446
WBGene00011479
WBGene00011507
WBGene00011696
WBGene00011755
WBGene00011794
WBGene00011841
WBGene00011854
WBGene00011866
WBGene00011898
WBGene00011966
WBGene00011990
WBGene00012009
WBGene00012121
WBGene00012245
WBGene00012289
WBGene00012326
WBGene00012423
WBGene00012437
WBGene00012598
WBGene00012644
WBGene00012711
WBGene00012735
WBGene00012993
WBGene00013042
WBGene00013098
WBGene00013222
WBGene00013326
WBGene00013416
WBGene00013666
WBGene00013711
WBGene00013715
WBGene00013746
WBGene00013837
WBGene00014011
WBGene00014035
WBGene00014087
WBGene00014210
WBGene00014218
WBGene00014294
WBGene00015115
WBGene00015179
WBGene00015203
WBGene00015261
WBGene00015276
WBGene00015347
WBGene00015358
WBGene00015408
WBGene00015444
WBGene00015501
WBGene00015539
WBGene00015581
WBGene00015641
WBGene00015704
WBGene00015740
WBGene00015914
WBGene00015934
WBGene00015966
WBGene00015980
WBGene00016151
WBGene00016219
WBGene00016245
WBGene00016354
WBGene00016363
WBGene00016553
WBGene00016603
WBGene00016650
WBGene00016747
WBGene00016751
WBGene00016809
WBGene00016868
WBGene00016911
WBGene00016944
WBGene00016957
WBGene00017040
WBGene00017146
WBGene00017156
WBGene00017193
WBGene00017299
WBGene00017320
WBGene00017477
WBGene00017605
WBGene00017642
WBGene00017715
WBGene00017779
WBGene00017848
WBGene00017900
WBGene00018023
WBGene00018038
WBGene00018051
WBGene00018074
WBGene00018079
WBGene00018281
WBGene00018304
WBGene00018311
WBGene00018317
WBGene00018355
WBGene00018468
WBGene00018508
WBGene00018523
WBGene00018560
WBGene00018603
WBGene00018715
WBGene00018716
WBGene00018854
WBGene00018871
WBGene00018879
WBGene00019008
WBGene00019168
WBGene00019200
WBGene00019205
WBGene00019485
WBGene00019612
WBGene00019662
WBGene00019733
WBGene00019753
WBGene00019902
WBGene00020018
WBGene00020214
WBGene00020230
WBGene00020359
WBGene00020502
WBGene00020503
WBGene00020572
WBGene00020573
WBGene00020605
WBGene00020712
WBGene00021042
WBGene00021152
WBGene00021311
WBGene00021314
WBGene00021315
WBGene00021316
WBGene00021353
WBGene00021357
WBGene00021388
WBGene00021505
WBGene00021528
WBGene00021614
WBGene00021726
WBGene00022025
WBGene00022073
WBGene00022270
WBGene00022331
WBGene00022332
WBGene00022588
WBGene00022667
WBGene00022765
WBGene00022794
WBGene00044079
WBGene00044150
WBGene00044300
WBGene00044330
WBGene00044418
WBGene00044484
WBGene00044508
WBGene00044566
WBGene00044615
WBGene00044770
WBGene00045271
WBGene00045295
WBGene00077679
