# Supplementary material for: Tissue enrichment analysis for C. elegans genomics
Source: BMC Bioinformatics. 2016 Sep 13;17(1):366. doi: 10.1186/s12859-016-1229-9 (PMC5020436; doi:10.1186/s12859-016-1229-9)
Supplement: Additional file 3 — Golden Gene Sets. A list of all the genes used for our benchmarking process. (ZIP 74 kb) [file 12859_2016_1229_MOESM3_ESM.zip › input/genesets_golden/WBPaper00037950_GABAergic-motor-neurons_larva_enriched_WBbt_0005190_132]

gene,reads
WBGene00000004
WBGene00000048
WBGene00000051
WBGene00000053
WBGene00000120
WBGene00000151
WBGene00000248
WBGene00000280
WBGene00000437
WBGene00000527
WBGene00000782
WBGene00000950
WBGene00000977
WBGene00001458
WBGene00001499
WBGene00001772
WBGene00001950
WBGene00002094
WBGene00002107
WBGene00003106
WBGene00003143
WBGene00003473
WBGene00003859
WBGene00003889
WBGene00004002
WBGene00004256
WBGene00004507
WBGene00004811
WBGene00004912
WBGene00005641
WBGene00006064
WBGene00006662
WBGene00006676
WBGene00006693
WBGene00006762
WBGene00006766
WBGene00006777
WBGene00006782
WBGene00006783
WBGene00007166
WBGene00007187
WBGene00007299
WBGene00007304
WBGene00007548
WBGene00007846
WBGene00007847
WBGene00008248
WBGene00008425
WBGene00008862
WBGene00008977
WBGene00009123
WBGene00009124
WBGene00009271
WBGene00009780
WBGene00009953
WBGene00009958
WBGene00010073
WBGene00010640
WBGene00010871
WBGene00011028
WBGene00011060
WBGene00011214
WBGene00011507
WBGene00011644
WBGene00011854
WBGene00011990
WBGene00012117
WBGene00012598
WBGene00013416
WBGene00013436
WBGene00013917
WBGene00014124
WBGene00014210
WBGene00015052
WBGene00015358
WBGene00015437
WBGene00015444
WBGene00015539
WBGene00015698
WBGene00015729
WBGene00015980
WBGene00016052
WBGene00016151
WBGene00016363
WBGene00016610
WBGene00016911
WBGene00017074
WBGene00017129
WBGene00017361
WBGene00017364
WBGene00017400
WBGene00017477
WBGene00017834
WBGene00017895
WBGene00018060
WBGene00018384
WBGene00018716
WBGene00018747
WBGene00018798
WBGene00018880
WBGene00019101
WBGene00019200
WBGene00019421
WBGene00019662
WBGene00019801
WBGene00019858
WBGene00019874
WBGene00019886
WBGene00020048
WBGene00020151
WBGene00020747
WBGene00020791
WBGene00020946
WBGene00021063
WBGene00021357
WBGene00021582
WBGene00022346
WBGene00022419
WBGene00022597
WBGene00022648
WBGene00022674
WBGene00022752
WBGene00044180
WBGene00044206
WBGene00044300
WBGene00044330
WBGene00044443
WBGene00044484
WBGene00044615
WBGene00044783
WBGene00045295
WBGene00077593
