# Supplementary material for: Tissue enrichment analysis for C. elegans genomics
Source: BMC Bioinformatics. 2016 Sep 13;17(1):366. doi: 10.1186/s12859-016-1229-9 (PMC5020436; doi:10.1186/s12859-016-1229-9)
Supplement: Additional file 3 — Golden Gene Sets. A list of all the genes used for our benchmarking process. (ZIP 74 kb) [file 12859_2016_1229_MOESM3_ESM.zip › input/genesets_golden/WBPaper00037950_germline-precursors_embryo_enriched_WBbt_0006849_974]

gene,reads
WBGene00000010
WBGene00000073
WBGene00000082
WBGene00000093
WBGene00000098
WBGene00000103
WBGene00000144
WBGene00000155
WBGene00000206
WBGene00000240
WBGene00000250
WBGene00000282
WBGene00000298
WBGene00000386
WBGene00000465
WBGene00000473
WBGene00000474
WBGene00000507
WBGene00000509
WBGene00000535
WBGene00000545
WBGene00000556
WBGene00000557
WBGene00000558
WBGene00000592
WBGene00000606
WBGene00000641
WBGene00000649
WBGene00000678
WBGene00000683
WBGene00000689
WBGene00000699
WBGene00000738
WBGene00000742
WBGene00000761
WBGene00000770
WBGene00000772
WBGene00000777
WBGene00000797
WBGene00000853
WBGene00000867
WBGene00000887
WBGene00000935
WBGene00000963
WBGene00000974
WBGene00000975
WBGene00001021
WBGene00001063
WBGene00001092
WBGene00001104
WBGene00001214
WBGene00001239
WBGene00001241
WBGene00001242
WBGene00001371
WBGene00001393
WBGene00001412
WBGene00001441
WBGene00001479
WBGene00001481
WBGene00001482
WBGene00001514
WBGene00001559
WBGene00001595
WBGene00001597
WBGene00001598
WBGene00001599
WBGene00001601
WBGene00001606
WBGene00001607
WBGene00001609
WBGene00001678
WBGene00001691
WBGene00001694
WBGene00001713
WBGene00001714
WBGene00001716
WBGene00001719
WBGene00001724
WBGene00001725
WBGene00001730
WBGene00001752
WBGene00001793
WBGene00001855
WBGene00001856
WBGene00001862
WBGene00001941
WBGene00001943
WBGene00001973
WBGene00001977
WBGene00001984
WBGene00001985
WBGene00001993
WBGene00001998
WBGene00002032
WBGene00002033
WBGene00002034
WBGene00002042
WBGene00002059
WBGene00002061
WBGene00002063
WBGene00002064
WBGene00002068
WBGene00002073
WBGene00002136
WBGene00002143
WBGene00002144
WBGene00002214
WBGene00002240
WBGene00002258
WBGene00002259
WBGene00002368
WBGene00002879
WBGene00002992
WBGene00003029
WBGene00003104
WBGene00003184
WBGene00003214
WBGene00003228
WBGene00003230
WBGene00003231
WBGene00003388
WBGene00003402
WBGene00003418
WBGene00003480
WBGene00003485
WBGene00003497
WBGene00003511
WBGene00003586
WBGene00003588
WBGene00003613
WBGene00003625
WBGene00003633
WBGene00003643
WBGene00003647
WBGene00003687
WBGene00003736
WBGene00003762
WBGene00003765
WBGene00003766
WBGene00003767
WBGene00003773
WBGene00003783
WBGene00003804
WBGene00003835
WBGene00003865
WBGene00003887
WBGene00003923
WBGene00003924
WBGene00003925
WBGene00003926
WBGene00003950
WBGene00003952
WBGene00003960
WBGene00003992
WBGene00003994
WBGene00004027
WBGene00004044
WBGene00004078
WBGene00004086
WBGene00004094
WBGene00004178
WBGene00004179
WBGene00004183
WBGene00004198
WBGene00004210
WBGene00004216
WBGene00004217
WBGene00004221
WBGene00004225
WBGene00004228
WBGene00004230
WBGene00004232
WBGene00004234
WBGene00004241
WBGene00004244
WBGene00004297
WBGene00004298
WBGene00004300
WBGene00004305
WBGene00004309
WBGene00004333
WBGene00004404
WBGene00004422
WBGene00004468
WBGene00004503
WBGene00004795
WBGene00004798
WBGene00004808
WBGene00004886
WBGene00004919
WBGene00004933
WBGene00004984
WBGene00005016
WBGene00006311
WBGene00006374
WBGene00006376
WBGene00006377
WBGene00006440
WBGene00006446
WBGene00006463
WBGene00006540
WBGene00006562
WBGene00006604
WBGene00006641
WBGene00006739
WBGene00006856
WBGene00006913
WBGene00006914
WBGene00006920
WBGene00006921
WBGene00006947
WBGene00006949
WBGene00006950
WBGene00006954
WBGene00006955
WBGene00006976
WBGene00006977
WBGene00007024
WBGene00007026
WBGene00007054
WBGene00007092
WBGene00007106
WBGene00007109
WBGene00007165
WBGene00007171
WBGene00007180
WBGene00007195
WBGene00007203
WBGene00007210
WBGene00007214
WBGene00007229
WBGene00007264
WBGene00007270
WBGene00007277
WBGene00007278
WBGene00007332
WBGene00007334
WBGene00007343
WBGene00007365
WBGene00007395
WBGene00007425
WBGene00007445
WBGene00007474
WBGene00007489
WBGene00007504
WBGene00007513
WBGene00007560
WBGene00007561
WBGene00007570
WBGene00007573
WBGene00007580
WBGene00007598
WBGene00007600
WBGene00007624
WBGene00007643
WBGene00007644
WBGene00007679
WBGene00007682
WBGene00007697
WBGene00007707
WBGene00007709
WBGene00007757
WBGene00007762
WBGene00007766
WBGene00007780
WBGene00007785
WBGene00007788
WBGene00007797
WBGene00007806
WBGene00007825
WBGene00007891
WBGene00007903
WBGene00007926
WBGene00007927
WBGene00007947
WBGene00007966
WBGene00007969
WBGene00007985
WBGene00007996
WBGene00008005
WBGene00008008
WBGene00008010
WBGene00008032
WBGene00008052
WBGene00008053
WBGene00008061
WBGene00008062
WBGene00008080
WBGene00008089
WBGene00008132
WBGene00008150
WBGene00008169
WBGene00008170
WBGene00008171
WBGene00008172
WBGene00008173
WBGene00008174
WBGene00008205
WBGene00008215
WBGene00008238
WBGene00008260
WBGene00008270
WBGene00008330
WBGene00008343
WBGene00008346
WBGene00008385
WBGene00008399
WBGene00008417
WBGene00008440
WBGene00008496
WBGene00008500
WBGene00008503
WBGene00008526
WBGene00008548
WBGene00008561
WBGene00008569
WBGene00008580
WBGene00008605
WBGene00008639
WBGene00008652
WBGene00008655
WBGene00008681
WBGene00008722
WBGene00008732
WBGene00008739
WBGene00008740
WBGene00008742
WBGene00008780
WBGene00008832
WBGene00008851
WBGene00008926
WBGene00008956
WBGene00008959
WBGene00008987
WBGene00008995
WBGene00009041
WBGene00009059
WBGene00009130
WBGene00009157
WBGene00009158
WBGene00009173
WBGene00009176
WBGene00009186
WBGene00009205
WBGene00009207
WBGene00009218
WBGene00009222
WBGene00009243
WBGene00009261
WBGene00009270
WBGene00009280
WBGene00009287
WBGene00009331
WBGene00009404
WBGene00009436
WBGene00009447
WBGene00009453
WBGene00009503
WBGene00009504
WBGene00009528
WBGene00009561
WBGene00009563
WBGene00009620
WBGene00009621
WBGene00009677
WBGene00009701
WBGene00009723
WBGene00009724
WBGene00009729
WBGene00009733
WBGene00009760
WBGene00009776
WBGene00009791
WBGene00009811
WBGene00009813
WBGene00009850
WBGene00009904
WBGene00009921
WBGene00009937
WBGene00009946
WBGene00009964
WBGene00009982
WBGene00009983
WBGene00009984
WBGene00009997
WBGene00010001
WBGene00010005
WBGene00010008
WBGene00010042
WBGene00010048
WBGene00010080
WBGene00010081
WBGene00010094
WBGene00010115
WBGene00010133
WBGene00010175
WBGene00010185
WBGene00010193
WBGene00010194
WBGene00010195
WBGene00010227
WBGene00010229
WBGene00010263
WBGene00010267
WBGene00010268
WBGene00010281
WBGene00010293
WBGene00010320
WBGene00010336
WBGene00010351
WBGene00010353
WBGene00010355
WBGene00010396
WBGene00010437
WBGene00010449
WBGene00010450
WBGene00010454
WBGene00010467
WBGene00010468
WBGene00010492
WBGene00010509
WBGene00010567
WBGene00010595
WBGene00010608
WBGene00010609
WBGene00010633
WBGene00010661
WBGene00010663
WBGene00010665
WBGene00010666
WBGene00010673
WBGene00010678
WBGene00010690
WBGene00010709
WBGene00010714
WBGene00010755
WBGene00010759
WBGene00010814
WBGene00010834
WBGene00010891
WBGene00010912
WBGene00010913
WBGene00010924
WBGene00010972
WBGene00011010
WBGene00011011
WBGene00011038
WBGene00011061
WBGene00011087
WBGene00011089
WBGene00011112
WBGene00011155
WBGene00011185
WBGene00011235
WBGene00011236
WBGene00011247
WBGene00011271
WBGene00011274
WBGene00011276
WBGene00011278
WBGene00011281
WBGene00011293
WBGene00011324
WBGene00011350
WBGene00011393
WBGene00011399
WBGene00011404
WBGene00011464
WBGene00011508
WBGene00011513
WBGene00011522
WBGene00011560
WBGene00011561
WBGene00011563
WBGene00011590
WBGene00011601
WBGene00011741
WBGene00011743
WBGene00011746
WBGene00011768
WBGene00011773
WBGene00011788
WBGene00011796
WBGene00011814
WBGene00011831
WBGene00011834
WBGene00011886
WBGene00011887
WBGene00011898
WBGene00011945
WBGene00011959
WBGene00011961
WBGene00011981
WBGene00011988
WBGene00012020
WBGene00012095
WBGene00012104
WBGene00012107
WBGene00012109
WBGene00012111
WBGene00012112
WBGene00012167
WBGene00012185
WBGene00012210
WBGene00012222
WBGene00012249
WBGene00012276
WBGene00012315
WBGene00012324
WBGene00012423
WBGene00012429
WBGene00012431
WBGene00012433
WBGene00012481
WBGene00012527
WBGene00012538
WBGene00012540
WBGene00012564
WBGene00012565
WBGene00012589
WBGene00012590
WBGene00012604
WBGene00012610
WBGene00012704
WBGene00012712
WBGene00012715
WBGene00012795
WBGene00012830
WBGene00012879
WBGene00012948
WBGene00012950
WBGene00013019
WBGene00013083
WBGene00013171
WBGene00013173
WBGene00013188
WBGene00013193
WBGene00013208
WBGene00013214
WBGene00013231
WBGene00013250
WBGene00013270
WBGene00013292
WBGene00013349
WBGene00013352
WBGene00013379
WBGene00013380
WBGene00013385
WBGene00013431
WBGene00013432
WBGene00013457
WBGene00013513
WBGene00013576
WBGene00013610
WBGene00013611
WBGene00013672
WBGene00013674
WBGene00013691
WBGene00013727
WBGene00013756
WBGene00013758
WBGene00013835
WBGene00013845
WBGene00013856
WBGene00013857
WBGene00013891
WBGene00013894
WBGene00013895
WBGene00013925
WBGene00013953
WBGene00013967
WBGene00014000
WBGene00014013
WBGene00014055
WBGene00014097
WBGene00014148
WBGene00014172
WBGene00014176
WBGene00014205
WBGene00014206
WBGene00014208
WBGene00014226
WBGene00014234
WBGene00014300
WBGene00015046
WBGene00015047
WBGene00015073
WBGene00015083
WBGene00015088
WBGene00015095
WBGene00015101
WBGene00015102
WBGene00015112
WBGene00015131
WBGene00015134
WBGene00015136
WBGene00015164
WBGene00015172
WBGene00015199
WBGene00015216
WBGene00015231
WBGene00015300
WBGene00015312
WBGene00015313
WBGene00015335
WBGene00015339
WBGene00015340
WBGene00015456
WBGene00015460
WBGene00015504
WBGene00015505
WBGene00015509
WBGene00015527
WBGene00015545
WBGene00015554
WBGene00015577
WBGene00015590
WBGene00015591
WBGene00015645
WBGene00015646
WBGene00015648
WBGene00015650
WBGene00015677
WBGene00015698
WBGene00015702
WBGene00015747
WBGene00015753
WBGene00015814
WBGene00015817
WBGene00015819
WBGene00015841
WBGene00015842
WBGene00015843
WBGene00015849
WBGene00015850
WBGene00015852
WBGene00015910
WBGene00015919
WBGene00015938
WBGene00015975
WBGene00016011
WBGene00016123
WBGene00016133
WBGene00016136
WBGene00016150
WBGene00016169
WBGene00016178
WBGene00016234
WBGene00016258
WBGene00016263
WBGene00016264
WBGene00016269
WBGene00016291
WBGene00016325
WBGene00016341
WBGene00016387
WBGene00016390
WBGene00016392
WBGene00016408
WBGene00016460
WBGene00016501
WBGene00016564
WBGene00016591
WBGene00016596
WBGene00016598
WBGene00016628
WBGene00016632
WBGene00016659
WBGene00016702
WBGene00016767
WBGene00016799
WBGene00016805
WBGene00016806
WBGene00016808
WBGene00016920
WBGene00016930
WBGene00016947
WBGene00016993
WBGene00017007
WBGene00017069
WBGene00017101
WBGene00017142
WBGene00017164
WBGene00017166
WBGene00017172
WBGene00017219
WBGene00017262
WBGene00017269
WBGene00017307
WBGene00017344
WBGene00017348
WBGene00017430
WBGene00017438
WBGene00017451
WBGene00017452
WBGene00017459
WBGene00017460
WBGene00017461
WBGene00017483
WBGene00017489
WBGene00017506
WBGene00017548
WBGene00017549
WBGene00017560
WBGene00017567
WBGene00017569
WBGene00017620
WBGene00017641
WBGene00017674
WBGene00017698
WBGene00017708
WBGene00017716
WBGene00017724
WBGene00017750
WBGene00017759
WBGene00017767
WBGene00017771
WBGene00017783
WBGene00017807
WBGene00017838
WBGene00017841
WBGene00017945
WBGene00017964
WBGene00017985
WBGene00017986
WBGene00017998
WBGene00018006
WBGene00018010
WBGene00018014
WBGene00018040
WBGene00018103
WBGene00018113
WBGene00018118
WBGene00018120
WBGene00018133
WBGene00018217
WBGene00018218
WBGene00018268
WBGene00018282
WBGene00018293
WBGene00018305
WBGene00018335
WBGene00018366
WBGene00018370
WBGene00018376
WBGene00018424
WBGene00018427
WBGene00018437
WBGene00018483
WBGene00018487
WBGene00018488
WBGene00018511
WBGene00018585
WBGene00018591
WBGene00018595
WBGene00018613
WBGene00018636
WBGene00018650
WBGene00018659
WBGene00018665
WBGene00018667
WBGene00018668
WBGene00018737
WBGene00018744
WBGene00018829
WBGene00018833
WBGene00018867
WBGene00018901
WBGene00018902
WBGene00018948
WBGene00018950
WBGene00018955
WBGene00018958
WBGene00018969
WBGene00018986
WBGene00018991
WBGene00019075
WBGene00019084
WBGene00019139
WBGene00019140
WBGene00019141
WBGene00019154
WBGene00019182
WBGene00019184
WBGene00019203
WBGene00019247
WBGene00019285
WBGene00019290
WBGene00019300
WBGene00019306
WBGene00019433
WBGene00019518
WBGene00019535
WBGene00019595
WBGene00019598
WBGene00019606
WBGene00019608
WBGene00019609
WBGene00019631
WBGene00019640
WBGene00019655
WBGene00019683
WBGene00019692
WBGene00019723
WBGene00019761
WBGene00019792
WBGene00019801
WBGene00019811
WBGene00019833
WBGene00019887
WBGene00019894
WBGene00019941
WBGene00019963
WBGene00019979
WBGene00019991
WBGene00019993
WBGene00020007
WBGene00020039
WBGene00020040
WBGene00020047
WBGene00020091
WBGene00020098
WBGene00020103
WBGene00020107
WBGene00020148
WBGene00020149
WBGene00020168
WBGene00020201
WBGene00020250
WBGene00020283
WBGene00020339
WBGene00020369
WBGene00020375
WBGene00020376
WBGene00020422
WBGene00020436
WBGene00020461
WBGene00020464
WBGene00020484
WBGene00020497
WBGene00020551
WBGene00020554
WBGene00020559
WBGene00020560
WBGene00020566
WBGene00020571
WBGene00020612
WBGene00020626
WBGene00020652
WBGene00020658
WBGene00020672
WBGene00020684
WBGene00020697
WBGene00020725
WBGene00020757
WBGene00020819
WBGene00020846
WBGene00020891
WBGene00020917
WBGene00020948
WBGene00020955
WBGene00021014
WBGene00021035
WBGene00021038
WBGene00021056
WBGene00021088
WBGene00021112
WBGene00021146
WBGene00021147
WBGene00021153
WBGene00021157
WBGene00021192
WBGene00021200
WBGene00021206
WBGene00021211
WBGene00021250
WBGene00021270
WBGene00021298
WBGene00021326
WBGene00021389
WBGene00021401
WBGene00021465
WBGene00021467
WBGene00021486
WBGene00021487
WBGene00021492
WBGene00021535
WBGene00021540
WBGene00021544
WBGene00021555
WBGene00021628
WBGene00021640
WBGene00021649
WBGene00021676
WBGene00021704
WBGene00021721
WBGene00021781
WBGene00021795
WBGene00021833
WBGene00021887
WBGene00021944
WBGene00021959
WBGene00021975
WBGene00022012
WBGene00022024
WBGene00022034
WBGene00022035
WBGene00022036
WBGene00022043
WBGene00022054
WBGene00022055
WBGene00022126
WBGene00022130
WBGene00022155
WBGene00022210
WBGene00022244
WBGene00022257
WBGene00022258
WBGene00022307
WBGene00022313
WBGene00022390
WBGene00022400
WBGene00022420
WBGene00022517
WBGene00022532
WBGene00022611
WBGene00022612
WBGene00022631
WBGene00022719
WBGene00022737
WBGene00022743
WBGene00022766
WBGene00022775
WBGene00022817
WBGene00022830
WBGene00022856
WBGene00023421
WBGene00023427
WBGene00023484
WBGene00043994
WBGene00044019
WBGene00044024
WBGene00044067
WBGene00044132
WBGene00044169
WBGene00044213
WBGene00044251
WBGene00044290
WBGene00044294
WBGene00044310
WBGene00044359
WBGene00044368
WBGene00044391
WBGene00044394
WBGene00044395
WBGene00044423
WBGene00044463
WBGene00044479
WBGene00044483
WBGene00044533
WBGene00044662
WBGene00044743
WBGene00044779
WBGene00044894
WBGene00044898
WBGene00044900
WBGene00044987
WBGene00044988
WBGene00045276
WBGene00045460
WBGene00077583
WBGene00077692
WBGene00077732
