# Supplementary material for: Tissue enrichment analysis for C. elegans genomics
Source: BMC Bioinformatics. 2016 Sep 13;17(1):366. doi: 10.1186/s12859-016-1229-9 (PMC5020436; doi:10.1186/s12859-016-1229-9)
Supplement: Additional file 3 — Golden Gene Sets. A list of all the genes used for our benchmarking process. (ZIP 74 kb) [file 12859_2016_1229_MOESM3_ESM.zip › input/genesets_golden/WBPaper00037950_hypodermis_embryo_enriched_WBbt_0005733_734]

gene,reads
WBGene00000039
WBGene00000098
WBGene00000100
WBGene00000109
WBGene00000115
WBGene00000116
WBGene00000240
WBGene00000272
WBGene00000388
WBGene00000461
WBGene00000473
WBGene00000474
WBGene00000515
WBGene00000526
WBGene00000555
WBGene00000557
WBGene00000559
WBGene00000606
WBGene00000641
WBGene00000652
WBGene00000695
WBGene00000702
WBGene00000738
WBGene00000778
WBGene00000853
WBGene00000867
WBGene00000871
WBGene00000882
WBGene00000928
WBGene00000929
WBGene00000935
WBGene00000963
WBGene00000969
WBGene00001042
WBGene00001063
WBGene00001064
WBGene00001065
WBGene00001067
WBGene00001069
WBGene00001072
WBGene00001073
WBGene00001075
WBGene00001076
WBGene00001077
WBGene00001104
WBGene00001105
WBGene00001108
WBGene00001157
WBGene00001184
WBGene00001242
WBGene00001249
WBGene00001365
WBGene00001432
WBGene00001434
WBGene00001435
WBGene00001493
WBGene00001501
WBGene00001522
WBGene00001569
WBGene00001570
WBGene00001597
WBGene00001631
WBGene00001633
WBGene00001694
WBGene00001699
WBGene00001714
WBGene00001716
WBGene00001719
WBGene00001724
WBGene00001725
WBGene00001733
WBGene00001790
WBGene00001828
WBGene00001830
WBGene00001832
WBGene00001862
WBGene00001973
WBGene00002039
WBGene00002051
WBGene00002053
WBGene00002127
WBGene00002248
WBGene00002259
WBGene00002694
WBGene00002985
WBGene00003071
WBGene00003104
WBGene00003230
WBGene00003231
WBGene00003388
WBGene00003485
WBGene00003497
WBGene00003517
WBGene00003530
WBGene00003601
WBGene00003604
WBGene00003613
WBGene00003627
WBGene00003643
WBGene00003717
WBGene00003727
WBGene00003767
WBGene00003769
WBGene00003771
WBGene00003773
WBGene00003778
WBGene00003865
WBGene00003976
WBGene00003983
WBGene00004024
WBGene00004025
WBGene00004059
WBGene00004064
WBGene00004127
WBGene00004133
WBGene00004176
WBGene00004180
WBGene00004183
WBGene00004195
WBGene00004198
WBGene00004210
WBGene00004216
WBGene00004217
WBGene00004219
WBGene00004224
WBGene00004230
WBGene00004232
WBGene00004264
WBGene00004309
WBGene00004311
WBGene00004333
WBGene00004334
WBGene00004335
WBGene00004397
WBGene00004721
WBGene00004798
WBGene00004813
WBGene00004815
WBGene00004816
WBGene00004819
WBGene00004820
WBGene00004821
WBGene00004855
WBGene00004874
WBGene00004984
WBGene00004989
WBGene00004998
WBGene00005008
WBGene00005016
WBGene00005018
WBGene00005022
WBGene00005646
WBGene00006097
WBGene00006367
WBGene00006389
WBGene00006431
WBGene00006476
WBGene00006504
WBGene00006547
WBGene00006552
WBGene00006559
WBGene00006787
WBGene00006902
WBGene00006912
WBGene00006914
WBGene00006947
WBGene00006948
WBGene00006950
WBGene00006952
WBGene00006955
WBGene00006956
WBGene00006962
WBGene00006977
WBGene00007070
WBGene00007152
WBGene00007170
WBGene00007210
WBGene00007229
WBGene00007257
WBGene00007264
WBGene00007277
WBGene00007395
WBGene00007425
WBGene00007479
WBGene00007549
WBGene00007552
WBGene00007560
WBGene00007592
WBGene00007593
WBGene00007598
WBGene00007600
WBGene00007618
WBGene00007642
WBGene00007800
WBGene00007806
WBGene00007811
WBGene00007812
WBGene00007869
WBGene00007904
WBGene00007916
WBGene00007925
WBGene00007942
WBGene00007961
WBGene00007996
WBGene00007999
WBGene00008001
WBGene00008016
WBGene00008205
WBGene00008215
WBGene00008218
WBGene00008260
WBGene00008292
WBGene00008496
WBGene00008511
WBGene00008512
WBGene00008519
WBGene00008535
WBGene00008546
WBGene00008605
WBGene00008652
WBGene00008655
WBGene00008673
WBGene00008710
WBGene00008732
WBGene00008752
WBGene00008782
WBGene00008784
WBGene00008816
WBGene00008822
WBGene00008824
WBGene00008825
WBGene00008851
WBGene00008875
WBGene00008904
WBGene00008929
WBGene00008956
WBGene00008964
WBGene00008987
WBGene00009032
WBGene00009041
WBGene00009059
WBGene00009089
WBGene00009094
WBGene00009108
WBGene00009158
WBGene00009179
WBGene00009186
WBGene00009212
WBGene00009218
WBGene00009224
WBGene00009243
WBGene00009261
WBGene00009288
WBGene00009297
WBGene00009328
WBGene00009331
WBGene00009340
WBGene00009404
WBGene00009438
WBGene00009453
WBGene00009464
WBGene00009467
WBGene00009482
WBGene00009539
WBGene00009546
WBGene00009567
WBGene00009653
WBGene00009724
WBGene00009728
WBGene00009770
WBGene00009811
WBGene00009813
WBGene00009818
WBGene00009827
WBGene00009834
WBGene00009904
WBGene00009926
WBGene00009963
WBGene00009983
WBGene00010000
WBGene00010033
WBGene00010051
WBGene00010219
WBGene00010268
WBGene00010274
WBGene00010292
WBGene00010351
WBGene00010370
WBGene00010396
WBGene00010413
WBGene00010429
WBGene00010442
WBGene00010461
WBGene00010495
WBGene00010505
WBGene00010519
WBGene00010538
WBGene00010539
WBGene00010549
WBGene00010567
WBGene00010568
WBGene00010594
WBGene00010595
WBGene00010609
WBGene00010621
WBGene00010672
WBGene00010673
WBGene00010714
WBGene00010723
WBGene00010727
WBGene00010755
WBGene00010760
WBGene00010780
WBGene00010808
WBGene00010835
WBGene00010836
WBGene00010932
WBGene00010985
WBGene00010988
WBGene00011011
WBGene00011012
WBGene00011094
WBGene00011104
WBGene00011107
WBGene00011147
WBGene00011185
WBGene00011226
WBGene00011235
WBGene00011272
WBGene00011432
WBGene00011508
WBGene00011530
WBGene00011594
WBGene00011738
WBGene00011741
WBGene00011748
WBGene00011762
WBGene00011768
WBGene00011790
WBGene00011796
WBGene00011831
WBGene00011833
WBGene00011838
WBGene00011882
WBGene00011898
WBGene00011900
WBGene00011948
WBGene00011952
WBGene00011981
WBGene00012007
WBGene00012020
WBGene00012021
WBGene00012032
WBGene00012107
WBGene00012186
WBGene00012198
WBGene00012199
WBGene00012240
WBGene00012247
WBGene00012248
WBGene00012249
WBGene00012255
WBGene00012256
WBGene00012257
WBGene00012261
WBGene00012277
WBGene00012324
WBGene00012346
WBGene00012396
WBGene00012433
WBGene00012436
WBGene00012521
WBGene00012540
WBGene00012581
WBGene00012628
WBGene00012638
WBGene00012704
WBGene00012879
WBGene00012939
WBGene00012958
WBGene00013038
WBGene00013086
WBGene00013100
WBGene00013103
WBGene00013135
WBGene00013145
WBGene00013171
WBGene00013173
WBGene00013176
WBGene00013230
WBGene00013233
WBGene00013241
WBGene00013254
WBGene00013263
WBGene00013289
WBGene00013352
WBGene00013385
WBGene00013418
WBGene00013449
WBGene00013457
WBGene00013473
WBGene00013508
WBGene00013541
WBGene00013553
WBGene00013585
WBGene00013622
WBGene00013698
WBGene00013699
WBGene00013759
WBGene00013797
WBGene00013799
WBGene00013852
WBGene00013857
WBGene00014052
WBGene00014094
WBGene00014097
WBGene00014104
WBGene00014144
WBGene00014199
WBGene00014244
WBGene00015046
WBGene00015102
WBGene00015107
WBGene00015112
WBGene00015118
WBGene00015138
WBGene00015261
WBGene00015286
WBGene00015298
WBGene00015300
WBGene00015312
WBGene00015339
WBGene00015395
WBGene00015457
WBGene00015464
WBGene00015510
WBGene00015545
WBGene00015610
WBGene00015645
WBGene00015646
WBGene00015647
WBGene00015727
WBGene00015753
WBGene00015781
WBGene00015794
WBGene00015802
WBGene00015841
WBGene00015877
WBGene00016018
WBGene00016046
WBGene00016069
WBGene00016133
WBGene00016136
WBGene00016174
WBGene00016189
WBGene00016230
WBGene00016234
WBGene00016263
WBGene00016269
WBGene00016276
WBGene00016294
WBGene00016307
WBGene00016319
WBGene00016329
WBGene00016364
WBGene00016403
WBGene00016421
WBGene00016422
WBGene00016429
WBGene00016453
WBGene00016455
WBGene00016457
WBGene00016545
WBGene00016547
WBGene00016586
WBGene00016598
WBGene00016657
WBGene00016726
WBGene00016749
WBGene00016805
WBGene00016880
WBGene00016892
WBGene00016914
WBGene00016921
WBGene00016970
WBGene00016971
WBGene00017018
WBGene00017028
WBGene00017143
WBGene00017148
WBGene00017166
WBGene00017199
WBGene00017253
WBGene00017307
WBGene00017365
WBGene00017383
WBGene00017402
WBGene00017429
WBGene00017483
WBGene00017516
WBGene00017535
WBGene00017548
WBGene00017560
WBGene00017569
WBGene00017704
WBGene00017713
WBGene00017716
WBGene00017721
WBGene00017723
WBGene00017771
WBGene00017789
WBGene00017922
WBGene00017945
WBGene00017998
WBGene00018000
WBGene00018055
WBGene00018092
WBGene00018103
WBGene00018113
WBGene00018121
WBGene00018133
WBGene00018204
WBGene00018207
WBGene00018217
WBGene00018231
WBGene00018242
WBGene00018275
WBGene00018282
WBGene00018293
WBGene00018297
WBGene00018355
WBGene00018392
WBGene00018418
WBGene00018424
WBGene00018437
WBGene00018438
WBGene00018487
WBGene00018488
WBGene00018489
WBGene00018547
WBGene00018630
WBGene00018656
WBGene00018682
WBGene00018718
WBGene00018737
WBGene00018738
WBGene00018743
WBGene00018744
WBGene00018828
WBGene00018928
WBGene00018969
WBGene00018986
WBGene00019021
WBGene00019030
WBGene00019035
WBGene00019039
WBGene00019042
WBGene00019074
WBGene00019111
WBGene00019135
WBGene00019148
WBGene00019153
WBGene00019154
WBGene00019173
WBGene00019184
WBGene00019198
WBGene00019236
WBGene00019268
WBGene00019272
WBGene00019280
WBGene00019285
WBGene00019313
WBGene00019318
WBGene00019357
WBGene00019416
WBGene00019418
WBGene00019518
WBGene00019556
WBGene00019606
WBGene00019609
WBGene00019644
WBGene00019661
WBGene00019700
WBGene00019703
WBGene00019705
WBGene00019730
WBGene00019761
WBGene00019819
WBGene00019882
WBGene00019887
WBGene00019906
WBGene00019921
WBGene00019922
WBGene00019923
WBGene00019927
WBGene00019948
WBGene00019952
WBGene00019956
WBGene00019960
WBGene00019964
WBGene00019989
WBGene00020007
WBGene00020062
WBGene00020064
WBGene00020073
WBGene00020083
WBGene00020104
WBGene00020119
WBGene00020149
WBGene00020194
WBGene00020215
WBGene00020227
WBGene00020250
WBGene00020261
WBGene00020277
WBGene00020282
WBGene00020283
WBGene00020343
WBGene00020378
WBGene00020436
WBGene00020484
WBGene00020487
WBGene00020494
WBGene00020544
WBGene00020551
WBGene00020554
WBGene00020556
WBGene00020560
WBGene00020571
WBGene00020626
WBGene00020658
WBGene00020684
WBGene00020846
WBGene00020922
WBGene00020948
WBGene00020976
WBGene00021035
WBGene00021095
WBGene00021153
WBGene00021155
WBGene00021165
WBGene00021250
WBGene00021273
WBGene00021279
WBGene00021299
WBGene00021326
WBGene00021472
WBGene00021505
WBGene00021513
WBGene00021525
WBGene00021542
WBGene00021616
WBGene00021628
WBGene00021675
WBGene00021717
WBGene00021719
WBGene00021726
WBGene00021773
WBGene00021790
WBGene00021792
WBGene00021833
WBGene00021850
WBGene00021870
WBGene00021909
WBGene00021913
WBGene00021944
WBGene00021996
WBGene00021999
WBGene00022012
WBGene00022024
WBGene00022033
WBGene00022034
WBGene00022095
WBGene00022104
WBGene00022130
WBGene00022146
WBGene00022265
WBGene00022274
WBGene00022357
WBGene00022415
WBGene00022441
WBGene00022517
WBGene00022532
WBGene00022535
WBGene00022557
WBGene00022577
WBGene00022591
WBGene00022611
WBGene00022612
WBGene00022679
WBGene00022725
WBGene00022775
WBGene00022781
WBGene00022830
WBGene00022845
WBGene00022877
WBGene00023484
WBGene00023492
WBGene00044019
WBGene00044024
WBGene00044047
WBGene00044066
WBGene00044149
WBGene00044169
WBGene00044281
WBGene00044292
WBGene00044294
WBGene00044368
WBGene00044394
WBGene00044395
WBGene00044463
WBGene00044521
WBGene00044533
WBGene00044620
WBGene00044630
WBGene00044662
WBGene00044692
WBGene00044756
WBGene00044785
WBGene00044796
WBGene00044797
WBGene00044798
WBGene00044898
WBGene00045183
WBGene00045208
WBGene00045246
WBGene00045269
WBGene00045276
WBGene00045406
WBGene00045480
WBGene00050939
WBGene00077445
WBGene00077531
WBGene00077697
