# Supplementary material for: Tissue enrichment analysis for C. elegans genomics
Source: BMC Bioinformatics. 2016 Sep 13;17(1):366. doi: 10.1186/s12859-016-1229-9 (PMC5020436; doi:10.1186/s12859-016-1229-9)
Supplement: Additional file 3 — Golden Gene Sets. A list of all the genes used for our benchmarking process. (ZIP 74 kb) [file 12859_2016_1229_MOESM3_ESM.zip › input/genesets_golden/WBPaper00037950_hypodermis_larva_enriched_WBbt_0005733_1250]

gene,reads
WBGene00000145
WBGene00000150
WBGene00000151
WBGene00000175
WBGene00000176
WBGene00000178
WBGene00000187
WBGene00000189
WBGene00000210
WBGene00000220
WBGene00000235
WBGene00000240
WBGene00000246
WBGene00000253
WBGene00000255
WBGene00000256
WBGene00000298
WBGene00000415
WBGene00000437
WBGene00000443
WBGene00000492
WBGene00000512
WBGene00000535
WBGene00000556
WBGene00000558
WBGene00000560
WBGene00000608
WBGene00000609
WBGene00000615
WBGene00000634
WBGene00000653
WBGene00000665
WBGene00000668
WBGene00000671
WBGene00000673
WBGene00000675
WBGene00000678
WBGene00000680
WBGene00000687
WBGene00000689
WBGene00000694
WBGene00000703
WBGene00000707
WBGene00000710
WBGene00000712
WBGene00000713
WBGene00000714
WBGene00000715
WBGene00000716
WBGene00000717
WBGene00000719
WBGene00000720
WBGene00000723
WBGene00000729
WBGene00000730
WBGene00000733
WBGene00000735
WBGene00000742
WBGene00000743
WBGene00000748
WBGene00000749
WBGene00000751
WBGene00000752
WBGene00000754
WBGene00000757
WBGene00000761
WBGene00000775
WBGene00000778
WBGene00000787
WBGene00000832
WBGene00000835
WBGene00000843
WBGene00000882
WBGene00000886
WBGene00000887
WBGene00000896
WBGene00000923
WBGene00000929
WBGene00000930
WBGene00000963
WBGene00000965
WBGene00001025
WBGene00001033
WBGene00001041
WBGene00001065
WBGene00001067
WBGene00001072
WBGene00001073
WBGene00001074
WBGene00001079
WBGene00001163
WBGene00001242
WBGene00001303
WBGene00001387
WBGene00001389
WBGene00001393
WBGene00001394
WBGene00001395
WBGene00001396
WBGene00001425
WBGene00001428
WBGene00001429
WBGene00001430
WBGene00001432
WBGene00001448
WBGene00001478
WBGene00001479
WBGene00001582
WBGene00001607
WBGene00001646
WBGene00001690
WBGene00001692
WBGene00001694
WBGene00001702
WBGene00001703
WBGene00001714
WBGene00001719
WBGene00001724
WBGene00001730
WBGene00001731
WBGene00001733
WBGene00001757
WBGene00001758
WBGene00001768
WBGene00001772
WBGene00001789
WBGene00001823
WBGene00001915
WBGene00001976
WBGene00001984
WBGene00002003
WBGene00002024
WBGene00002031
WBGene00002078
WBGene00002094
WBGene00002103
WBGene00002116
WBGene00002134
WBGene00002162
WBGene00002180
WBGene00002199
WBGene00002200
WBGene00002203
WBGene00002220
WBGene00002253
WBGene00002256
WBGene00002259
WBGene00002267
WBGene00002393
WBGene00003019
WBGene00003055
WBGene00003063
WBGene00003080
WBGene00003089
WBGene00003104
WBGene00003185
WBGene00003221
WBGene00003235
WBGene00003236
WBGene00003239
WBGene00003368
WBGene00003385
WBGene00003388
WBGene00003407
WBGene00003480
WBGene00003497
WBGene00003510
WBGene00003528
WBGene00003529
WBGene00003530
WBGene00003552
WBGene00003553
WBGene00003554
WBGene00003580
WBGene00003590
WBGene00003593
WBGene00003596
WBGene00003610
WBGene00003619
WBGene00003634
WBGene00003637
WBGene00003680
WBGene00003682
WBGene00003684
WBGene00003687
WBGene00003694
WBGene00003699
WBGene00003727
WBGene00003736
WBGene00003742
WBGene00003755
WBGene00003756
WBGene00003764
WBGene00003887
WBGene00003902
WBGene00003911
WBGene00003922
WBGene00003933
WBGene00004068
WBGene00004078
WBGene00004124
WBGene00004133
WBGene00004151
WBGene00004154
WBGene00004172
WBGene00004189
WBGene00004194
WBGene00004210
WBGene00004221
WBGene00004226
WBGene00004230
WBGene00004232
WBGene00004270
WBGene00004279
WBGene00004282
WBGene00004307
WBGene00004309
WBGene00004311
WBGene00004356
WBGene00004377
WBGene00004385
WBGene00004397
WBGene00004408
WBGene00004409
WBGene00004423
WBGene00004426
WBGene00004474
WBGene00004482
WBGene00004483
WBGene00004485
WBGene00004489
WBGene00004496
WBGene00004680
WBGene00004682
WBGene00004766
WBGene00004774
WBGene00004822
WBGene00004825
WBGene00004858
WBGene00004897
WBGene00004928
WBGene00004933
WBGene00004998
WBGene00005016
WBGene00005017
WBGene00005019
WBGene00005025
WBGene00005026
WBGene00005747
WBGene00006144
WBGene00006391
WBGene00006462
WBGene00006479
WBGene00006497
WBGene00006518
WBGene00006539
WBGene00006574
WBGene00006591
WBGene00006620
WBGene00006638
WBGene00006640
WBGene00006656
WBGene00006660
WBGene00006678
WBGene00006709
WBGene00006711
WBGene00006726
WBGene00006738
WBGene00006760
WBGene00006865
WBGene00006874
WBGene00006875
WBGene00006913
WBGene00006920
WBGene00006922
WBGene00006925
WBGene00006926
WBGene00006927
WBGene00006947
WBGene00006949
WBGene00007007
WBGene00007012
WBGene00007020
WBGene00007058
WBGene00007071
WBGene00007107
WBGene00007122
WBGene00007142
WBGene00007144
WBGene00007149
WBGene00007152
WBGene00007180
WBGene00007210
WBGene00007214
WBGene00007216
WBGene00007217
WBGene00007225
WBGene00007242
WBGene00007252
WBGene00007257
WBGene00007261
WBGene00007262
WBGene00007264
WBGene00007275
WBGene00007297
WBGene00007317
WBGene00007324
WBGene00007343
WBGene00007344
WBGene00007384
WBGene00007390
WBGene00007395
WBGene00007397
WBGene00007405
WBGene00007407
WBGene00007420
WBGene00007439
WBGene00007458
WBGene00007472
WBGene00007474
WBGene00007476
WBGene00007508
WBGene00007509
WBGene00007516
WBGene00007525
WBGene00007528
WBGene00007546
WBGene00007552
WBGene00007553
WBGene00007555
WBGene00007560
WBGene00007591
WBGene00007598
WBGene00007599
WBGene00007620
WBGene00007626
WBGene00007647
WBGene00007679
WBGene00007682
WBGene00007683
WBGene00007708
WBGene00007709
WBGene00007712
WBGene00007718
WBGene00007730
WBGene00007731
WBGene00007736
WBGene00007757
WBGene00007765
WBGene00007812
WBGene00007823
WBGene00007824
WBGene00007837
WBGene00007855
WBGene00007877
WBGene00007880
WBGene00007890
WBGene00007903
WBGene00007934
WBGene00007947
WBGene00007950
WBGene00007957
WBGene00007958
WBGene00007974
WBGene00007994
WBGene00007996
WBGene00008008
WBGene00008010
WBGene00008032
WBGene00008052
WBGene00008076
WBGene00008100
WBGene00008147
WBGene00008150
WBGene00008176
WBGene00008198
WBGene00008211
WBGene00008222
WBGene00008225
WBGene00008233
WBGene00008237
WBGene00008252
WBGene00008260
WBGene00008270
WBGene00008277
WBGene00008284
WBGene00008303
WBGene00008304
WBGene00008320
WBGene00008333
WBGene00008378
WBGene00008390
WBGene00008393
WBGene00008394
WBGene00008395
WBGene00008396
WBGene00008415
WBGene00008440
WBGene00008455
WBGene00008459
WBGene00008496
WBGene00008512
WBGene00008521
WBGene00008528
WBGene00008571
WBGene00008652
WBGene00008655
WBGene00008679
WBGene00008691
WBGene00008739
WBGene00008742
WBGene00008748
WBGene00008769
WBGene00008803
WBGene00008825
WBGene00008832
WBGene00008851
WBGene00008886
WBGene00008920
WBGene00008926
WBGene00008956
WBGene00008975
WBGene00008979
WBGene00008980
WBGene00008987
WBGene00009013
WBGene00009025
WBGene00009033
WBGene00009059
WBGene00009078
WBGene00009081
WBGene00009108
WBGene00009119
WBGene00009120
WBGene00009133
WBGene00009138
WBGene00009157
WBGene00009158
WBGene00009177
WBGene00009186
WBGene00009205
WBGene00009218
WBGene00009241
WBGene00009243
WBGene00009256
WBGene00009257
WBGene00009261
WBGene00009331
WBGene00009336
WBGene00009339
WBGene00009340
WBGene00009349
WBGene00009390
WBGene00009405
WBGene00009408
WBGene00009436
WBGene00009438
WBGene00009447
WBGene00009453
WBGene00009454
WBGene00009455
WBGene00009482
WBGene00009499
WBGene00009504
WBGene00009528
WBGene00009532
WBGene00009533
WBGene00009561
WBGene00009584
WBGene00009624
WBGene00009636
WBGene00009673
WBGene00009676
WBGene00009678
WBGene00009722
WBGene00009739
WBGene00009785
WBGene00009787
WBGene00009803
WBGene00009804
WBGene00009809
WBGene00009816
WBGene00009818
WBGene00009829
WBGene00009843
WBGene00009849
WBGene00009850
WBGene00009851
WBGene00009878
WBGene00009904
WBGene00009925
WBGene00009930
WBGene00009945
WBGene00009963
WBGene00009964
WBGene00009969
WBGene00009980
WBGene00009982
WBGene00009983
WBGene00009992
WBGene00009997
WBGene00010001
WBGene00010005
WBGene00010018
WBGene00010040
WBGene00010075
WBGene00010079
WBGene00010080
WBGene00010102
WBGene00010111
WBGene00010122
WBGene00010130
WBGene00010135
WBGene00010188
WBGene00010196
WBGene00010216
WBGene00010221
WBGene00010225
WBGene00010267
WBGene00010305
WBGene00010321
WBGene00010325
WBGene00010326
WBGene00010333
WBGene00010337
WBGene00010353
WBGene00010368
WBGene00010386
WBGene00010396
WBGene00010422
WBGene00010454
WBGene00010488
WBGene00010503
WBGene00010507
WBGene00010525
WBGene00010528
WBGene00010538
WBGene00010567
WBGene00010595
WBGene00010620
WBGene00010673
WBGene00010693
WBGene00010698
WBGene00010723
WBGene00010740
WBGene00010742
WBGene00010755
WBGene00010768
WBGene00010812
WBGene00010827
WBGene00010884
WBGene00010887
WBGene00010931
WBGene00010942
WBGene00010972
WBGene00011002
WBGene00011018
WBGene00011034
WBGene00011040
WBGene00011042
WBGene00011055
WBGene00011074
WBGene00011077
WBGene00011089
WBGene00011105
WBGene00011108
WBGene00011139
WBGene00011147
WBGene00011205
WBGene00011224
WBGene00011226
WBGene00011227
WBGene00011247
WBGene00011248
WBGene00011293
WBGene00011294
WBGene00011300
WBGene00011306
WBGene00011314
WBGene00011325
WBGene00011365
WBGene00011393
WBGene00011404
WBGene00011410
WBGene00011424
WBGene00011429
WBGene00011430
WBGene00011436
WBGene00011500
WBGene00011522
WBGene00011548
WBGene00011554
WBGene00011558
WBGene00011583
WBGene00011637
WBGene00011718
WBGene00011719
WBGene00011734
WBGene00011753
WBGene00011762
WBGene00011796
WBGene00011823
WBGene00011831
WBGene00011833
WBGene00011834
WBGene00011838
WBGene00011864
WBGene00011871
WBGene00011888
WBGene00011892
WBGene00011895
WBGene00011898
WBGene00011927
WBGene00011932
WBGene00011966
WBGene00012007
WBGene00012020
WBGene00012032
WBGene00012034
WBGene00012122
WBGene00012123
WBGene00012142
WBGene00012143
WBGene00012166
WBGene00012168
WBGene00012185
WBGene00012193
WBGene00012203
WBGene00012221
WBGene00012226
WBGene00012244
WBGene00012273
WBGene00012279
WBGene00012344
WBGene00012351
WBGene00012358
WBGene00012364
WBGene00012381
WBGene00012393
WBGene00012408
WBGene00012428
WBGene00012429
WBGene00012433
WBGene00012463
WBGene00012540
WBGene00012545
WBGene00012550
WBGene00012592
WBGene00012593
WBGene00012594
WBGene00012604
WBGene00012610
WBGene00012646
WBGene00012666
WBGene00012704
WBGene00012757
WBGene00012758
WBGene00012768
WBGene00012783
WBGene00012794
WBGene00012807
WBGene00012819
WBGene00012886
WBGene00012938
WBGene00012999
WBGene00013008
WBGene00013046
WBGene00013083
WBGene00013127
WBGene00013137
WBGene00013139
WBGene00013144
WBGene00013169
WBGene00013171
WBGene00013200
WBGene00013203
WBGene00013236
WBGene00013263
WBGene00013266
WBGene00013292
WBGene00013297
WBGene00013308
WBGene00013334
WBGene00013349
WBGene00013352
WBGene00013360
WBGene00013366
WBGene00013367
WBGene00013373
WBGene00013379
WBGene00013385
WBGene00013393
WBGene00013446
WBGene00013458
WBGene00013463
WBGene00013489
WBGene00013496
WBGene00013520
WBGene00013560
WBGene00013592
WBGene00013598
WBGene00013638
WBGene00013704
WBGene00013708
WBGene00013805
WBGene00013844
WBGene00013845
WBGene00013882
WBGene00013891
WBGene00013895
WBGene00013958
WBGene00013980
WBGene00014013
WBGene00014019
WBGene00014052
WBGene00014053
WBGene00014090
WBGene00014109
WBGene00014140
WBGene00014148
WBGene00014150
WBGene00014226
WBGene00014234
WBGene00014245
WBGene00014250
WBGene00015043
WBGene00015044
WBGene00015046
WBGene00015056
WBGene00015067
WBGene00015083
WBGene00015088
WBGene00015101
WBGene00015102
WBGene00015128
WBGene00015131
WBGene00015156
WBGene00015159
WBGene00015164
WBGene00015169
WBGene00015196
WBGene00015231
WBGene00015251
WBGene00015294
WBGene00015297
WBGene00015298
WBGene00015300
WBGene00015335
WBGene00015339
WBGene00015340
WBGene00015346
WBGene00015355
WBGene00015359
WBGene00015370
WBGene00015402
WBGene00015407
WBGene00015429
WBGene00015453
WBGene00015464
WBGene00015476
WBGene00015510
WBGene00015513
WBGene00015537
WBGene00015544
WBGene00015555
WBGene00015621
WBGene00015625
WBGene00015645
WBGene00015648
WBGene00015660
WBGene00015703
WBGene00015705
WBGene00015734
WBGene00015740
WBGene00015744
WBGene00015753
WBGene00015758
WBGene00015777
WBGene00015781
WBGene00015794
WBGene00015802
WBGene00015810
WBGene00015841
WBGene00015866
WBGene00015879
WBGene00015885
WBGene00015910
WBGene00015919
WBGene00015936
WBGene00015942
WBGene00016009
WBGene00016011
WBGene00016059
WBGene00016069
WBGene00016101
WBGene00016102
WBGene00016118
WBGene00016119
WBGene00016123
WBGene00016132
WBGene00016133
WBGene00016136
WBGene00016144
WBGene00016146
WBGene00016192
WBGene00016196
WBGene00016216
WBGene00016234
WBGene00016244
WBGene00016262
WBGene00016281
WBGene00016329
WBGene00016354
WBGene00016355
WBGene00016365
WBGene00016366
WBGene00016368
WBGene00016380
WBGene00016393
WBGene00016395
WBGene00016396
WBGene00016406
WBGene00016434
WBGene00016439
WBGene00016474
WBGene00016481
WBGene00016483
WBGene00016484
WBGene00016522
WBGene00016535
WBGene00016582
WBGene00016590
WBGene00016596
WBGene00016598
WBGene00016620
WBGene00016627
WBGene00016628
WBGene00016635
WBGene00016641
WBGene00016657
WBGene00016658
WBGene00016659
WBGene00016660
WBGene00016662
WBGene00016664
WBGene00016683
WBGene00016749
WBGene00016788
WBGene00016791
WBGene00016805
WBGene00016900
WBGene00016914
WBGene00016929
WBGene00016955
WBGene00016989
WBGene00016990
WBGene00017002
WBGene00017017
WBGene00017027
WBGene00017077
WBGene00017126
WBGene00017127
WBGene00017128
WBGene00017133
WBGene00017166
WBGene00017169
WBGene00017201
WBGene00017212
WBGene00017218
WBGene00017225
WBGene00017262
WBGene00017283
WBGene00017286
WBGene00017289
WBGene00017293
WBGene00017303
WBGene00017307
WBGene00017329
WBGene00017369
WBGene00017388
WBGene00017390
WBGene00017396
WBGene00017420
WBGene00017429
WBGene00017438
WBGene00017445
WBGene00017446
WBGene00017464
WBGene00017472
WBGene00017483
WBGene00017485
WBGene00017503
WBGene00017519
WBGene00017535
WBGene00017541
WBGene00017547
WBGene00017548
WBGene00017560
WBGene00017567
WBGene00017571
WBGene00017578
WBGene00017648
WBGene00017654
WBGene00017698
WBGene00017716
WBGene00017717
WBGene00017743
WBGene00017744
WBGene00017770
WBGene00017772
WBGene00017807
WBGene00017838
WBGene00017840
WBGene00017841
WBGene00017865
WBGene00017887
WBGene00017924
WBGene00017931
WBGene00017961
WBGene00017962
WBGene00017968
WBGene00018031
WBGene00018046
WBGene00018052
WBGene00018057
WBGene00018073
WBGene00018090
WBGene00018113
WBGene00018144
WBGene00018159
WBGene00018217
WBGene00018218
WBGene00018219
WBGene00018230
WBGene00018250
WBGene00018251
WBGene00018259
WBGene00018270
WBGene00018273
WBGene00018275
WBGene00018282
WBGene00018293
WBGene00018370
WBGene00018380
WBGene00018393
WBGene00018400
WBGene00018422
WBGene00018424
WBGene00018431
WBGene00018465
WBGene00018470
WBGene00018515
WBGene00018516
WBGene00018533
WBGene00018562
WBGene00018566
WBGene00018576
WBGene00018591
WBGene00018601
WBGene00018605
WBGene00018607
WBGene00018615
WBGene00018636
WBGene00018682
WBGene00018694
WBGene00018697
WBGene00018702
WBGene00018737
WBGene00018744
WBGene00018750
WBGene00018756
WBGene00018765
WBGene00018803
WBGene00018827
WBGene00018831
WBGene00018853
WBGene00018860
WBGene00018925
WBGene00018990
WBGene00019003
WBGene00019046
WBGene00019047
WBGene00019111
WBGene00019113
WBGene00019174
WBGene00019184
WBGene00019212
WBGene00019220
WBGene00019236
WBGene00019246
WBGene00019280
WBGene00019294
WBGene00019296
WBGene00019311
WBGene00019314
WBGene00019317
WBGene00019346
WBGene00019388
WBGene00019427
WBGene00019450
WBGene00019476
WBGene00019478
WBGene00019488
WBGene00019489
WBGene00019521
WBGene00019564
WBGene00019593
WBGene00019597
WBGene00019606
WBGene00019655
WBGene00019679
WBGene00019730
WBGene00019761
WBGene00019777
WBGene00019781
WBGene00019831
WBGene00019864
WBGene00019865
WBGene00019887
WBGene00019890
WBGene00019939
WBGene00019959
WBGene00019979
WBGene00019993
WBGene00020018
WBGene00020047
WBGene00020049
WBGene00020052
WBGene00020063
WBGene00020092
WBGene00020148
WBGene00020149
WBGene00020197
WBGene00020215
WBGene00020219
WBGene00020246
WBGene00020250
WBGene00020283
WBGene00020298
WBGene00020299
WBGene00020335
WBGene00020339
WBGene00020378
WBGene00020386
WBGene00020397
WBGene00020398
WBGene00020413
WBGene00020418
WBGene00020445
WBGene00020457
WBGene00020466
WBGene00020484
WBGene00020486
WBGene00020487
WBGene00020497
WBGene00020499
WBGene00020501
WBGene00020540
WBGene00020559
WBGene00020560
WBGene00020561
WBGene00020566
WBGene00020567
WBGene00020571
WBGene00020604
WBGene00020610
WBGene00020613
WBGene00020618
WBGene00020626
WBGene00020651
WBGene00020672
WBGene00020693
WBGene00020710
WBGene00020720
WBGene00020737
WBGene00020738
WBGene00020867
WBGene00020873
WBGene00020891
WBGene00020931
WBGene00021018
WBGene00021024
WBGene00021050
WBGene00021094
WBGene00021095
WBGene00021146
WBGene00021149
WBGene00021156
WBGene00021183
WBGene00021213
WBGene00021326
WBGene00021347
WBGene00021348
WBGene00021375
WBGene00021379
WBGene00021415
WBGene00021420
WBGene00021427
WBGene00021475
WBGene00021487
WBGene00021529
WBGene00021540
WBGene00021558
WBGene00021629
WBGene00021638
WBGene00021682
WBGene00021715
WBGene00021731
WBGene00021736
WBGene00021739
WBGene00021741
WBGene00021745
WBGene00021771
WBGene00021783
WBGene00021785
WBGene00021835
WBGene00021839
WBGene00021846
WBGene00021850
WBGene00021876
WBGene00021915
WBGene00021922
WBGene00021926
WBGene00021960
WBGene00021975
WBGene00021976
WBGene00021977
WBGene00021978
WBGene00021994
WBGene00022022
WBGene00022024
WBGene00022027
WBGene00022067
WBGene00022075
WBGene00022131
WBGene00022146
WBGene00022155
WBGene00022156
WBGene00022158
WBGene00022231
WBGene00022245
WBGene00022248
WBGene00022274
WBGene00022314
WBGene00022380
WBGene00022383
WBGene00022386
WBGene00022394
WBGene00022402
WBGene00022415
WBGene00022426
WBGene00022456
WBGene00022460
WBGene00022532
WBGene00022548
WBGene00022554
WBGene00022586
WBGene00022591
WBGene00022611
WBGene00022612
WBGene00022631
WBGene00022663
WBGene00022683
WBGene00022697
WBGene00022743
WBGene00022745
WBGene00022759
WBGene00022781
WBGene00022785
WBGene00022791
WBGene00022805
WBGene00022817
WBGene00022850
WBGene00022885
WBGene00023414
WBGene00023416
WBGene00023419
WBGene00023421
WBGene00023484
WBGene00023486
WBGene00023491
WBGene00023492
WBGene00043985
WBGene00043994
WBGene00044019
WBGene00044026
WBGene00044035
WBGene00044080
WBGene00044081
WBGene00044132
WBGene00044163
WBGene00044169
WBGene00044191
WBGene00044210
WBGene00044294
WBGene00044310
WBGene00044318
WBGene00044324
WBGene00044376
WBGene00044379
WBGene00044385
WBGene00044394
WBGene00044395
WBGene00044410
WBGene00044445
WBGene00044463
WBGene00044530
WBGene00044535
WBGene00044538
WBGene00044553
WBGene00044604
WBGene00044608
WBGene00044641
WBGene00044644
WBGene00044650
WBGene00044662
WBGene00044724
WBGene00044725
WBGene00044761
WBGene00044771
WBGene00044772
WBGene00044779
WBGene00044788
WBGene00044796
WBGene00044900
WBGene00044901
WBGene00045146
WBGene00045177
WBGene00045183
WBGene00045246
WBGene00045252
WBGene00045253
WBGene00045261
WBGene00045269
WBGene00045272
WBGene00045275
WBGene00045276
WBGene00045387
WBGene00045394
WBGene00045399
WBGene00045410
WBGene00045474
WBGene00045483
WBGene00045488
WBGene00050932
WBGene00050943
WBGene00050957
WBGene00077439
WBGene00077692
WBGene00077697
