# Supplementary material for: Tissue enrichment analysis for C. elegans genomics
Source: BMC Bioinformatics. 2016 Sep 13;17(1):366. doi: 10.1186/s12859-016-1229-9 (PMC5020436; doi:10.1186/s12859-016-1229-9)
Supplement: Additional file 3 — Golden Gene Sets. A list of all the genes used for our benchmarking process. (ZIP 74 kb) [file 12859_2016_1229_MOESM3_ESM.zip › input/genesets_golden/WBPaper00037950_intestine_embryo_enriched_WBbt_0005772_886]

gene,reads
WBGene00000005
WBGene00000040
WBGene00000067
WBGene00000073
WBGene00000098
WBGene00000107
WBGene00000109
WBGene00000111
WBGene00000136
WBGene00000139
WBGene00000150
WBGene00000177
WBGene00000178
WBGene00000214
WBGene00000215
WBGene00000216
WBGene00000218
WBGene00000219
WBGene00000222
WBGene00000266
WBGene00000302
WBGene00000391
WBGene00000461
WBGene00000515
WBGene00000539
WBGene00000550
WBGene00000558
WBGene00000786
WBGene00000788
WBGene00000789
WBGene00000799
WBGene00000831
WBGene00000835
WBGene00000858
WBGene00000882
WBGene00000928
WBGene00000931
WBGene00000963
WBGene00000966
WBGene00000967
WBGene00000977
WBGene00000981
WBGene00000983
WBGene00000984
WBGene00000991
WBGene00000993
WBGene00000996
WBGene00001025
WBGene00001028
WBGene00001035
WBGene00001050
WBGene00001099
WBGene00001104
WBGene00001150
WBGene00001153
WBGene00001155
WBGene00001157
WBGene00001250
WBGene00001333
WBGene00001394
WBGene00001395
WBGene00001396
WBGene00001398
WBGene00001465
WBGene00001476
WBGene00001501
WBGene00001506
WBGene00001522
WBGene00001564
WBGene00001578
WBGene00001581
WBGene00001604
WBGene00001644
WBGene00001649
WBGene00001761
WBGene00001768
WBGene00001770
WBGene00001784
WBGene00001790
WBGene00001814
WBGene00001819
WBGene00002007
WBGene00002043
WBGene00002054
WBGene00002057
WBGene00002058
WBGene00002067
WBGene00002124
WBGene00002137
WBGene00002138
WBGene00002139
WBGene00002174
WBGene00002188
WBGene00002247
WBGene00002248
WBGene00002255
WBGene00002257
WBGene00002258
WBGene00002259
WBGene00002272
WBGene00002274
WBGene00002632
WBGene00002855
WBGene00003008
WBGene00003059
WBGene00003090
WBGene00003093
WBGene00003214
WBGene00003409
WBGene00003410
WBGene00003473
WBGene00003577
WBGene00003594
WBGene00003596
WBGene00003601
WBGene00003607
WBGene00003643
WBGene00003654
WBGene00003658
WBGene00003659
WBGene00003682
WBGene00003699
WBGene00003711
WBGene00003723
WBGene00003727
WBGene00003730
WBGene00003767
WBGene00003769
WBGene00003771
WBGene00003773
WBGene00003786
WBGene00003813
WBGene00003821
WBGene00003828
WBGene00003844
WBGene00003845
WBGene00003846
WBGene00003877
WBGene00003941
WBGene00003943
WBGene00003956
WBGene00003958
WBGene00003976
WBGene00003982
WBGene00003995
WBGene00003996
WBGene00004010
WBGene00004020
WBGene00004024
WBGene00004030
WBGene00004033
WBGene00004037
WBGene00004058
WBGene00004059
WBGene00004061
WBGene00004062
WBGene00004092
WBGene00004096
WBGene00004169
WBGene00004178
WBGene00004180
WBGene00004191
WBGene00004192
WBGene00004193
WBGene00004194
WBGene00004195
WBGene00004197
WBGene00004198
WBGene00004199
WBGene00004201
WBGene00004238
WBGene00004258
WBGene00004259
WBGene00004397
WBGene00004789
WBGene00004811
WBGene00004819
WBGene00004820
WBGene00004821
WBGene00004855
WBGene00004859
WBGene00004875
WBGene00004988
WBGene00004990
WBGene00004999
WBGene00005003
WBGene00005712
WBGene00006404
WBGene00006416
WBGene00006438
WBGene00006461
WBGene00006464
WBGene00006489
WBGene00006499
WBGene00006547
WBGene00006573
WBGene00006626
WBGene00006636
WBGene00006902
WBGene00006912
WBGene00006915
WBGene00006920
WBGene00006946
WBGene00007000
WBGene00007070
WBGene00007099
WBGene00007129
WBGene00007130
WBGene00007143
WBGene00007185
WBGene00007228
WBGene00007236
WBGene00007284
WBGene00007303
WBGene00007336
WBGene00007362
WBGene00007368
WBGene00007392
WBGene00007393
WBGene00007394
WBGene00007409
WBGene00007414
WBGene00007424
WBGene00007455
WBGene00007460
WBGene00007463
WBGene00007508
WBGene00007509
WBGene00007513
WBGene00007533
WBGene00007557
WBGene00007558
WBGene00007586
WBGene00007605
WBGene00007650
WBGene00007655
WBGene00007656
WBGene00007660
WBGene00007680
WBGene00007685
WBGene00007689
WBGene00007691
WBGene00007726
WBGene00007743
WBGene00007779
WBGene00007807
WBGene00007810
WBGene00007811
WBGene00007812
WBGene00007867
WBGene00007904
WBGene00007942
WBGene00007945
WBGene00008091
WBGene00008102
WBGene00008139
WBGene00008163
WBGene00008167
WBGene00008178
WBGene00008194
WBGene00008227
WBGene00008229
WBGene00008267
WBGene00008301
WBGene00008336
WBGene00008341
WBGene00008350
WBGene00008352
WBGene00008354
WBGene00008451
WBGene00008462
WBGene00008477
WBGene00008492
WBGene00008499
WBGene00008506
WBGene00008519
WBGene00008542
WBGene00008553
WBGene00008560
WBGene00008563
WBGene00008564
WBGene00008595
WBGene00008607
WBGene00008669
WBGene00008690
WBGene00008692
WBGene00008694
WBGene00008719
WBGene00008730
WBGene00008741
WBGene00008781
WBGene00008787
WBGene00008806
WBGene00008830
WBGene00008849
WBGene00008900
WBGene00008944
WBGene00008954
WBGene00008979
WBGene00009008
WBGene00009048
WBGene00009061
WBGene00009089
WBGene00009128
WBGene00009131
WBGene00009156
WBGene00009179
WBGene00009212
WBGene00009226
WBGene00009246
WBGene00009259
WBGene00009266
WBGene00009274
WBGene00009347
WBGene00009369
WBGene00009394
WBGene00009397
WBGene00009433
WBGene00009452
WBGene00009456
WBGene00009505
WBGene00009560
WBGene00009583
WBGene00009711
WBGene00009728
WBGene00009741
WBGene00009773
WBGene00009796
WBGene00009798
WBGene00009852
WBGene00009857
WBGene00009860
WBGene00009886
WBGene00009895
WBGene00009899
WBGene00009903
WBGene00009914
WBGene00009918
WBGene00009963
WBGene00009973
WBGene00010041
WBGene00010047
WBGene00010049
WBGene00010050
WBGene00010063
WBGene00010070
WBGene00010083
WBGene00010102
WBGene00010128
WBGene00010150
WBGene00010189
WBGene00010234
WBGene00010256
WBGene00010266
WBGene00010274
WBGene00010277
WBGene00010286
WBGene00010296
WBGene00010328
WBGene00010336
WBGene00010341
WBGene00010386
WBGene00010461
WBGene00010467
WBGene00010495
WBGene00010524
WBGene00010540
WBGene00010545
WBGene00010568
WBGene00010571
WBGene00010605
WBGene00010625
WBGene00010637
WBGene00010660
WBGene00010665
WBGene00010691
WBGene00010774
WBGene00010780
WBGene00010790
WBGene00010793
WBGene00010811
WBGene00010822
WBGene00010831
WBGene00010858
WBGene00010870
WBGene00010877
WBGene00010899
WBGene00010901
WBGene00010904
WBGene00010924
WBGene00010925
WBGene00010977
WBGene00010988
WBGene00011003
WBGene00011012
WBGene00011074
WBGene00011083
WBGene00011094
WBGene00011095
WBGene00011102
WBGene00011106
WBGene00011122
WBGene00011124
WBGene00011128
WBGene00011147
WBGene00011156
WBGene00011181
WBGene00011182
WBGene00011207
WBGene00011222
WBGene00011232
WBGene00011305
WBGene00011330
WBGene00011361
WBGene00011399
WBGene00011427
WBGene00011439
WBGene00011464
WBGene00011480
WBGene00011517
WBGene00011519
WBGene00011539
WBGene00011571
WBGene00011738
WBGene00011739
WBGene00011767
WBGene00011771
WBGene00011802
WBGene00011803
WBGene00011809
WBGene00011821
WBGene00011824
WBGene00011831
WBGene00011844
WBGene00011856
WBGene00011893
WBGene00011897
WBGene00011902
WBGene00011932
WBGene00011936
WBGene00011966
WBGene00012013
WBGene00012018
WBGene00012101
WBGene00012144
WBGene00012149
WBGene00012201
WBGene00012240
WBGene00012253
WBGene00012339
WBGene00012361
WBGene00012407
WBGene00012408
WBGene00012436
WBGene00012445
WBGene00012530
WBGene00012531
WBGene00012538
WBGene00012554
WBGene00012583
WBGene00012608
WBGene00012782
WBGene00012810
WBGene00012834
WBGene00012860
WBGene00012866
WBGene00012961
WBGene00012970
WBGene00013004
WBGene00013037
WBGene00013040
WBGene00013073
WBGene00013129
WBGene00013149
WBGene00013176
WBGene00013227
WBGene00013257
WBGene00013284
WBGene00013418
WBGene00013426
WBGene00013439
WBGene00013484
WBGene00013497
WBGene00013541
WBGene00013553
WBGene00013560
WBGene00013575
WBGene00013594
WBGene00013643
WBGene00013650
WBGene00013693
WBGene00013716
WBGene00013857
WBGene00013870
WBGene00013875
WBGene00013905
WBGene00013906
WBGene00013983
WBGene00014000
WBGene00014135
WBGene00014136
WBGene00014141
WBGene00014165
WBGene00014199
WBGene00014244
WBGene00014249
WBGene00014251
WBGene00014252
WBGene00014253
WBGene00014666
WBGene00014669
WBGene00014697
WBGene00015044
WBGene00015046
WBGene00015064
WBGene00015067
WBGene00015101
WBGene00015107
WBGene00015125
WBGene00015133
WBGene00015141
WBGene00015196
WBGene00015220
WBGene00015225
WBGene00015227
WBGene00015280
WBGene00015284
WBGene00015339
WBGene00015344
WBGene00015362
WBGene00015369
WBGene00015376
WBGene00015381
WBGene00015389
WBGene00015400
WBGene00015469
WBGene00015471
WBGene00015569
WBGene00015598
WBGene00015602
WBGene00015609
WBGene00015610
WBGene00015613
WBGene00015650
WBGene00015664
WBGene00015702
WBGene00015713
WBGene00015752
WBGene00015767
WBGene00015783
WBGene00015791
WBGene00015823
WBGene00015829
WBGene00015859
WBGene00015889
WBGene00015906
WBGene00015913
WBGene00015914
WBGene00015930
WBGene00015941
WBGene00015949
WBGene00015956
WBGene00015981
WBGene00016009
WBGene00016020
WBGene00016034
WBGene00016046
WBGene00016052
WBGene00016068
WBGene00016073
WBGene00016088
WBGene00016103
WBGene00016134
WBGene00016146
WBGene00016191
WBGene00016195
WBGene00016217
WBGene00016265
WBGene00016269
WBGene00016278
WBGene00016294
WBGene00016307
WBGene00016335
WBGene00016367
WBGene00016379
WBGene00016412
WBGene00016431
WBGene00016450
WBGene00016457
WBGene00016508
WBGene00016535
WBGene00016542
WBGene00016555
WBGene00016556
WBGene00016583
WBGene00016594
WBGene00016599
WBGene00016608
WBGene00016631
WBGene00016655
WBGene00016657
WBGene00016719
WBGene00016721
WBGene00016728
WBGene00016746
WBGene00016759
WBGene00016760
WBGene00016763
WBGene00016769
WBGene00016863
WBGene00016865
WBGene00016874
WBGene00016877
WBGene00016883
WBGene00016900
WBGene00016913
WBGene00016970
WBGene00016998
WBGene00017012
WBGene00017023
WBGene00017048
WBGene00017089
WBGene00017102
WBGene00017123
WBGene00017125
WBGene00017133
WBGene00017163
WBGene00017166
WBGene00017169
WBGene00017184
WBGene00017197
WBGene00017244
WBGene00017254
WBGene00017257
WBGene00017283
WBGene00017303
WBGene00017322
WBGene00017335
WBGene00017337
WBGene00017340
WBGene00017365
WBGene00017374
WBGene00017427
WBGene00017431
WBGene00017434
WBGene00017447
WBGene00017448
WBGene00017449
WBGene00017498
WBGene00017501
WBGene00017521
WBGene00017574
WBGene00017582
WBGene00017591
WBGene00017667
WBGene00017704
WBGene00017713
WBGene00017765
WBGene00017771
WBGene00017777
WBGene00017781
WBGene00017874
WBGene00017881
WBGene00017892
WBGene00017954
WBGene00017961
WBGene00017969
WBGene00017971
WBGene00018035
WBGene00018036
WBGene00018146
WBGene00018174
WBGene00018207
WBGene00018210
WBGene00018237
WBGene00018241
WBGene00018242
WBGene00018269
WBGene00018280
WBGene00018342
WBGene00018350
WBGene00018351
WBGene00018353
WBGene00018374
WBGene00018424
WBGene00018467
WBGene00018489
WBGene00018516
WBGene00018602
WBGene00018604
WBGene00018614
WBGene00018645
WBGene00018646
WBGene00018718
WBGene00018725
WBGene00018779
WBGene00018877
WBGene00018885
WBGene00018890
WBGene00018931
WBGene00018951
WBGene00018952
WBGene00018984
WBGene00018986
WBGene00019017
WBGene00019021
WBGene00019022
WBGene00019057
WBGene00019060
WBGene00019097
WBGene00019168
WBGene00019173
WBGene00019182
WBGene00019261
WBGene00019276
WBGene00019298
WBGene00019345
WBGene00019351
WBGene00019373
WBGene00019404
WBGene00019407
WBGene00019435
WBGene00019473
WBGene00019477
WBGene00019481
WBGene00019492
WBGene00019502
WBGene00019599
WBGene00019605
WBGene00019609
WBGene00019617
WBGene00019644
WBGene00019660
WBGene00019661
WBGene00019673
WBGene00019674
WBGene00019678
WBGene00019682
WBGene00019703
WBGene00019717
WBGene00019730
WBGene00019803
WBGene00019813
WBGene00019830
WBGene00019859
WBGene00019869
WBGene00019887
WBGene00019921
WBGene00019957
WBGene00019958
WBGene00019963
WBGene00019986
WBGene00020007
WBGene00020022
WBGene00020034
WBGene00020064
WBGene00020073
WBGene00020082
WBGene00020128
WBGene00020158
WBGene00020182
WBGene00020216
WBGene00020256
WBGene00020280
WBGene00020307
WBGene00020340
WBGene00020347
WBGene00020358
WBGene00020359
WBGene00020360
WBGene00020366
WBGene00020369
WBGene00020378
WBGene00020393
WBGene00020401
WBGene00020446
WBGene00020448
WBGene00020449
WBGene00020455
WBGene00020460
WBGene00020472
WBGene00020473
WBGene00020509
WBGene00020517
WBGene00020532
WBGene00020574
WBGene00020576
WBGene00020587
WBGene00020765
WBGene00020772
WBGene00020788
WBGene00020812
WBGene00020837
WBGene00020902
WBGene00020909
WBGene00021048
WBGene00021060
WBGene00021081
WBGene00021148
WBGene00021167
WBGene00021252
WBGene00021253
WBGene00021321
WBGene00021322
WBGene00021325
WBGene00021340
WBGene00021427
WBGene00021491
WBGene00021495
WBGene00021500
WBGene00021525
WBGene00021531
WBGene00021557
WBGene00021576
WBGene00021583
WBGene00021590
WBGene00021605
WBGene00021635
WBGene00021660
WBGene00021719
WBGene00021726
WBGene00021768
WBGene00021814
WBGene00021852
WBGene00021870
WBGene00021879
WBGene00021895
WBGene00021910
WBGene00022047
WBGene00022130
WBGene00022178
WBGene00022179
WBGene00022188
WBGene00022200
WBGene00022326
WBGene00022337
WBGene00022338
WBGene00022346
WBGene00022353
WBGene00022357
WBGene00022378
WBGene00022412
WBGene00022413
WBGene00022474
WBGene00022497
WBGene00022515
WBGene00022546
WBGene00022549
WBGene00022554
WBGene00022562
WBGene00022610
WBGene00022642
WBGene00022644
WBGene00022645
WBGene00022683
WBGene00022765
WBGene00022868
WBGene00023432
WBGene00044107
WBGene00044120
WBGene00044166
WBGene00044206
WBGene00044207
WBGene00044291
WBGene00044321
WBGene00044414
WBGene00044429
WBGene00044488
WBGene00044564
WBGene00044692
WBGene00044723
WBGene00044761
WBGene00044770
WBGene00044785
WBGene00044792
WBGene00044797
WBGene00045052
WBGene00045053
WBGene00045183
WBGene00045252
WBGene00045276
WBGene00045397
WBGene00045400
WBGene00050906
WBGene00050957
WBGene00077684
