# Supplementary material for: Tissue enrichment analysis for C. elegans genomics
Source: BMC Bioinformatics. 2016 Sep 13;17(1):366. doi: 10.1186/s12859-016-1229-9 (PMC5020436; doi:10.1186/s12859-016-1229-9)
Supplement: Additional file 3 — Golden Gene Sets. A list of all the genes used for our benchmarking process. (ZIP 74 kb) [file 12859_2016_1229_MOESM3_ESM.zip › input/genesets_golden/WBPaper00037950_intestine_larva_enriched_WBbt_0005772_946]

gene,reads
WBGene00000007
WBGene00000084
WBGene00000139
WBGene00000159
WBGene00000169
WBGene00000178
WBGene00000179
WBGene00000202
WBGene00000203
WBGene00000212
WBGene00000235
WBGene00000266
WBGene00000298
WBGene00000302
WBGene00000412
WBGene00000458
WBGene00000522
WBGene00000539
WBGene00000541
WBGene00000782
WBGene00000783
WBGene00000785
WBGene00000787
WBGene00000789
WBGene00000799
WBGene00000971
WBGene00000977
WBGene00000981
WBGene00000988
WBGene00000991
WBGene00001156
WBGene00001158
WBGene00001243
WBGene00001250
WBGene00001252
WBGene00001396
WBGene00001465
WBGene00001468
WBGene00001476
WBGene00001486
WBGene00001505
WBGene00001506
WBGene00001581
WBGene00001591
WBGene00001629
WBGene00001644
WBGene00001687
WBGene00001749
WBGene00001753
WBGene00001754
WBGene00001755
WBGene00001761
WBGene00001770
WBGene00001774
WBGene00001775
WBGene00001776
WBGene00001786
WBGene00001787
WBGene00001790
WBGene00001795
WBGene00001819
WBGene00002043
WBGene00002055
WBGene00002057
WBGene00002090
WBGene00002094
WBGene00002095
WBGene00002116
WBGene00002118
WBGene00002137
WBGene00002138
WBGene00002139
WBGene00002222
WBGene00002260
WBGene00002269
WBGene00003053
WBGene00003056
WBGene00003079
WBGene00003091
WBGene00003096
WBGene00003097
WBGene00003402
WBGene00003473
WBGene00003474
WBGene00003571
WBGene00003572
WBGene00003580
WBGene00003607
WBGene00003615
WBGene00003670
WBGene00003689
WBGene00003696
WBGene00003698
WBGene00003700
WBGene00003730
WBGene00003813
WBGene00003828
WBGene00003845
WBGene00003846
WBGene00003982
WBGene00004020
WBGene00004023
WBGene00004024
WBGene00004030
WBGene00004037
WBGene00004058
WBGene00004059
WBGene00004193
WBGene00004195
WBGene00004196
WBGene00004197
WBGene00004789
WBGene00004810
WBGene00004811
WBGene00004878
WBGene00004898
WBGene00004920
WBGene00004981
WBGene00004986
WBGene00004987
WBGene00004989
WBGene00004991
WBGene00004993
WBGene00005001
WBGene00005712
WBGene00005833
WBGene00006351
WBGene00006404
WBGene00006464
WBGene00006533
WBGene00006578
WBGene00006609
WBGene00006621
WBGene00006627
WBGene00006628
WBGene00006636
WBGene00006679
WBGene00006922
WBGene00006951
WBGene00006965
WBGene00007021
WBGene00007068
WBGene00007070
WBGene00007072
WBGene00007073
WBGene00007097
WBGene00007112
WBGene00007153
WBGene00007236
WBGene00007254
WBGene00007275
WBGene00007322
WBGene00007336
WBGene00007392
WBGene00007393
WBGene00007422
WBGene00007424
WBGene00007431
WBGene00007440
WBGene00007453
WBGene00007460
WBGene00007506
WBGene00007533
WBGene00007536
WBGene00007546
WBGene00007557
WBGene00007558
WBGene00007565
WBGene00007609
WBGene00007619
WBGene00007650
WBGene00007655
WBGene00007660
WBGene00007685
WBGene00007716
WBGene00007717
WBGene00007724
WBGene00007726
WBGene00007728
WBGene00007743
WBGene00007775
WBGene00007808
WBGene00007810
WBGene00007811
WBGene00007812
WBGene00007833
WBGene00007857
WBGene00007858
WBGene00007864
WBGene00007867
WBGene00007875
WBGene00007885
WBGene00007937
WBGene00007939
WBGene00007945
WBGene00007964
WBGene00007973
WBGene00008042
WBGene00008043
WBGene00008068
WBGene00008123
WBGene00008127
WBGene00008200
WBGene00008226
WBGene00008229
WBGene00008234
WBGene00008246
WBGene00008255
WBGene00008296
WBGene00008301
WBGene00008336
WBGene00008340
WBGene00008352
WBGene00008355
WBGene00008368
WBGene00008375
WBGene00008425
WBGene00008462
WBGene00008476
WBGene00008477
WBGene00008483
WBGene00008486
WBGene00008492
WBGene00008493
WBGene00008494
WBGene00008495
WBGene00008542
WBGene00008548
WBGene00008553
WBGene00008560
WBGene00008564
WBGene00008584
WBGene00008594
WBGene00008595
WBGene00008596
WBGene00008599
WBGene00008602
WBGene00008621
WBGene00008631
WBGene00008633
WBGene00008678
WBGene00008692
WBGene00008698
WBGene00008709
WBGene00008726
WBGene00008730
WBGene00008741
WBGene00008830
WBGene00008831
WBGene00008849
WBGene00008891
WBGene00008900
WBGene00008917
WBGene00008923
WBGene00008930
WBGene00008936
WBGene00008954
WBGene00008979
WBGene00008988
WBGene00008992
WBGene00009002
WBGene00009008
WBGene00009061
WBGene00009093
WBGene00009118
WBGene00009140
WBGene00009165
WBGene00009169
WBGene00009192
WBGene00009237
WBGene00009266
WBGene00009274
WBGene00009293
WBGene00009374
WBGene00009393
WBGene00009395
WBGene00009396
WBGene00009397
WBGene00009429
WBGene00009430
WBGene00009431
WBGene00009432
WBGene00009433
WBGene00009443
WBGene00009466
WBGene00009480
WBGene00009483
WBGene00009488
WBGene00009493
WBGene00009495
WBGene00009505
WBGene00009517
WBGene00009518
WBGene00009519
WBGene00009523
WBGene00009526
WBGene00009571
WBGene00009595
WBGene00009635
WBGene00009636
WBGene00009642
WBGene00009679
WBGene00009706
WBGene00009736
WBGene00009741
WBGene00009745
WBGene00009773
WBGene00009796
WBGene00009798
WBGene00009837
WBGene00009854
WBGene00009857
WBGene00009876
WBGene00009877
WBGene00009883
WBGene00009886
WBGene00009895
WBGene00009903
WBGene00009914
WBGene00009925
WBGene00009957
WBGene00009971
WBGene00009981
WBGene00009984
WBGene00010050
WBGene00010063
WBGene00010086
WBGene00010100
WBGene00010102
WBGene00010116
WBGene00010123
WBGene00010124
WBGene00010125
WBGene00010127
WBGene00010128
WBGene00010215
WBGene00010238
WBGene00010253
WBGene00010256
WBGene00010257
WBGene00010274
WBGene00010296
WBGene00010328
WBGene00010334
WBGene00010339
WBGene00010340
WBGene00010383
WBGene00010470
WBGene00010471
WBGene00010507
WBGene00010545
WBGene00010554
WBGene00010564
WBGene00010571
WBGene00010637
WBGene00010655
WBGene00010656
WBGene00010658
WBGene00010659
WBGene00010660
WBGene00010680
WBGene00010724
WBGene00010745
WBGene00010747
WBGene00010750
WBGene00010752
WBGene00010769
WBGene00010774
WBGene00010780
WBGene00010782
WBGene00010783
WBGene00010811
WBGene00010822
WBGene00010851
WBGene00010858
WBGene00010870
WBGene00010897
WBGene00010925
WBGene00010928
WBGene00010977
WBGene00011006
WBGene00011033
WBGene00011073
WBGene00011076
WBGene00011083
WBGene00011090
WBGene00011102
WBGene00011166
WBGene00011167
WBGene00011181
WBGene00011184
WBGene00011190
WBGene00011205
WBGene00011207
WBGene00011209
WBGene00011213
WBGene00011222
WBGene00011291
WBGene00011306
WBGene00011321
WBGene00011335
WBGene00011353
WBGene00011366
WBGene00011423
WBGene00011439
WBGene00011445
WBGene00011494
WBGene00011495
WBGene00011559
WBGene00011684
WBGene00011707
WBGene00011733
WBGene00011798
WBGene00011800
WBGene00011801
WBGene00011821
WBGene00011844
WBGene00011926
WBGene00011936
WBGene00011979
WBGene00012013
WBGene00012081
WBGene00012101
WBGene00012127
WBGene00012144
WBGene00012162
WBGene00012201
WBGene00012251
WBGene00012253
WBGene00012295
WBGene00012330
WBGene00012351
WBGene00012407
WBGene00012452
WBGene00012456
WBGene00012464
WBGene00012494
WBGene00012501
WBGene00012529
WBGene00012530
WBGene00012531
WBGene00012533
WBGene00012550
WBGene00012554
WBGene00012582
WBGene00012583
WBGene00012621
WBGene00012624
WBGene00012668
WBGene00012683
WBGene00012688
WBGene00012727
WBGene00012729
WBGene00012755
WBGene00012768
WBGene00012780
WBGene00012781
WBGene00012819
WBGene00012822
WBGene00012823
WBGene00012830
WBGene00012834
WBGene00012890
WBGene00012910
WBGene00012911
WBGene00012932
WBGene00012947
WBGene00012968
WBGene00013035
WBGene00013037
WBGene00013080
WBGene00013091
WBGene00013101
WBGene00013119
WBGene00013176
WBGene00013197
WBGene00013257
WBGene00013284
WBGene00013295
WBGene00013360
WBGene00013364
WBGene00013435
WBGene00013559
WBGene00013608
WBGene00013609
WBGene00013643
WBGene00013654
WBGene00013694
WBGene00013708
WBGene00013716
WBGene00013755
WBGene00013762
WBGene00013763
WBGene00013781
WBGene00013838
WBGene00013839
WBGene00013874
WBGene00013900
WBGene00013901
WBGene00013968
WBGene00013976
WBGene00014000
WBGene00014001
WBGene00014057
WBGene00014106
WBGene00014135
WBGene00014136
WBGene00014137
WBGene00014141
WBGene00014226
WBGene00014251
WBGene00014252
WBGene00014253
WBGene00014864
WBGene00014999
WBGene00015038
WBGene00015050
WBGene00015052
WBGene00015059
WBGene00015107
WBGene00015110
WBGene00015122
WBGene00015152
WBGene00015220
WBGene00015259
WBGene00015279
WBGene00015284
WBGene00015333
WBGene00015362
WBGene00015382
WBGene00015389
WBGene00015403
WBGene00015471
WBGene00015522
WBGene00015565
WBGene00015574
WBGene00015579
WBGene00015597
WBGene00015601
WBGene00015602
WBGene00015608
WBGene00015609
WBGene00015716
WBGene00015728
WBGene00015739
WBGene00015756
WBGene00015759
WBGene00015767
WBGene00015768
WBGene00015793
WBGene00015828
WBGene00015829
WBGene00015859
WBGene00015885
WBGene00015932
WBGene00015933
WBGene00015947
WBGene00015965
WBGene00015981
WBGene00015984
WBGene00016004
WBGene00016009
WBGene00016023
WBGene00016027
WBGene00016048
WBGene00016052
WBGene00016061
WBGene00016102
WBGene00016162
WBGene00016164
WBGene00016174
WBGene00016190
WBGene00016191
WBGene00016218
WBGene00016219
WBGene00016224
WBGene00016274
WBGene00016282
WBGene00016314
WBGene00016379
WBGene00016425
WBGene00016431
WBGene00016450
WBGene00016502
WBGene00016542
WBGene00016556
WBGene00016571
WBGene00016573
WBGene00016574
WBGene00016575
WBGene00016576
WBGene00016583
WBGene00016599
WBGene00016644
WBGene00016664
WBGene00016705
WBGene00016717
WBGene00016719
WBGene00016721
WBGene00016728
WBGene00016759
WBGene00016763
WBGene00016862
WBGene00016865
WBGene00016874
WBGene00016883
WBGene00016884
WBGene00016900
WBGene00016912
WBGene00016939
WBGene00016998
WBGene00017023
WBGene00017041
WBGene00017091
WBGene00017092
WBGene00017123
WBGene00017124
WBGene00017131
WBGene00017169
WBGene00017199
WBGene00017225
WBGene00017226
WBGene00017257
WBGene00017272
WBGene00017283
WBGene00017289
WBGene00017310
WBGene00017322
WBGene00017323
WBGene00017337
WBGene00017361
WBGene00017364
WBGene00017390
WBGene00017398
WBGene00017417
WBGene00017427
WBGene00017445
WBGene00017448
WBGene00017449
WBGene00017487
WBGene00017515
WBGene00017553
WBGene00017574
WBGene00017591
WBGene00017592
WBGene00017599
WBGene00017635
WBGene00017640
WBGene00017660
WBGene00017667
WBGene00017678
WBGene00017681
WBGene00017703
WBGene00017764
WBGene00017765
WBGene00017771
WBGene00017881
WBGene00017889
WBGene00017905
WBGene00017919
WBGene00017969
WBGene00017971
WBGene00017996
WBGene00018035
WBGene00018036
WBGene00018044
WBGene00018069
WBGene00018146
WBGene00018153
WBGene00018195
WBGene00018200
WBGene00018210
WBGene00018240
WBGene00018241
WBGene00018259
WBGene00018342
WBGene00018343
WBGene00018351
WBGene00018353
WBGene00018375
WBGene00018384
WBGene00018411
WBGene00018422
WBGene00018435
WBGene00018475
WBGene00018484
WBGene00018516
WBGene00018562
WBGene00018602
WBGene00018616
WBGene00018619
WBGene00018634
WBGene00018643
WBGene00018645
WBGene00018646
WBGene00018647
WBGene00018683
WBGene00018731
WBGene00018760
WBGene00018779
WBGene00018803
WBGene00018839
WBGene00018874
WBGene00018885
WBGene00018904
WBGene00018907
WBGene00018934
WBGene00018939
WBGene00018971
WBGene00019058
WBGene00019068
WBGene00019100
WBGene00019105
WBGene00019164
WBGene00019197
WBGene00019213
WBGene00019214
WBGene00019215
WBGene00019225
WBGene00019261
WBGene00019270
WBGene00019298
WBGene00019368
WBGene00019373
WBGene00019444
WBGene00019477
WBGene00019495
WBGene00019511
WBGene00019533
WBGene00019547
WBGene00019564
WBGene00019605
WBGene00019607
WBGene00019649
WBGene00019659
WBGene00019660
WBGene00019674
WBGene00019717
WBGene00019720
WBGene00019738
WBGene00019744
WBGene00019763
WBGene00019779
WBGene00019803
WBGene00019813
WBGene00019846
WBGene00019859
WBGene00019869
WBGene00019886
WBGene00019914
WBGene00019978
WBGene00019986
WBGene00020034
WBGene00020080
WBGene00020101
WBGene00020191
WBGene00020197
WBGene00020222
WBGene00020256
WBGene00020258
WBGene00020280
WBGene00020307
WBGene00020325
WBGene00020340
WBGene00020352
WBGene00020358
WBGene00020359
WBGene00020360
WBGene00020369
WBGene00020374
WBGene00020378
WBGene00020393
WBGene00020401
WBGene00020448
WBGene00020449
WBGene00020455
WBGene00020456
WBGene00020457
WBGene00020471
WBGene00020472
WBGene00020583
WBGene00020662
WBGene00020760
WBGene00020763
WBGene00020774
WBGene00020799
WBGene00020837
WBGene00020847
WBGene00020850
WBGene00020889
WBGene00020895
WBGene00020938
WBGene00020943
WBGene00020954
WBGene00020967
WBGene00021018
WBGene00021060
WBGene00021070
WBGene00021148
WBGene00021160
WBGene00021167
WBGene00021178
WBGene00021190
WBGene00021215
WBGene00021252
WBGene00021253
WBGene00021262
WBGene00021296
WBGene00021321
WBGene00021322
WBGene00021331
WBGene00021336
WBGene00021339
WBGene00021340
WBGene00021352
WBGene00021397
WBGene00021401
WBGene00021487
WBGene00021491
WBGene00021495
WBGene00021500
WBGene00021517
WBGene00021518
WBGene00021519
WBGene00021531
WBGene00021565
WBGene00021580
WBGene00021582
WBGene00021583
WBGene00021590
WBGene00021603
WBGene00021758
WBGene00021772
WBGene00021796
WBGene00021814
WBGene00021852
WBGene00021869
WBGene00021872
WBGene00021910
WBGene00021928
WBGene00022039
WBGene00022047
WBGene00022142
WBGene00022177
WBGene00022178
WBGene00022188
WBGene00022200
WBGene00022252
WBGene00022261
WBGene00022276
WBGene00022309
WBGene00022326
WBGene00022329
WBGene00022330
WBGene00022331
WBGene00022337
WBGene00022346
WBGene00022353
WBGene00022411
WBGene00022441
WBGene00022474
WBGene00022486
WBGene00022487
WBGene00022490
WBGene00022549
WBGene00022562
WBGene00022571
WBGene00022573
WBGene00022574
WBGene00022575
WBGene00022592
WBGene00022642
WBGene00022736
WBGene00022867
WBGene00022868
WBGene00022885
WBGene00022891
WBGene00022893
WBGene00023419
WBGene00023432
WBGene00023483
WBGene00023485
WBGene00023487
WBGene00023489
WBGene00023503
WBGene00043062
WBGene00043983
WBGene00044026
WBGene00044065
WBGene00044073
WBGene00044083
WBGene00044120
WBGene00044166
WBGene00044206
WBGene00044241
WBGene00044280
WBGene00044287
WBGene00044291
WBGene00044296
WBGene00044332
WBGene00044382
WBGene00044396
WBGene00044403
WBGene00044457
WBGene00044468
WBGene00044481
WBGene00044488
WBGene00044527
WBGene00044637
WBGene00044644
WBGene00044654
WBGene00044663
WBGene00044672
WBGene00044681
WBGene00044696
WBGene00044712
WBGene00044757
WBGene00044761
WBGene00044776
WBGene00044783
WBGene00044792
WBGene00044977
WBGene00045048
WBGene00045052
WBGene00045053
WBGene00045067
WBGene00045245
WBGene00045252
WBGene00045305
WBGene00045365
WBGene00045392
WBGene00045397
WBGene00045400
WBGene00045416
WBGene00045458
WBGene00045461
WBGene00045480
WBGene00045507
WBGene00050885
WBGene00050904
WBGene00050957
WBGene00077525
WBGene00077559
WBGene00077593
WBGene00077684
WBGene00077690
