# Supplementary material for: Tissue enrichment analysis for C. elegans genomics
Source: BMC Bioinformatics. 2016 Sep 13;17(1):366. doi: 10.1186/s12859-016-1229-9 (PMC5020436; doi:10.1186/s12859-016-1229-9)
Supplement: Additional file 3 — Golden Gene Sets. A list of all the genes used for our benchmarking process. (ZIP 74 kb) [file 12859_2016_1229_MOESM3_ESM.zip › input/genesets_golden/WBPaper00037950_pharyngeal-muscle_embryo_enriched_WBbt_0005451_598]

gene,reads
WBGene00000022
WBGene00000034
WBGene00000067
WBGene00000073
WBGene00000098
WBGene00000107
WBGene00000214
WBGene00000215
WBGene00000216
WBGene00000218
WBGene00000219
WBGene00000282
WBGene00000388
WBGene00000391
WBGene00000445
WBGene00000461
WBGene00000465
WBGene00000473
WBGene00000474
WBGene00000522
WBGene00000555
WBGene00000672
WBGene00000678
WBGene00000680
WBGene00000738
WBGene00000786
WBGene00000788
WBGene00000789
WBGene00000831
WBGene00000866
WBGene00000867
WBGene00000871
WBGene00000882
WBGene00000935
WBGene00000977
WBGene00000983
WBGene00000991
WBGene00001050
WBGene00001067
WBGene00001099
WBGene00001104
WBGene00001105
WBGene00001150
WBGene00001157
WBGene00001244
WBGene00001250
WBGene00001310
WBGene00001397
WBGene00001398
WBGene00001410
WBGene00001476
WBGene00001501
WBGene00001514
WBGene00001522
WBGene00001564
WBGene00001569
WBGene00001578
WBGene00001597
WBGene00001604
WBGene00001699
WBGene00001754
WBGene00001768
WBGene00001770
WBGene00001830
WBGene00001832
WBGene00001862
WBGene00001973
WBGene00002011
WBGene00002043
WBGene00002054
WBGene00002057
WBGene00002058
WBGene00002067
WBGene00002072
WBGene00002128
WBGene00002137
WBGene00002138
WBGene00002139
WBGene00002255
WBGene00002258
WBGene00002259
WBGene00002270
WBGene00002273
WBGene00002297
WBGene00002348
WBGene00002992
WBGene00003059
WBGene00003090
WBGene00003091
WBGene00003230
WBGene00003231
WBGene00003409
WBGene00003410
WBGene00003473
WBGene00003511
WBGene00003514
WBGene00003576
WBGene00003606
WBGene00003658
WBGene00003711
WBGene00003730
WBGene00003766
WBGene00003767
WBGene00003769
WBGene00003773
WBGene00003786
WBGene00003816
WBGene00003828
WBGene00003846
WBGene00003861
WBGene00003865
WBGene00003983
WBGene00003996
WBGene00004024
WBGene00004092
WBGene00004096
WBGene00004173
WBGene00004193
WBGene00004198
WBGene00004199
WBGene00004241
WBGene00004333
WBGene00004374
WBGene00004798
WBGene00004815
WBGene00004816
WBGene00004819
WBGene00004820
WBGene00004855
WBGene00004875
WBGene00004984
WBGene00004988
WBGene00004989
WBGene00004990
WBGene00004999
WBGene00005002
WBGene00005003
WBGene00006065
WBGene00006416
WBGene00006461
WBGene00006533
WBGene00006583
WBGene00006586
WBGene00006589
WBGene00006628
WBGene00006902
WBGene00006925
WBGene00006926
WBGene00006927
WBGene00006928
WBGene00006929
WBGene00006930
WBGene00006977
WBGene00007068
WBGene00007070
WBGene00007130
WBGene00007171
WBGene00007244
WBGene00007277
WBGene00007278
WBGene00007377
WBGene00007414
WBGene00007437
WBGene00007458
WBGene00007509
WBGene00007513
WBGene00007557
WBGene00007573
WBGene00007605
WBGene00007650
WBGene00007680
WBGene00007709
WBGene00007806
WBGene00007807
WBGene00007811
WBGene00007850
WBGene00007904
WBGene00007942
WBGene00007985
WBGene00008010
WBGene00008061
WBGene00008091
WBGene00008102
WBGene00008163
WBGene00008218
WBGene00008229
WBGene00008354
WBGene00008427
WBGene00008449
WBGene00008477
WBGene00008488
WBGene00008519
WBGene00008535
WBGene00008536
WBGene00008542
WBGene00008615
WBGene00008616
WBGene00008628
WBGene00008669
WBGene00008710
WBGene00008741
WBGene00008782
WBGene00008823
WBGene00008824
WBGene00008825
WBGene00008843
WBGene00008844
WBGene00008898
WBGene00008934
WBGene00008944
WBGene00008954
WBGene00009048
WBGene00009093
WBGene00009127
WBGene00009156
WBGene00009179
WBGene00009186
WBGene00009212
WBGene00009243
WBGene00009259
WBGene00009297
WBGene00009331
WBGene00009394
WBGene00009396
WBGene00009404
WBGene00009430
WBGene00009431
WBGene00009560
WBGene00009572
WBGene00009573
WBGene00009606
WBGene00009635
WBGene00009659
WBGene00009730
WBGene00009741
WBGene00009796
WBGene00009827
WBGene00009834
WBGene00009895
WBGene00009898
WBGene00010041
WBGene00010049
WBGene00010081
WBGene00010083
WBGene00010086
WBGene00010102
WBGene00010195
WBGene00010234
WBGene00010266
WBGene00010328
WBGene00010348
WBGene00010351
WBGene00010429
WBGene00010483
WBGene00010524
WBGene00010549
WBGene00010605
WBGene00010609
WBGene00010655
WBGene00010660
WBGene00010678
WBGene00010760
WBGene00010877
WBGene00010925
WBGene00011011
WBGene00011012
WBGene00011038
WBGene00011061
WBGene00011063
WBGene00011066
WBGene00011094
WBGene00011095
WBGene00011102
WBGene00011128
WBGene00011155
WBGene00011181
WBGene00011222
WBGene00011275
WBGene00011330
WBGene00011435
WBGene00011464
WBGene00011524
WBGene00011539
WBGene00011571
WBGene00011641
WBGene00011739
WBGene00011741
WBGene00011809
WBGene00011821
WBGene00011834
WBGene00011856
WBGene00011894
WBGene00011898
WBGene00011936
WBGene00012018
WBGene00012020
WBGene00012144
WBGene00012247
WBGene00012253
WBGene00012254
WBGene00012276
WBGene00012408
WBGene00012464
WBGene00012529
WBGene00012531
WBGene00012538
WBGene00012543
WBGene00012554
WBGene00012559
WBGene00012583
WBGene00012615
WBGene00012716
WBGene00012728
WBGene00012834
WBGene00012879
WBGene00012942
WBGene00012947
WBGene00012958
WBGene00012965
WBGene00013086
WBGene00013104
WBGene00013197
WBGene00013227
WBGene00013241
WBGene00013284
WBGene00013385
WBGene00013418
WBGene00013419
WBGene00013439
WBGene00013497
WBGene00013508
WBGene00013540
WBGene00013541
WBGene00013552
WBGene00013553
WBGene00013560
WBGene00013594
WBGene00013650
WBGene00013699
WBGene00013726
WBGene00013851
WBGene00013857
WBGene00013870
WBGene00013905
WBGene00013953
WBGene00014000
WBGene00014104
WBGene00014136
WBGene00014181
WBGene00014199
WBGene00014249
WBGene00014252
WBGene00014253
WBGene00015046
WBGene00015102
WBGene00015107
WBGene00015112
WBGene00015134
WBGene00015180
WBGene00015220
WBGene00015280
WBGene00015312
WBGene00015339
WBGene00015347
WBGene00015369
WBGene00015457
WBGene00015469
WBGene00015608
WBGene00015664
WBGene00015759
WBGene00015767
WBGene00015769
WBGene00015819
WBGene00015823
WBGene00015899
WBGene00015912
WBGene00015913
WBGene00015933
WBGene00015981
WBGene00016023
WBGene00016052
WBGene00016056
WBGene00016088
WBGene00016146
WBGene00016263
WBGene00016269
WBGene00016281
WBGene00016294
WBGene00016335
WBGene00016379
WBGene00016403
WBGene00016421
WBGene00016424
WBGene00016453
WBGene00016457
WBGene00016547
WBGene00016586
WBGene00016594
WBGene00016598
WBGene00016599
WBGene00016638
WBGene00016659
WBGene00016721
WBGene00016728
WBGene00016760
WBGene00016865
WBGene00016874
WBGene00016877
WBGene00016898
WBGene00016943
WBGene00016944
WBGene00017023
WBGene00017041
WBGene00017089
WBGene00017123
WBGene00017133
WBGene00017134
WBGene00017197
WBGene00017244
WBGene00017257
WBGene00017305
WBGene00017402
WBGene00017418
WBGene00017426
WBGene00017434
WBGene00017447
WBGene00017448
WBGene00017498
WBGene00017501
WBGene00017506
WBGene00017548
WBGene00017582
WBGene00017667
WBGene00017691
WBGene00017713
WBGene00017726
WBGene00017754
WBGene00017771
WBGene00017835
WBGene00017881
WBGene00017892
WBGene00017954
WBGene00017971
WBGene00018103
WBGene00018138
WBGene00018146
WBGene00018210
WBGene00018237
WBGene00018337
WBGene00018350
WBGene00018351
WBGene00018374
WBGene00018405
WBGene00018424
WBGene00018438
WBGene00018489
WBGene00018602
WBGene00018729
WBGene00018730
WBGene00018731
WBGene00018808
WBGene00018877
WBGene00018937
WBGene00018951
WBGene00019017
WBGene00019022
WBGene00019060
WBGene00019064
WBGene00019097
WBGene00019168
WBGene00019182
WBGene00019213
WBGene00019247
WBGene00019261
WBGene00019373
WBGene00019435
WBGene00019599
WBGene00019606
WBGene00019608
WBGene00019624
WBGene00019644
WBGene00019649
WBGene00019660
WBGene00019661
WBGene00019682
WBGene00019692
WBGene00019703
WBGene00019730
WBGene00019744
WBGene00019811
WBGene00019818
WBGene00019830
WBGene00019921
WBGene00019922
WBGene00019958
WBGene00019986
WBGene00019989
WBGene00020007
WBGene00020014
WBGene00020017
WBGene00020022
WBGene00020040
WBGene00020064
WBGene00020082
WBGene00020153
WBGene00020158
WBGene00020182
WBGene00020192
WBGene00020244
WBGene00020264
WBGene00020280
WBGene00020307
WBGene00020401
WBGene00020433
WBGene00020595
WBGene00020652
WBGene00020658
WBGene00020662
WBGene00020678
WBGene00020684
WBGene00020760
WBGene00020765
WBGene00020788
WBGene00020803
WBGene00020909
WBGene00020948
WBGene00021020
WBGene00021035
WBGene00021048
WBGene00021060
WBGene00021127
WBGene00021148
WBGene00021165
WBGene00021167
WBGene00021178
WBGene00021252
WBGene00021322
WBGene00021325
WBGene00021335
WBGene00021427
WBGene00021500
WBGene00021518
WBGene00021525
WBGene00021531
WBGene00021635
WBGene00021649
WBGene00021719
WBGene00021768
WBGene00021795
WBGene00021852
WBGene00021872
WBGene00021877
WBGene00021895
WBGene00022095
WBGene00022178
WBGene00022200
WBGene00022257
WBGene00022314
WBGene00022357
WBGene00022412
WBGene00022497
WBGene00022532
WBGene00022559
WBGene00022642
WBGene00022644
WBGene00022645
WBGene00022679
WBGene00022694
WBGene00022775
WBGene00022830
WBGene00023460
WBGene00023492
WBGene00043066
WBGene00043067
WBGene00043297
WBGene00044181
WBGene00044206
WBGene00044260
WBGene00044359
WBGene00044454
WBGene00044468
WBGene00044658
WBGene00044681
WBGene00044692
WBGene00044761
WBGene00044770
WBGene00044792
WBGene00045183
WBGene00045207
WBGene00045276
WBGene00045397
WBGene00045400
WBGene00045406
WBGene00050939
WBGene00077525
WBGene00077684
WBGene00077691
WBGene00077732
