# Supplementary material for: Tissue enrichment analysis for C. elegans genomics
Source: BMC Bioinformatics. 2016 Sep 13;17(1):366. doi: 10.1186/s12859-016-1229-9 (PMC5020436; doi:10.1186/s12859-016-1229-9)
Supplement: Additional file 3 — Golden Gene Sets. A list of all the genes used for our benchmarking process. (ZIP 74 kb) [file 12859_2016_1229_MOESM3_ESM.zip › input/genesets_golden/WBPaper00037950_PVD-OLL-neurons_larva_enriched_WBbt_0006831_878]

gene,reads
WBGene00000089
WBGene00000145
WBGene00000169
WBGene00000176
WBGene00000189
WBGene00000212
WBGene00000215
WBGene00000216
WBGene00000218
WBGene00000235
WBGene00000262
WBGene00000280
WBGene00000288
WBGene00000298
WBGene00000391
WBGene00000467
WBGene00000506
WBGene00000554
WBGene00000556
WBGene00000665
WBGene00000675
WBGene00000710
WBGene00000719
WBGene00000720
WBGene00000733
WBGene00000749
WBGene00000783
WBGene00000785
WBGene00000789
WBGene00000799
WBGene00000822
WBGene00000832
WBGene00000887
WBGene00000940
WBGene00000951
WBGene00000955
WBGene00000975
WBGene00001041
WBGene00001086
WBGene00001132
WBGene00001158
WBGene00001167
WBGene00001189
WBGene00001210
WBGene00001240
WBGene00001243
WBGene00001244
WBGene00001247
WBGene00001248
WBGene00001395
WBGene00001396
WBGene00001410
WBGene00001411
WBGene00001425
WBGene00001429
WBGene00001448
WBGene00001452
WBGene00001457
WBGene00001458
WBGene00001461
WBGene00001494
WBGene00001538
WBGene00001581
WBGene00001590
WBGene00001594
WBGene00001615
WBGene00001682
WBGene00001685
WBGene00001740
WBGene00001749
WBGene00001751
WBGene00001754
WBGene00001755
WBGene00001775
WBGene00001823
WBGene00001843
WBGene00001851
WBGene00001863
WBGene00001909
WBGene00001945
WBGene00001946
WBGene00001955
WBGene00001976
WBGene00001989
WBGene00001990
WBGene00001991
WBGene00002013
WBGene00002021
WBGene00002038
WBGene00002048
WBGene00002069
WBGene00002078
WBGene00002090
WBGene00002094
WBGene00002118
WBGene00002137
WBGene00002138
WBGene00002162
WBGene00002178
WBGene00002189
WBGene00002267
WBGene00002269
WBGene00002272
WBGene00003046
WBGene00003053
WBGene00003073
WBGene00003079
WBGene00003081
WBGene00003091
WBGene00003167
WBGene00003171
WBGene00003178
WBGene00003182
WBGene00003209
WBGene00003371
WBGene00003385
WBGene00003478
WBGene00003578
WBGene00003596
WBGene00003619
WBGene00003625
WBGene00003635
WBGene00003678
WBGene00003687
WBGene00003697
WBGene00003698
WBGene00003699
WBGene00003727
WBGene00003742
WBGene00003745
WBGene00003748
WBGene00003749
WBGene00003750
WBGene00003751
WBGene00003753
WBGene00003755
WBGene00003756
WBGene00003773
WBGene00003803
WBGene00003826
WBGene00003830
WBGene00003861
WBGene00003870
WBGene00003902
WBGene00003930
WBGene00003934
WBGene00003962
WBGene00003966
WBGene00004020
WBGene00004023
WBGene00004051
WBGene00004058
WBGene00004068
WBGene00004151
WBGene00004267
WBGene00004284
WBGene00004286
WBGene00004347
WBGene00004350
WBGene00004356
WBGene00004364
WBGene00004368
WBGene00004392
WBGene00004408
WBGene00004409
WBGene00004415
WBGene00004423
WBGene00004424
WBGene00004426
WBGene00004429
WBGene00004472
WBGene00004474
WBGene00004482
WBGene00004483
WBGene00004485
WBGene00004486
WBGene00004489
WBGene00004497
WBGene00004698
WBGene00004766
WBGene00004789
WBGene00004811
WBGene00004825
WBGene00004894
WBGene00004898
WBGene00004924
WBGene00004926
WBGene00004987
WBGene00004993
WBGene00005003
WBGene00005026
WBGene00005747
WBGene00005833
WBGene00006066
WBGene00006075
WBGene00006218
WBGene00006319
WBGene00006404
WBGene00006441
WBGene00006470
WBGene00006539
WBGene00006575
WBGene00006583
WBGene00006590
WBGene00006591
WBGene00006608
WBGene00006627
WBGene00006630
WBGene00006663
WBGene00006711
WBGene00006726
WBGene00006739
WBGene00006741
WBGene00006753
WBGene00006763
WBGene00006815
WBGene00006826
WBGene00006827
WBGene00006830
WBGene00006843
WBGene00006852
WBGene00006874
WBGene00006875
WBGene00006890
WBGene00006913
WBGene00006915
WBGene00006922
WBGene00006978
WBGene00007026
WBGene00007054
WBGene00007097
WBGene00007103
WBGene00007144
WBGene00007180
WBGene00007192
WBGene00007194
WBGene00007232
WBGene00007235
WBGene00007261
WBGene00007266
WBGene00007275
WBGene00007311
WBGene00007324
WBGene00007368
WBGene00007405
WBGene00007419
WBGene00007440
WBGene00007455
WBGene00007460
WBGene00007476
WBGene00007511
WBGene00007528
WBGene00007555
WBGene00007557
WBGene00007591
WBGene00007609
WBGene00007616
WBGene00007620
WBGene00007625
WBGene00007626
WBGene00007630
WBGene00007674
WBGene00007712
WBGene00007718
WBGene00007730
WBGene00007748
WBGene00007807
WBGene00007855
WBGene00007857
WBGene00007867
WBGene00007875
WBGene00007877
WBGene00007880
WBGene00007882
WBGene00007883
WBGene00007925
WBGene00007927
WBGene00007945
WBGene00007971
WBGene00007980
WBGene00007981
WBGene00007982
WBGene00008018
WBGene00008096
WBGene00008100
WBGene00008110
WBGene00008117
WBGene00008120
WBGene00008121
WBGene00008123
WBGene00008147
WBGene00008167
WBGene00008191
WBGene00008198
WBGene00008225
WBGene00008226
WBGene00008229
WBGene00008237
WBGene00008255
WBGene00008263
WBGene00008265
WBGene00008288
WBGene00008296
WBGene00008298
WBGene00008331
WBGene00008348
WBGene00008352
WBGene00008366
WBGene00008375
WBGene00008389
WBGene00008415
WBGene00008425
WBGene00008432
WBGene00008438
WBGene00008459
WBGene00008477
WBGene00008483
WBGene00008492
WBGene00008495
WBGene00008584
WBGene00008607
WBGene00008626
WBGene00008669
WBGene00008681
WBGene00008691
WBGene00008741
WBGene00008765
WBGene00008769
WBGene00008841
WBGene00008865
WBGene00008891
WBGene00008920
WBGene00008974
WBGene00008979
WBGene00008980
WBGene00009002
WBGene00009013
WBGene00009048
WBGene00009049
WBGene00009091
WBGene00009119
WBGene00009126
WBGene00009192
WBGene00009237
WBGene00009266
WBGene00009290
WBGene00009293
WBGene00009294
WBGene00009330
WBGene00009396
WBGene00009406
WBGene00009429
WBGene00009430
WBGene00009433
WBGene00009436
WBGene00009440
WBGene00009450
WBGene00009455
WBGene00009483
WBGene00009505
WBGene00009522
WBGene00009523
WBGene00009562
WBGene00009706
WBGene00009739
WBGene00009741
WBGene00009772
WBGene00009773
WBGene00009779
WBGene00009787
WBGene00009796
WBGene00009803
WBGene00009804
WBGene00009816
WBGene00009829
WBGene00009843
WBGene00009917
WBGene00009925
WBGene00009969
WBGene00010028
WBGene00010073
WBGene00010079
WBGene00010086
WBGene00010109
WBGene00010116
WBGene00010125
WBGene00010143
WBGene00010204
WBGene00010216
WBGene00010236
WBGene00010290
WBGene00010302
WBGene00010303
WBGene00010305
WBGene00010326
WBGene00010330
WBGene00010333
WBGene00010335
WBGene00010449
WBGene00010471
WBGene00010528
WBGene00010545
WBGene00010666
WBGene00010674
WBGene00010700
WBGene00010740
WBGene00010769
WBGene00010782
WBGene00010793
WBGene00010811
WBGene00010838
WBGene00010858
WBGene00010870
WBGene00010928
WBGene00010942
WBGene00010944
WBGene00011014
WBGene00011034
WBGene00011040
WBGene00011105
WBGene00011110
WBGene00011141
WBGene00011198
WBGene00011205
WBGene00011222
WBGene00011241
WBGene00011254
WBGene00011280
WBGene00011284
WBGene00011314
WBGene00011317
WBGene00011321
WBGene00011394
WBGene00011423
WBGene00011428
WBGene00011442
WBGene00011450
WBGene00011473
WBGene00011540
WBGene00011558
WBGene00011596
WBGene00011681
WBGene00011683
WBGene00011684
WBGene00011692
WBGene00011723
WBGene00011734
WBGene00011763
WBGene00011774
WBGene00011798
WBGene00011801
WBGene00011824
WBGene00011827
WBGene00011839
WBGene00011854
WBGene00011856
WBGene00011871
WBGene00011894
WBGene00011965
WBGene00011979
WBGene00012004
WBGene00012101
WBGene00012127
WBGene00012163
WBGene00012166
WBGene00012167
WBGene00012193
WBGene00012203
WBGene00012221
WBGene00012226
WBGene00012253
WBGene00012298
WBGene00012351
WBGene00012361
WBGene00012369
WBGene00012376
WBGene00012383
WBGene00012529
WBGene00012530
WBGene00012531
WBGene00012548
WBGene00012554
WBGene00012634
WBGene00012662
WBGene00012728
WBGene00012758
WBGene00012759
WBGene00012768
WBGene00012782
WBGene00012783
WBGene00012807
WBGene00012834
WBGene00012853
WBGene00012854
WBGene00012910
WBGene00012931
WBGene00012947
WBGene00012951
WBGene00012953
WBGene00012968
WBGene00013023
WBGene00013037
WBGene00013042
WBGene00013081
WBGene00013119
WBGene00013200
WBGene00013215
WBGene00013236
WBGene00013360
WBGene00013362
WBGene00013379
WBGene00013477
WBGene00013598
WBGene00013603
WBGene00013690
WBGene00013720
WBGene00013761
WBGene00013805
WBGene00013819
WBGene00013845
WBGene00013882
WBGene00013900
WBGene00014001
WBGene00014013
WBGene00014046
WBGene00014053
WBGene00014057
WBGene00014058
WBGene00014145
WBGene00014175
WBGene00014202
WBGene00014204
WBGene00014209
WBGene00014210
WBGene00014233
WBGene00014246
WBGene00014252
WBGene00014253
WBGene00014294
WBGene00014666
WBGene00015021
WBGene00015076
WBGene00015110
WBGene00015206
WBGene00015216
WBGene00015217
WBGene00015219
WBGene00015226
WBGene00015251
WBGene00015280
WBGene00015346
WBGene00015362
WBGene00015393
WBGene00015400
WBGene00015402
WBGene00015427
WBGene00015476
WBGene00015495
WBGene00015510
WBGene00015551
WBGene00015680
WBGene00015687
WBGene00015702
WBGene00015703
WBGene00015729
WBGene00015734
WBGene00015756
WBGene00015776
WBGene00015809
WBGene00015823
WBGene00015829
WBGene00015885
WBGene00015932
WBGene00015933
WBGene00015947
WBGene00015948
WBGene00015981
WBGene00016004
WBGene00016022
WBGene00016027
WBGene00016028
WBGene00016052
WBGene00016118
WBGene00016119
WBGene00016123
WBGene00016164
WBGene00016192
WBGene00016216
WBGene00016218
WBGene00016393
WBGene00016395
WBGene00016406
WBGene00016474
WBGene00016481
WBGene00016483
WBGene00016484
WBGene00016519
WBGene00016635
WBGene00016644
WBGene00016664
WBGene00016667
WBGene00016683
WBGene00016714
WBGene00016721
WBGene00016734
WBGene00016781
WBGene00016782
WBGene00016870
WBGene00016900
WBGene00016903
WBGene00016911
WBGene00016957
WBGene00016989
WBGene00017002
WBGene00017017
WBGene00017023
WBGene00017041
WBGene00017077
WBGene00017084
WBGene00017092
WBGene00017123
WBGene00017128
WBGene00017193
WBGene00017235
WBGene00017238
WBGene00017283
WBGene00017289
WBGene00017297
WBGene00017305
WBGene00017322
WBGene00017347
WBGene00017350
WBGene00017361
WBGene00017362
WBGene00017364
WBGene00017390
WBGene00017394
WBGene00017658
WBGene00017667
WBGene00017671
WBGene00017703
WBGene00017715
WBGene00017717
WBGene00017769
WBGene00017816
WBGene00017850
WBGene00017887
WBGene00017889
WBGene00017964
WBGene00018009
WBGene00018014
WBGene00018046
WBGene00018054
WBGene00018057
WBGene00018062
WBGene00018069
WBGene00018154
WBGene00018160
WBGene00018195
WBGene00018210
WBGene00018342
WBGene00018349
WBGene00018370
WBGene00018395
WBGene00018419
WBGene00018422
WBGene00018475
WBGene00018517
WBGene00018645
WBGene00018655
WBGene00018697
WBGene00018750
WBGene00018765
WBGene00018803
WBGene00018853
WBGene00018906
WBGene00018925
WBGene00018951
WBGene00018990
WBGene00019046
WBGene00019057
WBGene00019090
WBGene00019100
WBGene00019180
WBGene00019198
WBGene00019200
WBGene00019212
WBGene00019213
WBGene00019215
WBGene00019220
WBGene00019294
WBGene00019333
WBGene00019345
WBGene00019346
WBGene00019388
WBGene00019401
WBGene00019427
WBGene00019456
WBGene00019488
WBGene00019495
WBGene00019503
WBGene00019593
WBGene00019597
WBGene00019605
WBGene00019607
WBGene00019644
WBGene00019668
WBGene00019738
WBGene00019765
WBGene00019779
WBGene00019780
WBGene00019823
WBGene00019830
WBGene00019831
WBGene00019839
WBGene00019932
WBGene00019944
WBGene00019959
WBGene00020018
WBGene00020036
WBGene00020048
WBGene00020049
WBGene00020101
WBGene00020106
WBGene00020113
WBGene00020258
WBGene00020279
WBGene00020294
WBGene00020393
WBGene00020417
WBGene00020449
WBGene00020455
WBGene00020484
WBGene00020540
WBGene00020549
WBGene00020561
WBGene00020574
WBGene00020577
WBGene00020579
WBGene00020581
WBGene00020604
WBGene00020616
WBGene00020617
WBGene00020618
WBGene00020651
WBGene00020662
WBGene00020710
WBGene00020736
WBGene00020740
WBGene00020763
WBGene00020799
WBGene00020881
WBGene00020929
WBGene00020931
WBGene00020937
WBGene00020946
WBGene00020954
WBGene00021020
WBGene00021100
WBGene00021123
WBGene00021178
WBGene00021245
WBGene00021253
WBGene00021264
WBGene00021321
WBGene00021322
WBGene00021337
WBGene00021340
WBGene00021347
WBGene00021388
WBGene00021392
WBGene00021423
WBGene00021427
WBGene00021503
WBGene00021520
WBGene00021531
WBGene00021701
WBGene00021731
WBGene00021740
WBGene00021796
WBGene00021800
WBGene00021811
WBGene00021820
WBGene00021829
WBGene00021839
WBGene00021843
WBGene00021850
WBGene00021854
WBGene00021855
WBGene00021861
WBGene00021872
WBGene00021899
WBGene00022040
WBGene00022144
WBGene00022165
WBGene00022173
WBGene00022175
WBGene00022176
WBGene00022178
WBGene00022180
WBGene00022181
WBGene00022191
WBGene00022194
WBGene00022195
WBGene00022246
WBGene00022248
WBGene00022271
WBGene00022276
WBGene00022314
WBGene00022326
WBGene00022346
WBGene00022349
WBGene00022353
WBGene00022380
WBGene00022394
WBGene00022426
WBGene00022440
WBGene00022472
WBGene00022485
WBGene00022486
WBGene00022487
WBGene00022499
WBGene00022515
WBGene00022538
WBGene00022612
WBGene00022663
WBGene00022666
WBGene00022721
WBGene00022823
WBGene00023414
WBGene00023419
WBGene00023431
WBGene00023487
WBGene00023491
WBGene00044026
WBGene00044045
WBGene00044236
WBGene00044280
WBGene00044291
WBGene00044318
WBGene00044332
WBGene00044341
WBGene00044387
WBGene00044418
WBGene00044421
WBGene00044463
WBGene00044468
WBGene00044534
WBGene00044544
WBGene00044604
WBGene00044607
WBGene00044608
WBGene00044609
WBGene00044615
WBGene00044644
WBGene00044650
WBGene00044675
WBGene00044677
WBGene00044696
WBGene00044701
WBGene00044761
WBGene00044783
WBGene00044792
WBGene00045146
WBGene00045177
WBGene00045336
WBGene00045397
WBGene00045400
WBGene00045411
WBGene00045458
WBGene00045517
WBGene00050917
WBGene00050943
WBGene00077439
WBGene00077520
WBGene00077525
WBGene00077553
WBGene00077681
