# Supplementary material for: Tissue enrichment analysis for C. elegans genomics
Source: BMC Bioinformatics. 2016 Sep 13;17(1):366. doi: 10.1186/s12859-016-1229-9 (PMC5020436; doi:10.1186/s12859-016-1229-9)
Supplement: Additional file 3 — Golden Gene Sets. A list of all the genes used for our benchmarking process. (ZIP 74 kb) [file 12859_2016_1229_MOESM3_ESM.zip › input/genesets_golden/WBPaper00040420_ALM_PLM_enriched_WBbt_0005406_198]

gene,reads
WBGene00000061
WBGene00000441
WBGene00000442
WBGene00000445
WBGene00000454
WBGene00000510
WBGene00000705
WBGene00001020
WBGene00001053
WBGene00001387
WBGene00001505
WBGene00001512
WBGene00001555
WBGene00001637
WBGene00001804
WBGene00002029
WBGene00002030
WBGene00002177
WBGene00002202
WBGene00002233
WBGene00002235
WBGene00002263
WBGene00002270
WBGene00002978
WBGene00003165
WBGene00003166
WBGene00003167
WBGene00003168
WBGene00003171
WBGene00003173
WBGene00003174
WBGene00003175
WBGene00003176
WBGene00003178
WBGene00003179
WBGene00003249
WBGene00003403
WBGene00003471
WBGene00003525
WBGene00003569
WBGene00003578
WBGene00004181
WBGene00004212
WBGene00004364
WBGene00004879
WBGene00004926
WBGene00004991
WBGene00004992
WBGene00005481
WBGene00005641
WBGene00005649
WBGene00005662
WBGene00005690
WBGene00005691
WBGene00006062
WBGene00006371
WBGene00006441
WBGene00006463
WBGene00006570
WBGene00006583
WBGene00006585
WBGene00006642
WBGene00006665
WBGene00006680
WBGene00006693
WBGene00006761
WBGene00007252
WBGene00007253
WBGene00007268
WBGene00007313
WBGene00007349
WBGene00007389
WBGene00007437
WBGene00007607
WBGene00007868
WBGene00008033
WBGene00008216
WBGene00008388
WBGene00008450
WBGene00008453
WBGene00008498
WBGene00008509
WBGene00008588
WBGene00008636
WBGene00008802
WBGene00008861
WBGene00008998
WBGene00009018
WBGene00009205
WBGene00009258
WBGene00009274
WBGene00009573
WBGene00009646
WBGene00009700
WBGene00009709
WBGene00009729
WBGene00009779
WBGene00010032
WBGene00010316
WBGene00010666
WBGene00010686
WBGene00010692
WBGene00010715
WBGene00010775
WBGene00010967
WBGene00010968
WBGene00011004
WBGene00011285
WBGene00011286
WBGene00011313
WBGene00011381
WBGene00011382
WBGene00011463
WBGene00011465
WBGene00011573
WBGene00011683
WBGene00011745
WBGene00011755
WBGene00012225
WBGene00012605
WBGene00012744
WBGene00012967
WBGene00013358
WBGene00013455
WBGene00013478
WBGene00013752
WBGene00013914
WBGene00014048
WBGene00014079
WBGene00014903
WBGene00015125
WBGene00015141
WBGene00015220
WBGene00015221
WBGene00015374
WBGene00015375
WBGene00015602
WBGene00015671
WBGene00015867
WBGene00015919
WBGene00016266
WBGene00016414
WBGene00016428
WBGene00016431
WBGene00016448
WBGene00016733
WBGene00016781
WBGene00016911
WBGene00017123
WBGene00017204
WBGene00017240
WBGene00017296
WBGene00017320
WBGene00017667
WBGene00017671
WBGene00017762
WBGene00017835
WBGene00017938
WBGene00017976
WBGene00018076
WBGene00018172
WBGene00018292
WBGene00018303
WBGene00018338
WBGene00018472
WBGene00018529
WBGene00018713
WBGene00018924
WBGene00018989
WBGene00019057
WBGene00019128
WBGene00019226
WBGene00019404
WBGene00019444
WBGene00019525
WBGene00019636
WBGene00019727
WBGene00019767
WBGene00019839
WBGene00020018
WBGene00020048
WBGene00020237
WBGene00020242
WBGene00020302
WBGene00020407
WBGene00020502
WBGene00020506
WBGene00020540
WBGene00020726
WBGene00020995
WBGene00021079
WBGene00021127
WBGene00021500
WBGene00021632
WBGene00022258
WBGene00022623
WBGene00023408
WBGene00044330
