# Supplementary material for: Tissue enrichment analysis for C. elegans genomics
Source: BMC Bioinformatics. 2016 Sep 13;17(1):366. doi: 10.1186/s12859-016-1229-9 (PMC5020436; doi:10.1186/s12859-016-1229-9)
Supplement: Additional file 3 — Golden Gene Sets. A list of all the genes used for our benchmarking process. (ZIP 74 kb) [file 12859_2016_1229_MOESM3_ESM.zip › input/genesets_golden/WBPaper00040420_FLP_enriched_WBbt_0006828_288]

gene,reads
WBGene00000016
WBGene00000294
WBGene00000502
WBGene00000621
WBGene00000703
WBGene00000780
WBGene00000799
WBGene00000951
WBGene00000955
WBGene00001042
WBGene00001053
WBGene00001055
WBGene00001190
WBGene00001335
WBGene00001393
WBGene00001447
WBGene00001449
WBGene00001456
WBGene00001466
WBGene00001505
WBGene00001512
WBGene00001522
WBGene00001553
WBGene00001555
WBGene00001613
WBGene00001619
WBGene00001637
WBGene00001678
WBGene00001732
WBGene00002013
WBGene00002021
WBGene00002177
WBGene00002184
WBGene00002233
WBGene00003046
WBGene00003165
WBGene00003166
WBGene00003167
WBGene00003168
WBGene00003171
WBGene00003172
WBGene00003173
WBGene00003174
WBGene00003175
WBGene00003176
WBGene00003178
WBGene00003179
WBGene00003233
WBGene00003438
WBGene00003444
WBGene00003448
WBGene00003450
WBGene00003466
WBGene00003468
WBGene00003471
WBGene00003473
WBGene00003569
WBGene00003578
WBGene00003599
WBGene00003751
WBGene00003752
WBGene00004212
WBGene00004308
WBGene00004309
WBGene00004345
WBGene00004364
WBGene00004913
WBGene00004926
WBGene00004959
WBGene00004997
WBGene00005081
WBGene00005423
WBGene00005530
WBGene00005641
WBGene00005950
WBGene00005995
WBGene00005998
WBGene00006014
WBGene00006055
WBGene00006167
WBGene00006183
WBGene00006441
WBGene00006459
WBGene00006515
WBGene00006556
WBGene00006583
WBGene00006679
WBGene00006702
WBGene00006717
WBGene00006749
WBGene00006761
WBGene00006798
WBGene00007036
WBGene00007115
WBGene00007126
WBGene00007237
WBGene00007252
WBGene00007253
WBGene00007268
WBGene00007349
WBGene00007653
WBGene00007696
WBGene00007799
WBGene00007873
WBGene00008213
WBGene00008216
WBGene00008241
WBGene00008438
WBGene00008450
WBGene00008453
WBGene00008485
WBGene00008487
WBGene00008489
WBGene00008490
WBGene00008498
WBGene00008606
WBGene00008630
WBGene00008636
WBGene00008637
WBGene00008731
WBGene00008736
WBGene00008788
WBGene00008802
WBGene00008812
WBGene00008861
WBGene00008932
WBGene00009043
WBGene00009044
WBGene00009258
WBGene00009274
WBGene00009364
WBGene00009383
WBGene00009411
WBGene00009482
WBGene00009532
WBGene00009575
WBGene00009797
WBGene00009819
WBGene00009917
WBGene00009987
WBGene00010036
WBGene00010142
WBGene00010344
WBGene00010358
WBGene00010362
WBGene00010375
WBGene00010446
WBGene00010608
WBGene00010617
WBGene00010652
WBGene00010691
WBGene00010697
WBGene00010775
WBGene00010810
WBGene00010825
WBGene00010833
WBGene00011014
WBGene00011070
WBGene00011090
WBGene00011298
WBGene00011313
WBGene00011394
WBGene00011463
WBGene00011465
WBGene00011683
WBGene00011745
WBGene00011755
WBGene00011894
WBGene00011930
WBGene00011956
WBGene00012156
WBGene00012290
WBGene00012402
WBGene00012451
WBGene00012461
WBGene00012566
WBGene00012856
WBGene00013187
WBGene00013195
WBGene00013222
WBGene00013286
WBGene00013358
WBGene00013478
WBGene00013526
WBGene00013534
WBGene00013752
WBGene00013782
WBGene00013914
WBGene00014006
WBGene00014048
WBGene00014209
WBGene00014999
WBGene00015076
WBGene00015147
WBGene00015220
WBGene00015362
WBGene00015700
WBGene00015867
WBGene00015910
WBGene00015919
WBGene00015975
WBGene00016097
WBGene00016109
WBGene00016197
WBGene00016294
WBGene00016363
WBGene00016414
WBGene00016417
WBGene00016759
WBGene00016772
WBGene00016781
WBGene00016879
WBGene00016899
WBGene00016900
WBGene00016911
WBGene00016957
WBGene00017027
WBGene00017168
WBGene00017194
WBGene00017281
WBGene00017306
WBGene00017320
WBGene00017427
WBGene00017463
WBGene00017471
WBGene00017515
WBGene00017628
WBGene00017976
WBGene00017986
WBGene00018060
WBGene00018067
WBGene00018076
WBGene00018155
WBGene00018172
WBGene00018191
WBGene00018338
WBGene00018639
WBGene00018924
WBGene00018985
WBGene00019080
WBGene00019128
WBGene00019170
WBGene00019292
WBGene00019347
WBGene00019445
WBGene00019525
WBGene00019616
WBGene00019642
WBGene00019665
WBGene00019720
WBGene00019768
WBGene00019772
WBGene00019774
WBGene00019888
WBGene00020048
WBGene00020138
WBGene00020209
WBGene00020279
WBGene00020302
WBGene00020324
WBGene00020359
WBGene00020365
WBGene00020502
WBGene00020510
WBGene00020667
WBGene00020688
WBGene00020689
WBGene00020692
WBGene00020767
WBGene00020830
WBGene00020943
WBGene00021044
WBGene00021500
WBGene00021526
WBGene00021781
WBGene00021950
WBGene00022002
WBGene00022115
WBGene00022116
WBGene00022185
WBGene00022271
WBGene00022446
WBGene00022599
WBGene00022700
WBGene00022813
WBGene00022815
WBGene00044330
WBGene00044511
