# Supplementary material for: Tissue enrichment analysis for C. elegans genomics
Source: BMC Bioinformatics. 2016 Sep 13;17(1):366. doi: 10.1186/s12859-016-1229-9 (PMC5020436; doi:10.1186/s12859-016-1229-9)
Supplement: Additional file 3 — Golden Gene Sets. A list of all the genes used for our benchmarking process. (ZIP 74 kb) [file 12859_2016_1229_MOESM3_ESM.zip › input/genesets_golden/WBPaper00044760_germline_specific_WBbt_0005784_2510]

gene,reads
WBGene00000019
WBGene00000079
WBGene00000090
WBGene00000094
WBGene00000098
WBGene00000099
WBGene00000101
WBGene00000121
WBGene00000122
WBGene00000139
WBGene00000143
WBGene00000144
WBGene00000145
WBGene00000146
WBGene00000168
WBGene00000206
WBGene00000227
WBGene00000236
WBGene00000250
WBGene00000257
WBGene00000264
WBGene00000265
WBGene00000271
WBGene00000274
WBGene00000275
WBGene00000382
WBGene00000383
WBGene00000386
WBGene00000387
WBGene00000389
WBGene00000411
WBGene00000417
WBGene00000418
WBGene00000436
WBGene00000439
WBGene00000459
WBGene00000465
WBGene00000467
WBGene00000473
WBGene00000474
WBGene00000479
WBGene00000483
WBGene00000506
WBGene00000507
WBGene00000509
WBGene00000513
WBGene00000520
WBGene00000537
WBGene00000550
WBGene00000564
WBGene00000592
WBGene00000597
WBGene00000609
WBGene00000656
WBGene00000673
WBGene00000675
WBGene00000677
WBGene00000693
WBGene00000698
WBGene00000703
WBGene00000708
WBGene00000770
WBGene00000771
WBGene00000772
WBGene00000773
WBGene00000774
WBGene00000817
WBGene00000839
WBGene00000846
WBGene00000854
WBGene00000864
WBGene00000867
WBGene00000871
WBGene00000872
WBGene00000875
WBGene00000876
WBGene00000886
WBGene00000888
WBGene00000890
WBGene00000935
WBGene00000937
WBGene00000965
WBGene00000994
WBGene00001002
WBGene00001016
WBGene00001023
WBGene00001029
WBGene00001049
WBGene00001050
WBGene00001051
WBGene00001060
WBGene00001085
WBGene00001092
WBGene00001102
WBGene00001110
WBGene00001111
WBGene00001170
WBGene00001194
WBGene00001214
WBGene00001245
WBGene00001281
WBGene00001309
WBGene00001311
WBGene00001358
WBGene00001372
WBGene00001401
WBGene00001402
WBGene00001413
WBGene00001414
WBGene00001431
WBGene00001436
WBGene00001483
WBGene00001499
WBGene00001514
WBGene00001553
WBGene00001563
WBGene00001568
WBGene00001569
WBGene00001571
WBGene00001580
WBGene00001585
WBGene00001589
WBGene00001599
WBGene00001600
WBGene00001603
WBGene00001606
WBGene00001607
WBGene00001609
WBGene00001639
WBGene00001643
WBGene00001653
WBGene00001661
WBGene00001686
WBGene00001688
WBGene00001689
WBGene00001699
WBGene00001743
WBGene00001792
WBGene00001827
WBGene00001831
WBGene00001834
WBGene00001835
WBGene00001836
WBGene00001855
WBGene00001856
WBGene00001860
WBGene00001864
WBGene00001869
WBGene00001919
WBGene00001920
WBGene00001921
WBGene00001922
WBGene00001930
WBGene00001932
WBGene00001937
WBGene00001938
WBGene00001939
WBGene00001940
WBGene00001944
WBGene00001949
WBGene00001960
WBGene00001963
WBGene00001973
WBGene00001975
WBGene00001979
WBGene00001985
WBGene00001996
WBGene00001998
WBGene00002028
WBGene00002032
WBGene00002034
WBGene00002042
WBGene00002046
WBGene00002061
WBGene00002068
WBGene00002073
WBGene00002075
WBGene00002076
WBGene00002077
WBGene00002117
WBGene00002120
WBGene00002124
WBGene00002129
WBGene00002136
WBGene00002148
WBGene00002169
WBGene00002192
WBGene00002198
WBGene00002206
WBGene00002212
WBGene00002214
WBGene00002219
WBGene00002221
WBGene00002225
WBGene00002226
WBGene00002228
WBGene00002231
WBGene00002240
WBGene00002241
WBGene00002245
WBGene00002251
WBGene00002276
WBGene00002368
WBGene00002696
WBGene00002982
WBGene00002985
WBGene00002992
WBGene00003002
WBGene00003010
WBGene00003011
WBGene00003014
WBGene00003020
WBGene00003021
WBGene00003026
WBGene00003034
WBGene00003036
WBGene00003037
WBGene00003041
WBGene00003043
WBGene00003045
WBGene00003059
WBGene00003063
WBGene00003093
WBGene00003094
WBGene00003099
WBGene00003134
WBGene00003155
WBGene00003157
WBGene00003159
WBGene00003160
WBGene00003184
WBGene00003210
WBGene00003218
WBGene00003219
WBGene00003220
WBGene00003229
WBGene00003231
WBGene00003236
WBGene00003246
WBGene00003253
WBGene00003389
WBGene00003391
WBGene00003395
WBGene00003396
WBGene00003401
WBGene00003410
WBGene00003418
WBGene00003421
WBGene00003425
WBGene00003426
WBGene00003429
WBGene00003431
WBGene00003434
WBGene00003438
WBGene00003442
WBGene00003443
WBGene00003446
WBGene00003448
WBGene00003449
WBGene00003450
WBGene00003464
WBGene00003472
WBGene00003499
WBGene00003507
WBGene00003510
WBGene00003571
WBGene00003582
WBGene00003584
WBGene00003601
WBGene00003603
WBGene00003621
WBGene00003622
WBGene00003650
WBGene00003742
WBGene00003766
WBGene00003777
WBGene00003783
WBGene00003787
WBGene00003791
WBGene00003792
WBGene00003795
WBGene00003797
WBGene00003800
WBGene00003801
WBGene00003803
WBGene00003805
WBGene00003829
WBGene00003835
WBGene00003864
WBGene00003868
WBGene00003882
WBGene00003886
WBGene00003904
WBGene00003912
WBGene00003917
WBGene00003918
WBGene00003960
WBGene00003961
WBGene00003987
WBGene00003993
WBGene00003994
WBGene00004004
WBGene00004029
WBGene00004042
WBGene00004044
WBGene00004050
WBGene00004051
WBGene00004078
WBGene00004084
WBGene00004093
WBGene00004095
WBGene00004105
WBGene00004109
WBGene00004110
WBGene00004132
WBGene00004136
WBGene00004143
WBGene00004178
WBGene00004179
WBGene00004180
WBGene00004186
WBGene00004187
WBGene00004204
WBGene00004209
WBGene00004217
WBGene00004226
WBGene00004241
WBGene00004242
WBGene00004243
WBGene00004244
WBGene00004269
WBGene00004302
WBGene00004303
WBGene00004304
WBGene00004306
WBGene00004312
WBGene00004316
WBGene00004337
WBGene00004338
WBGene00004339
WBGene00004340
WBGene00004341
WBGene00004351
WBGene00004353
WBGene00004354
WBGene00004380
WBGene00004385
WBGene00004386
WBGene00004388
WBGene00004392
WBGene00004411
WBGene00004439
WBGene00004455
WBGene00004510
WBGene00004680
WBGene00004681
WBGene00004684
WBGene00004701
WBGene00004703
WBGene00004704
WBGene00004706
WBGene00004723
WBGene00004726
WBGene00004737
WBGene00004738
WBGene00004762
WBGene00004767
WBGene00004782
WBGene00004795
WBGene00004798
WBGene00004803
WBGene00004808
WBGene00004811
WBGene00004819
WBGene00004821
WBGene00004823
WBGene00004824
WBGene00004874
WBGene00004887
WBGene00004888
WBGene00004901
WBGene00004908
WBGene00004953
WBGene00004954
WBGene00004955
WBGene00004962
WBGene00004963
WBGene00004964
WBGene00004965
WBGene00004969
WBGene00004972
WBGene00004976
WBGene00005006
WBGene00005007
WBGene00005011
WBGene00005012
WBGene00005013
WBGene00005014
WBGene00005021
WBGene00005030
WBGene00005113
WBGene00005124
WBGene00005137
WBGene00005142
WBGene00005201
WBGene00005234
WBGene00005247
WBGene00005315
WBGene00005347
WBGene00005375
WBGene00005399
WBGene00005428
WBGene00005522
WBGene00005592
WBGene00005643
WBGene00005719
WBGene00005905
WBGene00005929
WBGene00006022
WBGene00006038
WBGene00006039
WBGene00006047
WBGene00006049
WBGene00006050
WBGene00006056
WBGene00006057
WBGene00006058
WBGene00006113
WBGene00006139
WBGene00006150
WBGene00006284
WBGene00006307
WBGene00006310
WBGene00006311
WBGene00006324
WBGene00006349
WBGene00006352
WBGene00006375
WBGene00006376
WBGene00006377
WBGene00006385
WBGene00006394
WBGene00006395
WBGene00006402
WBGene00006406
WBGene00006409
WBGene00006430
WBGene00006431
WBGene00006442
WBGene00006443
WBGene00006446
WBGene00006447
WBGene00006466
WBGene00006473
WBGene00006474
WBGene00006481
WBGene00006483
WBGene00006492
WBGene00006499
WBGene00006514
WBGene00006540
WBGene00006562
WBGene00006577
WBGene00006579
WBGene00006618
WBGene00006624
WBGene00006645
WBGene00006661
WBGene00006689
WBGene00006707
WBGene00006713
WBGene00006719
WBGene00006720
WBGene00006732
WBGene00006733
WBGene00006740
WBGene00006790
WBGene00006817
WBGene00006829
WBGene00006868
WBGene00006916
WBGene00006925
WBGene00006926
WBGene00006927
WBGene00006928
WBGene00006929
WBGene00006930
WBGene00006943
WBGene00006957
WBGene00006958
WBGene00006963
WBGene00006968
WBGene00006974
WBGene00006976
WBGene00006977
WBGene00006994
WBGene00007015
WBGene00007018
WBGene00007025
WBGene00007028
WBGene00007042
WBGene00007049
WBGene00007080
WBGene00007081
WBGene00007082
WBGene00007089
WBGene00007090
WBGene00007092
WBGene00007093
WBGene00007094
WBGene00007099
WBGene00007101
WBGene00007105
WBGene00007106
WBGene00007109
WBGene00007110
WBGene00007111
WBGene00007118
WBGene00007135
WBGene00007144
WBGene00007148
WBGene00007150
WBGene00007156
WBGene00007159
WBGene00007162
WBGene00007164
WBGene00007165
WBGene00007167
WBGene00007168
WBGene00007169
WBGene00007171
WBGene00007173
WBGene00007179
WBGene00007184
WBGene00007186
WBGene00007187
WBGene00007188
WBGene00007189
WBGene00007190
WBGene00007193
WBGene00007195
WBGene00007196
WBGene00007198
WBGene00007202
WBGene00007209
WBGene00007212
WBGene00007221
WBGene00007222
WBGene00007224
WBGene00007225
WBGene00007230
WBGene00007234
WBGene00007244
WBGene00007245
WBGene00007248
WBGene00007249
WBGene00007255
WBGene00007256
WBGene00007269
WBGene00007270
WBGene00007274
WBGene00007277
WBGene00007278
WBGene00007283
WBGene00007290
WBGene00007297
WBGene00007299
WBGene00007300
WBGene00007301
WBGene00007305
WBGene00007306
WBGene00007307
WBGene00007308
WBGene00007313
WBGene00007315
WBGene00007320
WBGene00007323
WBGene00007329
WBGene00007332
WBGene00007333
WBGene00007334
WBGene00007354
WBGene00007355
WBGene00007378
WBGene00007381
WBGene00007383
WBGene00007391
WBGene00007400
WBGene00007403
WBGene00007415
WBGene00007430
WBGene00007433
WBGene00007435
WBGene00007437
WBGene00007445
WBGene00007446
WBGene00007448
WBGene00007454
WBGene00007457
WBGene00007459
WBGene00007476
WBGene00007478
WBGene00007489
WBGene00007492
WBGene00007493
WBGene00007499
WBGene00007500
WBGene00007501
WBGene00007502
WBGene00007503
WBGene00007504
WBGene00007512
WBGene00007513
WBGene00007515
WBGene00007541
WBGene00007543
WBGene00007554
WBGene00007559
WBGene00007563
WBGene00007567
WBGene00007570
WBGene00007571
WBGene00007573
WBGene00007576
WBGene00007579
WBGene00007580
WBGene00007584
WBGene00007590
WBGene00007597
WBGene00007601
WBGene00007603
WBGene00007610
WBGene00007613
WBGene00007615
WBGene00007622
WBGene00007623
WBGene00007624
WBGene00007631
WBGene00007632
WBGene00007633
WBGene00007639
WBGene00007640
WBGene00007641
WBGene00007642
WBGene00007643
WBGene00007644
WBGene00007645
WBGene00007647
WBGene00007655
WBGene00007688
WBGene00007697
WBGene00007699
WBGene00007700
WBGene00007705
WBGene00007706
WBGene00007709
WBGene00007710
WBGene00007711
WBGene00007732
WBGene00007733
WBGene00007734
WBGene00007735
WBGene00007739
WBGene00007740
WBGene00007757
WBGene00007760
WBGene00007761
WBGene00007762
WBGene00007763
WBGene00007765
WBGene00007766
WBGene00007773
WBGene00007777
WBGene00007778
WBGene00007780
WBGene00007784
WBGene00007785
WBGene00007788
WBGene00007789
WBGene00007791
WBGene00007792
WBGene00007794
WBGene00007795
WBGene00007796
WBGene00007797
WBGene00007816
WBGene00007826
WBGene00007832
WBGene00007850
WBGene00007853
WBGene00007863
WBGene00007870
WBGene00007890
WBGene00007910
WBGene00007914
WBGene00007921
WBGene00007922
WBGene00007932
WBGene00007948
WBGene00007965
WBGene00007966
WBGene00007969
WBGene00007971
WBGene00007972
WBGene00007974
WBGene00007975
WBGene00007978
WBGene00007979
WBGene00007985
WBGene00007986
WBGene00007987
WBGene00007991
WBGene00008001
WBGene00008003
WBGene00008005
WBGene00008007
WBGene00008008
WBGene00008013
WBGene00008034
WBGene00008035
WBGene00008062
WBGene00008063
WBGene00008070
WBGene00008074
WBGene00008079
WBGene00008080
WBGene00008081
WBGene00008082
WBGene00008086
WBGene00008092
WBGene00008106
WBGene00008107
WBGene00008111
WBGene00008113
WBGene00008118
WBGene00008119
WBGene00008124
WBGene00008130
WBGene00008136
WBGene00008137
WBGene00008140
WBGene00008143
WBGene00008145
WBGene00008147
WBGene00008153
WBGene00008154
WBGene00008155
WBGene00008157
WBGene00008162
WBGene00008166
WBGene00008169
WBGene00008170
WBGene00008171
WBGene00008173
WBGene00008174
WBGene00008178
WBGene00008185
WBGene00008186
WBGene00008196
WBGene00008197
WBGene00008207
WBGene00008210
WBGene00008211
WBGene00008216
WBGene00008218
WBGene00008219
WBGene00008223
WBGene00008224
WBGene00008225
WBGene00008230
WBGene00008232
WBGene00008235
WBGene00008236
WBGene00008243
WBGene00008244
WBGene00008245
WBGene00008246
WBGene00008263
WBGene00008274
WBGene00008281
WBGene00008282
WBGene00008285
WBGene00008288
WBGene00008299
WBGene00008312
WBGene00008313
WBGene00008316
WBGene00008318
WBGene00008326
WBGene00008330
WBGene00008331
WBGene00008338
WBGene00008343
WBGene00008344
WBGene00008346
WBGene00008347
WBGene00008361
WBGene00008362
WBGene00008363
WBGene00008377
WBGene00008378
WBGene00008379
WBGene00008380
WBGene00008382
WBGene00008384
WBGene00008385
WBGene00008386
WBGene00008387
WBGene00008389
WBGene00008394
WBGene00008397
WBGene00008399
WBGene00008400
WBGene00008403
WBGene00008410
WBGene00008413
WBGene00008417
WBGene00008418
WBGene00008419
WBGene00008423
WBGene00008429
WBGene00008433
WBGene00008434
WBGene00008440
WBGene00008455
WBGene00008456
WBGene00008464
WBGene00008487
WBGene00008488
WBGene00008497
WBGene00008503
WBGene00008508
WBGene00008517
WBGene00008529
WBGene00008531
WBGene00008533
WBGene00008535
WBGene00008536
WBGene00008537
WBGene00008541
WBGene00008546
WBGene00008561
WBGene00008569
WBGene00008580
WBGene00008581
WBGene00008590
WBGene00008636
WBGene00008639
WBGene00008641
WBGene00008642
WBGene00008645
WBGene00008648
WBGene00008649
WBGene00008650
WBGene00008651
WBGene00008657
WBGene00008658
WBGene00008659
WBGene00008661
WBGene00008662
WBGene00008665
WBGene00008682
WBGene00008686
WBGene00008699
WBGene00008707
WBGene00008710
WBGene00008717
WBGene00008720
WBGene00008722
WBGene00008723
WBGene00008724
WBGene00008725
WBGene00008729
WBGene00008733
WBGene00008740
WBGene00008752
WBGene00008753
WBGene00008754
WBGene00008758
WBGene00008766
WBGene00008769
WBGene00008780
WBGene00008781
WBGene00008788
WBGene00008789
WBGene00008811
WBGene00008816
WBGene00008821
WBGene00008824
WBGene00008825
WBGene00008826
WBGene00008838
WBGene00008844
WBGene00008854
WBGene00008859
WBGene00008863
WBGene00008869
WBGene00008870
WBGene00008871
WBGene00008877
WBGene00008887
WBGene00008912
WBGene00008918
WBGene00008921
WBGene00008932
WBGene00008949
WBGene00008950
WBGene00008959
WBGene00008968
WBGene00008977
WBGene00008994
WBGene00008995
WBGene00009005
WBGene00009006
WBGene00009007
WBGene00009010
WBGene00009011
WBGene00009015
WBGene00009028
WBGene00009031
WBGene00009032
WBGene00009033
WBGene00009035
WBGene00009039
WBGene00009043
WBGene00009052
WBGene00009054
WBGene00009065
WBGene00009075
WBGene00009078
WBGene00009079
WBGene00009086
WBGene00009089
WBGene00009103
WBGene00009113
WBGene00009115
WBGene00009118
WBGene00009123
WBGene00009124
WBGene00009125
WBGene00009127
WBGene00009129
WBGene00009131
WBGene00009132
WBGene00009140
WBGene00009145
WBGene00009146
WBGene00009149
WBGene00009153
WBGene00009159
WBGene00009160
WBGene00009163
WBGene00009164
WBGene00009172
WBGene00009173
WBGene00009174
WBGene00009176
WBGene00009178
WBGene00009179
WBGene00009182
WBGene00009185
WBGene00009186
WBGene00009188
WBGene00009191
WBGene00009203
WBGene00009212
WBGene00009222
WBGene00009238
WBGene00009239
WBGene00009243
WBGene00009245
WBGene00009247
WBGene00009250
WBGene00009254
WBGene00009262
WBGene00009263
WBGene00009267
WBGene00009269
WBGene00009270
WBGene00009271
WBGene00009272
WBGene00009277
WBGene00009280
WBGene00009284
WBGene00009286
WBGene00009287
WBGene00009301
WBGene00009302
WBGene00009305
WBGene00009308
WBGene00009313
WBGene00009321
WBGene00009324
WBGene00009330
WBGene00009341
WBGene00009344
WBGene00009346
WBGene00009352
WBGene00009364
WBGene00009365
WBGene00009366
WBGene00009367
WBGene00009368
WBGene00009372
WBGene00009373
WBGene00009377
WBGene00009385
WBGene00009390
WBGene00009401
WBGene00009402
WBGene00009404
WBGene00009411
WBGene00009412
WBGene00009413
WBGene00009416
WBGene00009427
WBGene00009441
WBGene00009442
WBGene00009443
WBGene00009444
WBGene00009445
WBGene00009446
WBGene00009448
WBGene00009449
WBGene00009451
WBGene00009452
WBGene00009455
WBGene00009456
WBGene00009457
WBGene00009458
WBGene00009459
WBGene00009460
WBGene00009461
WBGene00009462
WBGene00009465
WBGene00009470
WBGene00009471
WBGene00009473
WBGene00009479
WBGene00009489
WBGene00009492
WBGene00009501
WBGene00009502
WBGene00009507
WBGene00009508
WBGene00009509
WBGene00009513
WBGene00009543
WBGene00009548
WBGene00009549
WBGene00009551
WBGene00009553
WBGene00009556
WBGene00009557
WBGene00009559
WBGene00009581
WBGene00009589
WBGene00009592
WBGene00009605
WBGene00009606
WBGene00009607
WBGene00009609
WBGene00009616
WBGene00009622
WBGene00009626
WBGene00009627
WBGene00009643
WBGene00009646
WBGene00009648
WBGene00009650
WBGene00009652
WBGene00009659
WBGene00009661
WBGene00009662
WBGene00009665
WBGene00009667
WBGene00009668
WBGene00009670
WBGene00009680
WBGene00009681
WBGene00009683
WBGene00009684
WBGene00009685
WBGene00009695
WBGene00009698
WBGene00009701
WBGene00009702
WBGene00009704
WBGene00009708
WBGene00009714
WBGene00009721
WBGene00009731
WBGene00009733
WBGene00009736
WBGene00009749
WBGene00009753
WBGene00009754
WBGene00009759
WBGene00009766
WBGene00009769
WBGene00009770
WBGene00009775
WBGene00009780
WBGene00009807
WBGene00009846
WBGene00009855
WBGene00009862
WBGene00009878
WBGene00009884
WBGene00009893
WBGene00009898
WBGene00009919
WBGene00009921
WBGene00009922
WBGene00009937
WBGene00009939
WBGene00009941
WBGene00009946
WBGene00009948
WBGene00009956
WBGene00009959
WBGene00009962
WBGene00009985
WBGene00009994
WBGene00010000
WBGene00010002
WBGene00010035
WBGene00010036
WBGene00010037
WBGene00010042
WBGene00010046
WBGene00010048
WBGene00010051
WBGene00010053
WBGene00010054
WBGene00010061
WBGene00010066
WBGene00010067
WBGene00010071
WBGene00010072
WBGene00010081
WBGene00010084
WBGene00010085
WBGene00010087
WBGene00010091
WBGene00010092
WBGene00010093
WBGene00010132
WBGene00010136
WBGene00010140
WBGene00010141
WBGene00010147
WBGene00010149
WBGene00010155
WBGene00010159
WBGene00010167
WBGene00010171
WBGene00010172
WBGene00010181
WBGene00010183
WBGene00010184
WBGene00010185
WBGene00010187
WBGene00010193
WBGene00010194
WBGene00010195
WBGene00010196
WBGene00010198
WBGene00010212
WBGene00010227
WBGene00010229
WBGene00010230
WBGene00010232
WBGene00010234
WBGene00010241
WBGene00010242
WBGene00010245
WBGene00010246
WBGene00010247
WBGene00010250
WBGene00010254
WBGene00010263
WBGene00010264
WBGene00010265
WBGene00010271
WBGene00010278
WBGene00010281
WBGene00010283
WBGene00010293
WBGene00010294
WBGene00010295
WBGene00010300
WBGene00010304
WBGene00010309
WBGene00010323
WBGene00010324
WBGene00010325
WBGene00010351
WBGene00010353
WBGene00010354
WBGene00010362
WBGene00010363
WBGene00010366
WBGene00010367
WBGene00010369
WBGene00010371
WBGene00010373
WBGene00010378
WBGene00010381
WBGene00010409
WBGene00010420
WBGene00010426
WBGene00010434
WBGene00010436
WBGene00010458
WBGene00010460
WBGene00010465
WBGene00010466
WBGene00010474
WBGene00010476
WBGene00010477
WBGene00010478
WBGene00010479
WBGene00010480
WBGene00010483
WBGene00010484
WBGene00010485
WBGene00010486
WBGene00010487
WBGene00010493
WBGene00010497
WBGene00010498
WBGene00010510
WBGene00010523
WBGene00010537
WBGene00010542
WBGene00010544
WBGene00010546
WBGene00010547
WBGene00010549
WBGene00010551
WBGene00010555
WBGene00010557
WBGene00010562
WBGene00010563
WBGene00010565
WBGene00010567
WBGene00010574
WBGene00010576
WBGene00010581
WBGene00010583
WBGene00010606
WBGene00010608
WBGene00010609
WBGene00010610
WBGene00010611
WBGene00010612
WBGene00010613
WBGene00010615
WBGene00010621
WBGene00010622
WBGene00010623
WBGene00010629
WBGene00010634
WBGene00010636
WBGene00010650
WBGene00010651
WBGene00010663
WBGene00010666
WBGene00010677
WBGene00010678
WBGene00010679
WBGene00010685
WBGene00010686
WBGene00010687
WBGene00010690
WBGene00010692
WBGene00010712
WBGene00010719
WBGene00010728
WBGene00010732
WBGene00010734
WBGene00010743
WBGene00010748
WBGene00010767
WBGene00010770
WBGene00010779
WBGene00010781
WBGene00010785
WBGene00010786
WBGene00010787
WBGene00010807
WBGene00010814
WBGene00010815
WBGene00010829
WBGene00010839
WBGene00010843
WBGene00010844
WBGene00010845
WBGene00010849
WBGene00010863
WBGene00010869
WBGene00010871
WBGene00010874
WBGene00010875
WBGene00010876
WBGene00010883
WBGene00010889
WBGene00010891
WBGene00010892
WBGene00010895
WBGene00010896
WBGene00010900
WBGene00010906
WBGene00010910
WBGene00010915
WBGene00010919
WBGene00010920
WBGene00010933
WBGene00010975
WBGene00010989
WBGene00010991
WBGene00011008
WBGene00011010
WBGene00011011
WBGene00011016
WBGene00011027
WBGene00011034
WBGene00011036
WBGene00011037
WBGene00011038
WBGene00011039
WBGene00011044
WBGene00011047
WBGene00011049
WBGene00011056
WBGene00011061
WBGene00011062
WBGene00011063
WBGene00011065
WBGene00011066
WBGene00011068
WBGene00011087
WBGene00011111
WBGene00011114
WBGene00011117
WBGene00011120
WBGene00011129
WBGene00011131
WBGene00011132
WBGene00011133
WBGene00011134
WBGene00011142
WBGene00011143
WBGene00011145
WBGene00011152
WBGene00011153
WBGene00011156
WBGene00011171
WBGene00011173
WBGene00011174
WBGene00011176
WBGene00011178
WBGene00011191
WBGene00011200
WBGene00011201
WBGene00011206
WBGene00011214
WBGene00011216
WBGene00011218
WBGene00011225
WBGene00011236
WBGene00011237
WBGene00011240
WBGene00011241
WBGene00011242
WBGene00011253
WBGene00011260
WBGene00011268
WBGene00011275
WBGene00011279
WBGene00011282
WBGene00011287
WBGene00011290
WBGene00011292
WBGene00011294
WBGene00011295
WBGene00011297
WBGene00011299
WBGene00011300
WBGene00011303
WBGene00015000
WBGene00015001
WBGene00015006
WBGene00015011
WBGene00015012
WBGene00015013
WBGene00015014
WBGene00015017
WBGene00015023
WBGene00015024
WBGene00015026
WBGene00015029
WBGene00015030
WBGene00015032
WBGene00015049
WBGene00015050
WBGene00015051
WBGene00015062
WBGene00015070
WBGene00015073
WBGene00015075
WBGene00015083
WBGene00015089
WBGene00015091
WBGene00015093
WBGene00015094
WBGene00015095
WBGene00015097
WBGene00015098
WBGene00015102
WBGene00015104
WBGene00015105
WBGene00015106
WBGene00015111
WBGene00015112
WBGene00015134
WBGene00015143
WBGene00015145
WBGene00015146
WBGene00015147
WBGene00015150
WBGene00015160
WBGene00015165
WBGene00015180
WBGene00015182
WBGene00015183
WBGene00015189
WBGene00015191
WBGene00015194
WBGene00015205
WBGene00015211
WBGene00015215
WBGene00015224
WBGene00015229
WBGene00015230
WBGene00015232
WBGene00015233
WBGene00015235
WBGene00015236
WBGene00015237
WBGene00015238
WBGene00015241
WBGene00015242
WBGene00015243
WBGene00015244
WBGene00015245
WBGene00015246
WBGene00015249
WBGene00015266
WBGene00015267
WBGene00015282
WBGene00015291
WBGene00015301
WBGene00015306
WBGene00015307
WBGene00015308
WBGene00015310
WBGene00015312
WBGene00015313
WBGene00015327
WBGene00015329
WBGene00015330
WBGene00015331
WBGene00015345
WBGene00015347
WBGene00015348
WBGene00015349
WBGene00015351
WBGene00015353
WBGene00015358
WBGene00015368
WBGene00015385
WBGene00015386
WBGene00015395
WBGene00015405
WBGene00015419
WBGene00015422
WBGene00015444
WBGene00015449
WBGene00015451
WBGene00015456
WBGene00015461
WBGene00015462
WBGene00015463
WBGene00015466
WBGene00015467
WBGene00015468
WBGene00015470
WBGene00015499
WBGene00015500
WBGene00015501
WBGene00015504
WBGene00015505
WBGene00015511
WBGene00015513
WBGene00015515
WBGene00015516
WBGene00015520
WBGene00015524
WBGene00015526
WBGene00015538
WBGene00015557
WBGene00015558
WBGene00015572
WBGene00015578
WBGene00015579
WBGene00015581
WBGene00015582
WBGene00015583
WBGene00015590
WBGene00015591
WBGene00015615
WBGene00015616
WBGene00015624
WBGene00015627
WBGene00015628
WBGene00015629
WBGene00015630
WBGene00015634
WBGene00015637
WBGene00015640
WBGene00015642
WBGene00015661
WBGene00015665
WBGene00015670
WBGene00015677
WBGene00015683
WBGene00015686
WBGene00015688
WBGene00015689
WBGene00015691
WBGene00015692
WBGene00015696
WBGene00015697
WBGene00015698
WBGene00015731
WBGene00015733
WBGene00015744
WBGene00015745
WBGene00015746
WBGene00015747
WBGene00015758
WBGene00015765
WBGene00015766
WBGene00015769
WBGene00015796
WBGene00015806
WBGene00015807
WBGene00015809
WBGene00015813
WBGene00015816
WBGene00015817
WBGene00015818
WBGene00015819
WBGene00015842
WBGene00015843
WBGene00015849
WBGene00015850
WBGene00015852
WBGene00015853
WBGene00015854
WBGene00015855
WBGene00015865
WBGene00015884
WBGene00015893
WBGene00015899
WBGene00015903
WBGene00015907
WBGene00015908
WBGene00015912
WBGene00015915
WBGene00015916
WBGene00015917
WBGene00015924
WBGene00015929
WBGene00015931
WBGene00015937
WBGene00015938
WBGene00015939
WBGene00015970
WBGene00015971
WBGene00015975
WBGene00015976
WBGene00015978
WBGene00015982
WBGene00015987
WBGene00015989
WBGene00015990
WBGene00015991
WBGene00015992
WBGene00015994
WBGene00015998
WBGene00016010
WBGene00016014
WBGene00016015
WBGene00016039
WBGene00016040
WBGene00016045
WBGene00016053
WBGene00016056
WBGene00016066
WBGene00016072
WBGene00016074
WBGene00016081
WBGene00016085
WBGene00016086
WBGene00016115
WBGene00016124
WBGene00016125
WBGene00016128
WBGene00016137
WBGene00016139
WBGene00016145
WBGene00016148
WBGene00016151
WBGene00016154
WBGene00016156
WBGene00016157
WBGene00016159
WBGene00016161
WBGene00016163
WBGene00016167
WBGene00016168
WBGene00016170
WBGene00016171
WBGene00016175
WBGene00016177
WBGene00016178
WBGene00016181
WBGene00016182
WBGene00016183
WBGene00016192
WBGene00016200
WBGene00016202
WBGene00016211
WBGene00016230
WBGene00016236
WBGene00016238
WBGene00016239
WBGene00016261
WBGene00016263
WBGene00016277
WBGene00016286
WBGene00016288
WBGene00016291
WBGene00016295
WBGene00016299
WBGene00016312
WBGene00016313
WBGene00016317
WBGene00016318
WBGene00016320
WBGene00016322
WBGene00016323
WBGene00016327
WBGene00016331
WBGene00016336
WBGene00016339
WBGene00016346
WBGene00016352
WBGene00016353
WBGene00016356
WBGene00016357
WBGene00016358
WBGene00016373
WBGene00016374
WBGene00016375
WBGene00016381
WBGene00016382
WBGene00016387
WBGene00016388
WBGene00016389
WBGene00016392
WBGene00016398
WBGene00016399
WBGene00016402
WBGene00016409
WBGene00016411
WBGene00016413
WBGene00016414
WBGene00016416
WBGene00016420
WBGene00016421
WBGene00016427
WBGene00016432
WBGene00016434
WBGene00016440
WBGene00016443
WBGene00016444
WBGene00016445
WBGene00016447
WBGene00016449
WBGene00016453
WBGene00016457
WBGene00016460
WBGene00016461
WBGene00016462
WBGene00016485
WBGene00016486
WBGene00016491
WBGene00016492
WBGene00016501
WBGene00016512
WBGene00016524
WBGene00016541
WBGene00016547
WBGene00016562
WBGene00016564
WBGene00016565
WBGene00016566
WBGene00016567
WBGene00016581
WBGene00016586
WBGene00016587
WBGene00016590
WBGene00016591
WBGene00016592
WBGene00016601
WBGene00016602
WBGene00016603
WBGene00016605
WBGene00016607
WBGene00016612
WBGene00016622
WBGene00016627
WBGene00016632
WBGene00016638
WBGene00016639
WBGene00016652
WBGene00016653
WBGene00016658
WBGene00016669
WBGene00016673
WBGene00016674
WBGene00016675
WBGene00016680
WBGene00016695
WBGene00016696
WBGene00016701
WBGene00016702
WBGene00016704
WBGene00016707
WBGene00016730
WBGene00016739
WBGene00016740
WBGene00016741
WBGene00016742
WBGene00016745
WBGene00016750
WBGene00016752
WBGene00016753
WBGene00016764
WBGene00016765
WBGene00016767
WBGene00016778
WBGene00016792
WBGene00016794
WBGene00016796
WBGene00016798
WBGene00016799
WBGene00016800
WBGene00016803
WBGene00016807
WBGene00016811
WBGene00016816
WBGene00016822
WBGene00016823
WBGene00016824
WBGene00016836
WBGene00016837
WBGene00016839
WBGene00016890
WBGene00016891
WBGene00016899
WBGene00016905
WBGene00016907
WBGene00016923
WBGene00016926
WBGene00016930
WBGene00016942
WBGene00016944
WBGene00016946
WBGene00016947
WBGene00016953
WBGene00016954
WBGene00016960
WBGene00016963
WBGene00016965
WBGene00016971
WBGene00016980
WBGene00016990
WBGene00016993
WBGene00017002
WBGene00017003
WBGene00017004
WBGene00017005
WBGene00017007
WBGene00017011
WBGene00017014
WBGene00017015
WBGene00017022
WBGene00017025
WBGene00017026
WBGene00017031
WBGene00017050
WBGene00017053
WBGene00017055
WBGene00017058
WBGene00017059
WBGene00017064
WBGene00017066
WBGene00017069
WBGene00017074
WBGene00017078
WBGene00017079
WBGene00017084
WBGene00017085
WBGene00017088
WBGene00017105
WBGene00017112
WBGene00017114
WBGene00017118
WBGene00017132
WBGene00017134
WBGene00017141
WBGene00017142
WBGene00017143
WBGene00017161
WBGene00017162
WBGene00017164
WBGene00017165
WBGene00017172
WBGene00017175
WBGene00017177
WBGene00017179
WBGene00017207
WBGene00017211
WBGene00017214
WBGene00017215
WBGene00017219
WBGene00017235
WBGene00017237
WBGene00017239
WBGene00017243
WBGene00017258
WBGene00017259
WBGene00017263
WBGene00017264
WBGene00017265
WBGene00017269
WBGene00017271
WBGene00017274
WBGene00017275
WBGene00017279
WBGene00017312
WBGene00017313
WBGene00017316
WBGene00017317
WBGene00017325
WBGene00017328
WBGene00017344
WBGene00017354
WBGene00017355
WBGene00017357
WBGene00017360
WBGene00017365
WBGene00017366
WBGene00017370
WBGene00017384
WBGene00017386
WBGene00017387
WBGene00017388
WBGene00017393
WBGene00017397
WBGene00017401
WBGene00017402
WBGene00017413
WBGene00017441
WBGene00017444
WBGene00017450
WBGene00017451
WBGene00017452
WBGene00017453
WBGene00017454
WBGene00017456
WBGene00017459
WBGene00017460
WBGene00017461
WBGene00017481
WBGene00017482
WBGene00017519
WBGene00017533
WBGene00017538
WBGene00017540
WBGene00017541
WBGene00017542
WBGene00017545
WBGene00017546
WBGene00017548
WBGene00017549
WBGene00017550
WBGene00017553
WBGene00017554
WBGene00017555
WBGene00017556
WBGene00017559
WBGene00017569
WBGene00017579
WBGene00017584
WBGene00017587
WBGene00017596
WBGene00017605
WBGene00017606
WBGene00017607
WBGene00017615
WBGene00017620
WBGene00017629
WBGene00017630
WBGene00017633
WBGene00017636
WBGene00017641
WBGene00017643
WBGene00017646
WBGene00017647
WBGene00017672
WBGene00017673
WBGene00017674
WBGene00017679
WBGene00017683
WBGene00017693
WBGene00017696
WBGene00017700
WBGene00017708
WBGene00017725
WBGene00017731
WBGene00017733
WBGene00017736
WBGene00017738
WBGene00017742
WBGene00017750
WBGene00017757
WBGene00017774
WBGene00017776
WBGene00017801
WBGene00017802
WBGene00017803
WBGene00017808
WBGene00017815
WBGene00017817
WBGene00017827
WBGene00017828
WBGene00017829
WBGene00017832
WBGene00017843
WBGene00017851
WBGene00017852
WBGene00017853
WBGene00017872
WBGene00017873
WBGene00017879
WBGene00017886
WBGene00017888
WBGene00017895
WBGene00017902
WBGene00017910
WBGene00017916
WBGene00017919
WBGene00017920
WBGene00017921
WBGene00017929
WBGene00017930
WBGene00017931
WBGene00017933
WBGene00017934
WBGene00017951
WBGene00017952
WBGene00017955
WBGene00017967
WBGene00017978
WBGene00017985
WBGene00017986
WBGene00017987
WBGene00017989
WBGene00017990
WBGene00017992
WBGene00017993
WBGene00018000
WBGene00018001
WBGene00018003
WBGene00018004
WBGene00018006
WBGene00018010
WBGene00018011
WBGene00018013
WBGene00018015
WBGene00018016
WBGene00018064
WBGene00018065
WBGene00018070
WBGene00018071
WBGene00018072
WBGene00018084
WBGene00018087
WBGene00018099
WBGene00018104
WBGene00018118
WBGene00018119
WBGene00018121
WBGene00018122
WBGene00018123
WBGene00018124
WBGene00018125
WBGene00018127
WBGene00018130
WBGene00018131
WBGene00018134
WBGene00018136
WBGene00018137
WBGene00018143
WBGene00018148
WBGene00018149
WBGene00018150
WBGene00018152
WBGene00018155
WBGene00018156
WBGene00018158
WBGene00018163
WBGene00018165
WBGene00018167
WBGene00018168
WBGene00018192
WBGene00018196
WBGene00018203
WBGene00018204
WBGene00018229
WBGene00018230
WBGene00018232
WBGene00018235
WBGene00018253
WBGene00018296
WBGene00018301
WBGene00018302
WBGene00018303
WBGene00018305
WBGene00018319
WBGene00018321
WBGene00018327
WBGene00018333
WBGene00018335
WBGene00018336
WBGene00018337
WBGene00018345
WBGene00018347
WBGene00018359
WBGene00018360
WBGene00018362
WBGene00018366
WBGene00018371
WBGene00018373
WBGene00018380
WBGene00018391
WBGene00018394
WBGene00018409
WBGene00018410
WBGene00018420
WBGene00018421
WBGene00018423
WBGene00018427
WBGene00018436
WBGene00018438
WBGene00018439
WBGene00018443
WBGene00018446
WBGene00018455
WBGene00018471
WBGene00018482
WBGene00018483
WBGene00018497
WBGene00018498
WBGene00018502
WBGene00018509
WBGene00018511
WBGene00018513
WBGene00018525
WBGene00018526
WBGene00018529
WBGene00018531
WBGene00018538
WBGene00018550
WBGene00018563
WBGene00018564
WBGene00018575
WBGene00018580
WBGene00018585
WBGene00018595
WBGene00018598
WBGene00018613
WBGene00018623
WBGene00018631
WBGene00018632
WBGene00018636
WBGene00018638
WBGene00018652
WBGene00018659
WBGene00018660
WBGene00018661
WBGene00018663
WBGene00018665
WBGene00018668
WBGene00018671
WBGene00018678
WBGene00018680
WBGene00018698
WBGene00018721
WBGene00018745
WBGene00018761
WBGene00018767
WBGene00018772
WBGene00018773
WBGene00018774
WBGene00018778
WBGene00018781
WBGene00018783
WBGene00018785
WBGene00018794
WBGene00018804
WBGene00018805
WBGene00018806
WBGene00018808
WBGene00018813
WBGene00018814
WBGene00018819
WBGene00018830
WBGene00018831
WBGene00018833
WBGene00018835
WBGene00018839
WBGene00018845
WBGene00018848
WBGene00018849
WBGene00018850
WBGene00018851
WBGene00018852
WBGene00018862
WBGene00018864
WBGene00018866
WBGene00018867
WBGene00018873
WBGene00018890
WBGene00018893
WBGene00018895
WBGene00018897
WBGene00018900
WBGene00018901
WBGene00018902
WBGene00018903
WBGene00018908
WBGene00018909
WBGene00018920
WBGene00018923
WBGene00018926
WBGene00018930
WBGene00018935
WBGene00018948
WBGene00018949
WBGene00018950
WBGene00018954
WBGene00018955
WBGene00018957
WBGene00018964
WBGene00018967
WBGene00018978
WBGene00018980
WBGene00018991
WBGene00018994
WBGene00018999
WBGene00019002
WBGene00019004
WBGene00019006
WBGene00019011
WBGene00019012
WBGene00019013
WBGene00019015
WBGene00019020
WBGene00019024
WBGene00019035
WBGene00019045
WBGene00019062
WBGene00019063
WBGene00019070
WBGene00019075
WBGene00019077
WBGene00019080
WBGene00019081
WBGene00019082
WBGene00019084
WBGene00019086
WBGene00019087
WBGene00019094
WBGene00019095
WBGene00019096
WBGene00019118
WBGene00019119
WBGene00019124
WBGene00019126
WBGene00019129
WBGene00019130
WBGene00019132
WBGene00019134
WBGene00019135
WBGene00019139
WBGene00019140
WBGene00019141
WBGene00019142
WBGene00019151
WBGene00019157
WBGene00019158
WBGene00019163
WBGene00019165
WBGene00019167
WBGene00019169
WBGene00019171
WBGene00019189
WBGene00019194
WBGene00019196
WBGene00019199
WBGene00019216
WBGene00019217
WBGene00019218
WBGene00019229
WBGene00019244
WBGene00019246
WBGene00019247
WBGene00019248
WBGene00019254
WBGene00019255
WBGene00019257
WBGene00019260
WBGene00019262
WBGene00019267
WBGene00019295
WBGene00019296
WBGene00019302
WBGene00019303
WBGene00019323
WBGene00019337
WBGene00019341
WBGene00019354
WBGene00019357
WBGene00019362
WBGene00019380
WBGene00019381
WBGene00019388
WBGene00019396
WBGene00019400
WBGene00019402
WBGene00019405
WBGene00019406
WBGene00019410
WBGene00019429
WBGene00019432
WBGene00019434
WBGene00019439
WBGene00019441
WBGene00019450
WBGene00019458
WBGene00019459
WBGene00019461
WBGene00019467
WBGene00019498
WBGene00019503
WBGene00019504
WBGene00019506
WBGene00019507
WBGene00019509
WBGene00019512
WBGene00019530
WBGene00019531
WBGene00019535
WBGene00019537
WBGene00019540
WBGene00019541
WBGene00019556
WBGene00019561
WBGene00019569
WBGene00019574
WBGene00019578
WBGene00019586
WBGene00019595
WBGene00019598
WBGene00019600
WBGene00019606
WBGene00019608
WBGene00019622
WBGene00019628
WBGene00019630
WBGene00019631
WBGene00019633
WBGene00019642
WBGene00019651
WBGene00019667
WBGene00019675
WBGene00019677
WBGene00019678
WBGene00019681
WBGene00019683
WBGene00019688
WBGene00019690
WBGene00019692
WBGene00019705
WBGene00019711
WBGene00019712
WBGene00019723
WBGene00019724
WBGene00019725
WBGene00019751
WBGene00019757
WBGene00019764
WBGene00019766
WBGene00019767
WBGene00019773
WBGene00019783
WBGene00019785
WBGene00019792
WBGene00019794
WBGene00019795
WBGene00019796
WBGene00019800
WBGene00019809
WBGene00019810
WBGene00019811
WBGene00019812
WBGene00019817
WBGene00019821
WBGene00019823
WBGene00019824
WBGene00019825
WBGene00019833
WBGene00019834
WBGene00019835
WBGene00019836
WBGene00019877
WBGene00019878
WBGene00019879
WBGene00019881
WBGene00019883
WBGene00019884
WBGene00019894
WBGene00019898
WBGene00019899
WBGene00019902
WBGene00019905
WBGene00019913
WBGene00019918
WBGene00019919
WBGene00019920
WBGene00019922
WBGene00019925
WBGene00019929
WBGene00019940
WBGene00019947
WBGene00019949
WBGene00019950
WBGene00019951
WBGene00019953
WBGene00019954
WBGene00019969
WBGene00019971
WBGene00019980
WBGene00019989
WBGene00019993
WBGene00019997
WBGene00020003
WBGene00020004
WBGene00020019
WBGene00020031
WBGene00020035
WBGene00020053
WBGene00020064
WBGene00020071
WBGene00020072
WBGene00020078
WBGene00020084
WBGene00020087
WBGene00020088
WBGene00020091
WBGene00020092
WBGene00020094
WBGene00020096
WBGene00020103
WBGene00020105
WBGene00020111
WBGene00020116
WBGene00020117
WBGene00020118
WBGene00023409
WBGene00023418
WBGene00023421
WBGene00023463
WBGene00023490
WBGene00043051
WBGene00043057
WBGene00043068
WBGene00043147
WBGene00043279
WBGene00044008
WBGene00044069
WBGene00044081
WBGene00044113
WBGene00044137
WBGene00044174
WBGene00044175
WBGene00044177
WBGene00044178
WBGene00044183
WBGene00044184
WBGene00044188
WBGene00044227
WBGene00044236
WBGene00044243
WBGene00044250
WBGene00044253
WBGene00044290
WBGene00044325
WBGene00044326
WBGene00044329
WBGene00044333
WBGene00044341
WBGene00044363
WBGene00044388
WBGene00044412
WBGene00044414
WBGene00044483
WBGene00044502
WBGene00044529
WBGene00044535
WBGene00044537
WBGene00044541
WBGene00044554
WBGene00044568
WBGene00044614
WBGene00044616
WBGene00044633
WBGene00044636
WBGene00044649
WBGene00044655
WBGene00044665
WBGene00044666
WBGene00044674
WBGene00044680
WBGene00044690
WBGene00044744
WBGene00044753
WBGene00044773
WBGene00044903
WBGene00044916
WBGene00044977
WBGene00044987
WBGene00045036
WBGene00045038
WBGene00045060
WBGene00045108
WBGene00045180
WBGene00045192
WBGene00045237
WBGene00045247
WBGene00045251
WBGene00045261
WBGene00045265
WBGene00045268
WBGene00045289
WBGene00045291
WBGene00045297
WBGene00045299
WBGene00045300
WBGene00045301
WBGene00045355
WBGene00045357
WBGene00045403
WBGene00045406
WBGene00045418
WBGene00045468
WBGene00045473
WBGene00045480
WBGene00050879
WBGene00050916
WBGene00077439
WBGene00077450
WBGene00077500
WBGene00077543
WBGene00077557
WBGene00077576
WBGene00077582
WBGene00077658
WBGene00077673
WBGene00077699
WBGene00077732
WBGene00086546
WBGene00189987
