# Supplementary material for: Tissue enrichment analysis for C. elegans genomics
Source: BMC Bioinformatics. 2016 Sep 13;17(1):366. doi: 10.1186/s12859-016-1229-9 (PMC5020436; doi:10.1186/s12859-016-1229-9)
Supplement: Additional file 3 — Golden Gene Sets. A list of all the genes used for our benchmarking process. (ZIP 74 kb) [file 12859_2016_1229_MOESM3_ESM.zip › input/genesets_golden/WBPaper00045521_Spermatogenic_WBbt_0005784_2743]

gene,reads
WBGene00000002
WBGene00000003
WBGene00000005
WBGene00000007
WBGene00000019
WBGene00000020
WBGene00000021
WBGene00000023
WBGene00000036
WBGene00000057
WBGene00000071
WBGene00000083
WBGene00000096
WBGene00000115
WBGene00000117
WBGene00000133
WBGene00000140
WBGene00000150
WBGene00000169
WBGene00000171
WBGene00000175
WBGene00000177
WBGene00000179
WBGene00000183
WBGene00000190
WBGene00000221
WBGene00000228
WBGene00000232
WBGene00000238
WBGene00000240
WBGene00000246
WBGene00000248
WBGene00000257
WBGene00000266
WBGene00000268
WBGene00000269
WBGene00000374
WBGene00000389
WBGene00000397
WBGene00000441
WBGene00000453
WBGene00000485
WBGene00000492
WBGene00000497
WBGene00000511
WBGene00000514
WBGene00000518
WBGene00000527
WBGene00000528
WBGene00000535
WBGene00000539
WBGene00000541
WBGene00000544
WBGene00000545
WBGene00000546
WBGene00000552
WBGene00000562
WBGene00000622
WBGene00000630
WBGene00000644
WBGene00000673
WBGene00000685
WBGene00000722
WBGene00000768
WBGene00000770
WBGene00000771
WBGene00000778
WBGene00000801
WBGene00000802
WBGene00000819
WBGene00000821
WBGene00000864
WBGene00000865
WBGene00000878
WBGene00000908
WBGene00000951
WBGene00000955
WBGene00000961
WBGene00000966
WBGene00000967
WBGene00000971
WBGene00000998
WBGene00001046
WBGene00001054
WBGene00001070
WBGene00001116
WBGene00001119
WBGene00001150
WBGene00001187
WBGene00001211
WBGene00001242
WBGene00001245
WBGene00001246
WBGene00001248
WBGene00001249
WBGene00001251
WBGene00001263
WBGene00001303
WBGene00001371
WBGene00001385
WBGene00001386
WBGene00001390
WBGene00001414
WBGene00001424
WBGene00001433
WBGene00001438
WBGene00001449
WBGene00001453
WBGene00001480
WBGene00001481
WBGene00001482
WBGene00001483
WBGene00001487
WBGene00001501
WBGene00001505
WBGene00001508
WBGene00001515
WBGene00001526
WBGene00001529
WBGene00001536
WBGene00001538
WBGene00001565
WBGene00001603
WBGene00001604
WBGene00001605
WBGene00001620
WBGene00001621
WBGene00001622
WBGene00001627
WBGene00001639
WBGene00001650
WBGene00001669
WBGene00001677
WBGene00001689
WBGene00001692
WBGene00001745
WBGene00001746
WBGene00001753
WBGene00001758
WBGene00001763
WBGene00001774
WBGene00001775
WBGene00001795
WBGene00001830
WBGene00001839
WBGene00001922
WBGene00001932
WBGene00001936
WBGene00001940
WBGene00001944
WBGene00001947
WBGene00002008
WBGene00002011
WBGene00002039
WBGene00002059
WBGene00002063
WBGene00002069
WBGene00002090
WBGene00002120
WBGene00002123
WBGene00002127
WBGene00002130
WBGene00002132
WBGene00002146
WBGene00002173
WBGene00002179
WBGene00002186
WBGene00002189
WBGene00002193
WBGene00002198
WBGene00002204
WBGene00002206
WBGene00002208
WBGene00002212
WBGene00002217
WBGene00002227
WBGene00002255
WBGene00002265
WBGene00002266
WBGene00002268
WBGene00002280
WBGene00002497
WBGene00002879
WBGene00002915
WBGene00003000
WBGene00003019
WBGene00003029
WBGene00003055
WBGene00003072
WBGene00003100
WBGene00003245
WBGene00003252
WBGene00003402
WBGene00003407
WBGene00003412
WBGene00003424
WBGene00003425
WBGene00003426
WBGene00003429
WBGene00003431
WBGene00003432
WBGene00003434
WBGene00003435
WBGene00003437
WBGene00003438
WBGene00003442
WBGene00003443
WBGene00003444
WBGene00003445
WBGene00003446
WBGene00003448
WBGene00003449
WBGene00003450
WBGene00003451
WBGene00003452
WBGene00003456
WBGene00003457
WBGene00003458
WBGene00003460
WBGene00003462
WBGene00003463
WBGene00003464
WBGene00003465
WBGene00003466
WBGene00003467
WBGene00003468
WBGene00003469
WBGene00003470
WBGene00003482
WBGene00003485
WBGene00003511
WBGene00003519
WBGene00003527
WBGene00003554
WBGene00003559
WBGene00003561
WBGene00003562
WBGene00003579
WBGene00003589
WBGene00003591
WBGene00003597
WBGene00003602
WBGene00003614
WBGene00003618
WBGene00003622
WBGene00003652
WBGene00003670
WBGene00003685
WBGene00003697
WBGene00003704
WBGene00003711
WBGene00003721
WBGene00003735
WBGene00003742
WBGene00003747
WBGene00003778
WBGene00003812
WBGene00003839
WBGene00003843
WBGene00003844
WBGene00003884
WBGene00003893
WBGene00003906
WBGene00003941
WBGene00003962
WBGene00003980
WBGene00003996
WBGene00004023
WBGene00004025
WBGene00004026
WBGene00004030
WBGene00004037
WBGene00004038
WBGene00004048
WBGene00004053
WBGene00004084
WBGene00004100
WBGene00004103
WBGene00004165
WBGene00004184
WBGene00004198
WBGene00004225
WBGene00004226
WBGene00004227
WBGene00004256
WBGene00004310
WBGene00004311
WBGene00004344
WBGene00004345
WBGene00004358
WBGene00004363
WBGene00004364
WBGene00004395
WBGene00004423
WBGene00004453
WBGene00004455
WBGene00004497
WBGene00004507
WBGene00004740
WBGene00004748
WBGene00004751
WBGene00004780
WBGene00004830
WBGene00004855
WBGene00004890
WBGene00004899
WBGene00004901
WBGene00004903
WBGene00004904
WBGene00004906
WBGene00004907
WBGene00004908
WBGene00004909
WBGene00004958
WBGene00004959
WBGene00004960
WBGene00004962
WBGene00004963
WBGene00004964
WBGene00004965
WBGene00004966
WBGene00004969
WBGene00004971
WBGene00004972
WBGene00004974
WBGene00004976
WBGene00004995
WBGene00005011
WBGene00005012
WBGene00005013
WBGene00005098
WBGene00005153
WBGene00005552
WBGene00005650
WBGene00005651
WBGene00005813
WBGene00006038
WBGene00006039
WBGene00006040
WBGene00006044
WBGene00006047
WBGene00006048
WBGene00006049
WBGene00006050
WBGene00006051
WBGene00006052
WBGene00006053
WBGene00006056
WBGene00006057
WBGene00006058
WBGene00006059
WBGene00006365
WBGene00006407
WBGene00006409
WBGene00006416
WBGene00006436
WBGene00006449
WBGene00006487
WBGene00006495
WBGene00006509
WBGene00006513
WBGene00006518
WBGene00006530
WBGene00006541
WBGene00006553
WBGene00006588
WBGene00006594
WBGene00006603
WBGene00006609
WBGene00006611
WBGene00006620
WBGene00006625
WBGene00006644
WBGene00006645
WBGene00006661
WBGene00006671
WBGene00006675
WBGene00006677
WBGene00006689
WBGene00006719
WBGene00006765
WBGene00006787
WBGene00006788
WBGene00006790
WBGene00006792
WBGene00006797
WBGene00006801
WBGene00006822
WBGene00006824
WBGene00006825
WBGene00006827
WBGene00006832
WBGene00006844
WBGene00006853
WBGene00006875
WBGene00006942
WBGene00006959
WBGene00007044
WBGene00007049
WBGene00007056
WBGene00007060
WBGene00007070
WBGene00007074
WBGene00007080
WBGene00007081
WBGene00007082
WBGene00007084
WBGene00007117
WBGene00007148
WBGene00007156
WBGene00007159
WBGene00007169
WBGene00007179
WBGene00007180
WBGene00007190
WBGene00007198
WBGene00007209
WBGene00007224
WBGene00007230
WBGene00007239
WBGene00007244
WBGene00007248
WBGene00007249
WBGene00007255
WBGene00007261
WBGene00007269
WBGene00007274
WBGene00007300
WBGene00007301
WBGene00007306
WBGene00007308
WBGene00007320
WBGene00007323
WBGene00007327
WBGene00007335
WBGene00007337
WBGene00007354
WBGene00007357
WBGene00007363
WBGene00007378
WBGene00007380
WBGene00007381
WBGene00007382
WBGene00007383
WBGene00007388
WBGene00007415
WBGene00007419
WBGene00007421
WBGene00007424
WBGene00007427
WBGene00007446
WBGene00007448
WBGene00007454
WBGene00007457
WBGene00007461
WBGene00007474
WBGene00007478
WBGene00007479
WBGene00007480
WBGene00007489
WBGene00007503
WBGene00007507
WBGene00007512
WBGene00007515
WBGene00007521
WBGene00007533
WBGene00007538
WBGene00007548
WBGene00007549
WBGene00007559
WBGene00007562
WBGene00007563
WBGene00007569
WBGene00007570
WBGene00007571
WBGene00007572
WBGene00007574
WBGene00007584
WBGene00007591
WBGene00007597
WBGene00007601
WBGene00007610
WBGene00007611
WBGene00007613
WBGene00007618
WBGene00007631
WBGene00007632
WBGene00007633
WBGene00007639
WBGene00007641
WBGene00007653
WBGene00007675
WBGene00007680
WBGene00007688
WBGene00007699
WBGene00007700
WBGene00007703
WBGene00007714
WBGene00007715
WBGene00007721
WBGene00007732
WBGene00007733
WBGene00007734
WBGene00007735
WBGene00007740
WBGene00007749
WBGene00007751
WBGene00007752
WBGene00007753
WBGene00007756
WBGene00007763
WBGene00007777
WBGene00007778
WBGene00007779
WBGene00007791
WBGene00007792
WBGene00007793
WBGene00007794
WBGene00007795
WBGene00007799
WBGene00007825
WBGene00007849
WBGene00007856
WBGene00007862
WBGene00007863
WBGene00007888
WBGene00007917
WBGene00007919
WBGene00007923
WBGene00007926
WBGene00007944
WBGene00007948
WBGene00007951
WBGene00007959
WBGene00007977
WBGene00007986
WBGene00007987
WBGene00007998
WBGene00008001
WBGene00008007
WBGene00008010
WBGene00008013
WBGene00008018
WBGene00008019
WBGene00008040
WBGene00008051
WBGene00008063
WBGene00008074
WBGene00008077
WBGene00008079
WBGene00008089
WBGene00008092
WBGene00008101
WBGene00008106
WBGene00008111
WBGene00008114
WBGene00008125
WBGene00008127
WBGene00008137
WBGene00008139
WBGene00008141
WBGene00008153
WBGene00008154
WBGene00008155
WBGene00008185
WBGene00008186
WBGene00008191
WBGene00008192
WBGene00008205
WBGene00008214
WBGene00008222
WBGene00008230
WBGene00008235
WBGene00008243
WBGene00008252
WBGene00008254
WBGene00008255
WBGene00008258
WBGene00008259
WBGene00008272
WBGene00008278
WBGene00008299
WBGene00008312
WBGene00008313
WBGene00008332
WBGene00008333
WBGene00008336
WBGene00008340
WBGene00008346
WBGene00008347
WBGene00008348
WBGene00008365
WBGene00008381
WBGene00008383
WBGene00008423
WBGene00008424
WBGene00008433
WBGene00008435
WBGene00008450
WBGene00008453
WBGene00008460
WBGene00008487
WBGene00008497
WBGene00008498
WBGene00008508
WBGene00008515
WBGene00008521
WBGene00008529
WBGene00008530
WBGene00008541
WBGene00008547
WBGene00008548
WBGene00008556
WBGene00008568
WBGene00008570
WBGene00008581
WBGene00008590
WBGene00008610
WBGene00008623
WBGene00008649
WBGene00008650
WBGene00008651
WBGene00008657
WBGene00008658
WBGene00008659
WBGene00008660
WBGene00008661
WBGene00008662
WBGene00008681
WBGene00008687
WBGene00008714
WBGene00008724
WBGene00008725
WBGene00008734
WBGene00008743
WBGene00008772
WBGene00008782
WBGene00008788
WBGene00008801
WBGene00008802
WBGene00008804
WBGene00008811
WBGene00008821
WBGene00008832
WBGene00008854
WBGene00008862
WBGene00008863
WBGene00008868
WBGene00008870
WBGene00008874
WBGene00008899
WBGene00008913
WBGene00008929
WBGene00008930
WBGene00008935
WBGene00008949
WBGene00008950
WBGene00008955
WBGene00008994
WBGene00009001
WBGene00009005
WBGene00009016
WBGene00009028
WBGene00009031
WBGene00009039
WBGene00009042
WBGene00009048
WBGene00009049
WBGene00009054
WBGene00009057
WBGene00009075
WBGene00009079
WBGene00009106
WBGene00009115
WBGene00009129
WBGene00009142
WBGene00009143
WBGene00009149
WBGene00009158
WBGene00009165
WBGene00009178
WBGene00009182
WBGene00009185
WBGene00009190
WBGene00009193
WBGene00009217
WBGene00009218
WBGene00009232
WBGene00009238
WBGene00009239
WBGene00009247
WBGene00009250
WBGene00009269
WBGene00009271
WBGene00009293
WBGene00009308
WBGene00009313
WBGene00009314
WBGene00009321
WBGene00009324
WBGene00009344
WBGene00009354
WBGene00009377
WBGene00009390
WBGene00009401
WBGene00009402
WBGene00009403
WBGene00009408
WBGene00009411
WBGene00009412
WBGene00009413
WBGene00009416
WBGene00009434
WBGene00009439
WBGene00009442
WBGene00009446
WBGene00009449
WBGene00009457
WBGene00009458
WBGene00009459
WBGene00009463
WBGene00009465
WBGene00009466
WBGene00009467
WBGene00009470
WBGene00009471
WBGene00009473
WBGene00009489
WBGene00009491
WBGene00009492
WBGene00009501
WBGene00009502
WBGene00009504
WBGene00009511
WBGene00009513
WBGene00009514
WBGene00009521
WBGene00009526
WBGene00009532
WBGene00009548
WBGene00009549
WBGene00009550
WBGene00009572
WBGene00009581
WBGene00009582
WBGene00009590
WBGene00009592
WBGene00009605
WBGene00009609
WBGene00009611
WBGene00009613
WBGene00009629
WBGene00009630
WBGene00009641
WBGene00009643
WBGene00009644
WBGene00009646
WBGene00009657
WBGene00009666
WBGene00009670
WBGene00009680
WBGene00009681
WBGene00009682
WBGene00009683
WBGene00009684
WBGene00009685
WBGene00009693
WBGene00009695
WBGene00009702
WBGene00009704
WBGene00009705
WBGene00009708
WBGene00009714
WBGene00009738
WBGene00009749
WBGene00009752
WBGene00009753
WBGene00009754
WBGene00009755
WBGene00009758
WBGene00009759
WBGene00009775
WBGene00009781
WBGene00009782
WBGene00009790
WBGene00009813
WBGene00009831
WBGene00009846
WBGene00009864
WBGene00009867
WBGene00009884
WBGene00009886
WBGene00009888
WBGene00009893
WBGene00009925
WBGene00009938
WBGene00009941
WBGene00009948
WBGene00009959
WBGene00009962
WBGene00010012
WBGene00010014
WBGene00010035
WBGene00010040
WBGene00010046
WBGene00010059
WBGene00010064
WBGene00010072
WBGene00010091
WBGene00010092
WBGene00010114
WBGene00010122
WBGene00010136
WBGene00010147
WBGene00010152
WBGene00010155
WBGene00010167
WBGene00010175
WBGene00010181
WBGene00010184
WBGene00010209
WBGene00010212
WBGene00010214
WBGene00010241
WBGene00010245
WBGene00010246
WBGene00010247
WBGene00010254
WBGene00010265
WBGene00010289
WBGene00010300
WBGene00010306
WBGene00010309
WBGene00010323
WBGene00010324
WBGene00010327
WBGene00010362
WBGene00010366
WBGene00010370
WBGene00010371
WBGene00010373
WBGene00010377
WBGene00010378
WBGene00010381
WBGene00010422
WBGene00010440
WBGene00010447
WBGene00010451
WBGene00010453
WBGene00010457
WBGene00010460
WBGene00010466
WBGene00010474
WBGene00010485
WBGene00010486
WBGene00010487
WBGene00010491
WBGene00010510
WBGene00010524
WBGene00010525
WBGene00010538
WBGene00010543
WBGene00010544
WBGene00010563
WBGene00010573
WBGene00010574
WBGene00010584
WBGene00010587
WBGene00010596
WBGene00010610
WBGene00010611
WBGene00010612
WBGene00010617
WBGene00010623
WBGene00010633
WBGene00010634
WBGene00010636
WBGene00010643
WBGene00010646
WBGene00010648
WBGene00010650
WBGene00010651
WBGene00010672
WBGene00010678
WBGene00010679
WBGene00010682
WBGene00010692
WBGene00010701
WBGene00010712
WBGene00010719
WBGene00010727
WBGene00010728
WBGene00010734
WBGene00010743
WBGene00010755
WBGene00010756
WBGene00010763
WBGene00010770
WBGene00010779
WBGene00010786
WBGene00010796
WBGene00010804
WBGene00010813
WBGene00010825
WBGene00010829
WBGene00010834
WBGene00010869
WBGene00010874
WBGene00010876
WBGene00010883
WBGene00010887
WBGene00010888
WBGene00010894
WBGene00010895
WBGene00010902
WBGene00010906
WBGene00010915
WBGene00010918
WBGene00010920
WBGene00010933
WBGene00010943
WBGene00010949
WBGene00010963
WBGene00010980
WBGene00010989
WBGene00010991
WBGene00010992
WBGene00011001
WBGene00011008
WBGene00011026
WBGene00011027
WBGene00011030
WBGene00011039
WBGene00011053
WBGene00011059
WBGene00011088
WBGene00011093
WBGene00011105
WBGene00011114
WBGene00011120
WBGene00011124
WBGene00011129
WBGene00011132
WBGene00011133
WBGene00011134
WBGene00011171
WBGene00011172
WBGene00011173
WBGene00011174
WBGene00011176
WBGene00011178
WBGene00011190
WBGene00011191
WBGene00011200
WBGene00011202
WBGene00011203
WBGene00011214
WBGene00011215
WBGene00011217
WBGene00011236
WBGene00011241
WBGene00011252
WBGene00011260
WBGene00011269
WBGene00011290
WBGene00011291
WBGene00011294
WBGene00011295
WBGene00011297
WBGene00011315
WBGene00011322
WBGene00011336
WBGene00011351
WBGene00011357
WBGene00011369
WBGene00011378
WBGene00011379
WBGene00011380
WBGene00011401
WBGene00011405
WBGene00011414
WBGene00011438
WBGene00011452
WBGene00011466
WBGene00011467
WBGene00011469
WBGene00011472
WBGene00011474
WBGene00011478
WBGene00011483
WBGene00011491
WBGene00011493
WBGene00011499
WBGene00011533
WBGene00011549
WBGene00011558
WBGene00011573
WBGene00011587
WBGene00011617
WBGene00011619
WBGene00011621
WBGene00011669
WBGene00011681
WBGene00011705
WBGene00011707
WBGene00011713
WBGene00011717
WBGene00011721
WBGene00011723
WBGene00011748
WBGene00011749
WBGene00011755
WBGene00011756
WBGene00011767
WBGene00011777
WBGene00011789
WBGene00011790
WBGene00011793
WBGene00011794
WBGene00011795
WBGene00011802
WBGene00011805
WBGene00011808
WBGene00011812
WBGene00011824
WBGene00011826
WBGene00011879
WBGene00011880
WBGene00011900
WBGene00011909
WBGene00011910
WBGene00011911
WBGene00011918
WBGene00011919
WBGene00011932
WBGene00011951
WBGene00011954
WBGene00011964
WBGene00011968
WBGene00011973
WBGene00011975
WBGene00012003
WBGene00012007
WBGene00012008
WBGene00012010
WBGene00012011
WBGene00012012
WBGene00012073
WBGene00012087
WBGene00012094
WBGene00012102
WBGene00012114
WBGene00012115
WBGene00012120
WBGene00012121
WBGene00012122
WBGene00012125
WBGene00012127
WBGene00012138
WBGene00012159
WBGene00012169
WBGene00012171
WBGene00012172
WBGene00012173
WBGene00012174
WBGene00012177
WBGene00012180
WBGene00012184
WBGene00012189
WBGene00012191
WBGene00012207
WBGene00012219
WBGene00012222
WBGene00012223
WBGene00012226
WBGene00012231
WBGene00012233
WBGene00012249
WBGene00012250
WBGene00012259
WBGene00012272
WBGene00012274
WBGene00012280
WBGene00012294
WBGene00012296
WBGene00012297
WBGene00012302
WBGene00012307
WBGene00012337
WBGene00012345
WBGene00012357
WBGene00012360
WBGene00012363
WBGene00012364
WBGene00012368
WBGene00012374
WBGene00012379
WBGene00012387
WBGene00012388
WBGene00012401
WBGene00012402
WBGene00012470
WBGene00012476
WBGene00012478
WBGene00012485
WBGene00012486
WBGene00012509
WBGene00012514
WBGene00012536
WBGene00012547
WBGene00012549
WBGene00012592
WBGene00012595
WBGene00012596
WBGene00012605
WBGene00012608
WBGene00012609
WBGene00012626
WBGene00012627
WBGene00012636
WBGene00012637
WBGene00012638
WBGene00012642
WBGene00012647
WBGene00012656
WBGene00012660
WBGene00012662
WBGene00012671
WBGene00012679
WBGene00012684
WBGene00012689
WBGene00012690
WBGene00012711
WBGene00012720
WBGene00012721
WBGene00012722
WBGene00012731
WBGene00012741
WBGene00012749
WBGene00012754
WBGene00012761
WBGene00012766
WBGene00012776
WBGene00012781
WBGene00012784
WBGene00012785
WBGene00012786
WBGene00012787
WBGene00012809
WBGene00012810
WBGene00012811
WBGene00012827
WBGene00012831
WBGene00012848
WBGene00012849
WBGene00012854
WBGene00012855
WBGene00012859
WBGene00012870
WBGene00012871
WBGene00012872
WBGene00012873
WBGene00012875
WBGene00012877
WBGene00012898
WBGene00012905
WBGene00012912
WBGene00012917
WBGene00012919
WBGene00012924
WBGene00012925
WBGene00012926
WBGene00012937
WBGene00012946
WBGene00012948
WBGene00012953
WBGene00012957
WBGene00012970
WBGene00012979
WBGene00012983
WBGene00013030
WBGene00013031
WBGene00013032
WBGene00013033
WBGene00013036
WBGene00013047
WBGene00013048
WBGene00013049
WBGene00013052
WBGene00013053
WBGene00013055
WBGene00013068
WBGene00013069
WBGene00013070
WBGene00013085
WBGene00013087
WBGene00013089
WBGene00013107
WBGene00013116
WBGene00013121
WBGene00013136
WBGene00013138
WBGene00013142
WBGene00013148
WBGene00013158
WBGene00013165
WBGene00013170
WBGene00013175
WBGene00013180
WBGene00013186
WBGene00013190
WBGene00013192
WBGene00013194
WBGene00013195
WBGene00013198
WBGene00013273
WBGene00013279
WBGene00013296
WBGene00013299
WBGene00013304
WBGene00013318
WBGene00013331
WBGene00013337
WBGene00013357
WBGene00013374
WBGene00013382
WBGene00013388
WBGene00013409
WBGene00013424
WBGene00013429
WBGene00013437
WBGene00013440
WBGene00013449
WBGene00013452
WBGene00013457
WBGene00013473
WBGene00013474
WBGene00013475
WBGene00013476
WBGene00013477
WBGene00013478
WBGene00013495
WBGene00013497
WBGene00013507
WBGene00013513
WBGene00013514
WBGene00013523
WBGene00013524
WBGene00013547
WBGene00013556
WBGene00013574
WBGene00013586
WBGene00013590
WBGene00013651
WBGene00013656
WBGene00013657
WBGene00013673
WBGene00013684
WBGene00013696
WBGene00013700
WBGene00013701
WBGene00013705
WBGene00013706
WBGene00013707
WBGene00013710
WBGene00013711
WBGene00013712
WBGene00013713
WBGene00013723
WBGene00013744
WBGene00013747
WBGene00013749
WBGene00013771
WBGene00013775
WBGene00013776
WBGene00013785
WBGene00013788
WBGene00013800
WBGene00013801
WBGene00013809
WBGene00013810
WBGene00013811
WBGene00013823
WBGene00013824
WBGene00013825
WBGene00013826
WBGene00013828
WBGene00013829
WBGene00013830
WBGene00013854
WBGene00013855
WBGene00013858
WBGene00013860
WBGene00013868
WBGene00013879
WBGene00013882
WBGene00013886
WBGene00013887
WBGene00013888
WBGene00013890
WBGene00013894
WBGene00013895
WBGene00013921
WBGene00013926
WBGene00013934
WBGene00013946
WBGene00013951
WBGene00013956
WBGene00013978
WBGene00013979
WBGene00013986
WBGene00013987
WBGene00013988
WBGene00013995
WBGene00013999
WBGene00014005
WBGene00014007
WBGene00014021
WBGene00014029
WBGene00014032
WBGene00014042
WBGene00014048
WBGene00014051
WBGene00014052
WBGene00014062
WBGene00014069
WBGene00014076
WBGene00014082
WBGene00014084
WBGene00014085
WBGene00014090
WBGene00014092
WBGene00014102
WBGene00014103
WBGene00014104
WBGene00014116
WBGene00014121
WBGene00014127
WBGene00014128
WBGene00014129
WBGene00014150
WBGene00014154
WBGene00014155
WBGene00014156
WBGene00014157
WBGene00014158
WBGene00014168
WBGene00014169
WBGene00014170
WBGene00014171
WBGene00014172
WBGene00014174
WBGene00014179
WBGene00014180
WBGene00014197
WBGene00014201
WBGene00014208
WBGene00014223
WBGene00014225
WBGene00014229
WBGene00014238
WBGene00014239
WBGene00014240
WBGene00014241
WBGene00014244
WBGene00014246
WBGene00014247
WBGene00014294
WBGene00014308
WBGene00014375
WBGene00014641
WBGene00014660
WBGene00014665
WBGene00014672
WBGene00014678
WBGene00014681
WBGene00014703
WBGene00014728
WBGene00014752
WBGene00014755
WBGene00014777
WBGene00014805
WBGene00014809
WBGene00014813
WBGene00014851
WBGene00014854
WBGene00014857
WBGene00014861
WBGene00014884
WBGene00014902
WBGene00014907
WBGene00014933
WBGene00014941
WBGene00014996
WBGene00014997
WBGene00015004
WBGene00015006
WBGene00015012
WBGene00015024
WBGene00015026
WBGene00015030
WBGene00015032
WBGene00015034
WBGene00015038
WBGene00015041
WBGene00015049
WBGene00015051
WBGene00015084
WBGene00015089
WBGene00015093
WBGene00015094
WBGene00015096
WBGene00015097
WBGene00015099
WBGene00015106
WBGene00015115
WBGene00015122
WBGene00015125
WBGene00015131
WBGene00015165
WBGene00015167
WBGene00015169
WBGene00015192
WBGene00015193
WBGene00015210
WBGene00015211
WBGene00015215
WBGene00015216
WBGene00015229
WBGene00015230
WBGene00015236
WBGene00015241
WBGene00015242
WBGene00015243
WBGene00015244
WBGene00015246
WBGene00015247
WBGene00015263
WBGene00015287
WBGene00015298
WBGene00015305
WBGene00015306
WBGene00015313
WBGene00015320
WBGene00015328
WBGene00015331
WBGene00015345
WBGene00015348
WBGene00015351
WBGene00015360
WBGene00015386
WBGene00015390
WBGene00015407
WBGene00015421
WBGene00015422
WBGene00015423
WBGene00015434
WBGene00015449
WBGene00015456
WBGene00015467
WBGene00015483
WBGene00015500
WBGene00015511
WBGene00015515
WBGene00015516
WBGene00015522
WBGene00015548
WBGene00015558
WBGene00015572
WBGene00015573
WBGene00015582
WBGene00015614
WBGene00015615
WBGene00015616
WBGene00015619
WBGene00015627
WBGene00015628
WBGene00015630
WBGene00015632
WBGene00015634
WBGene00015650
WBGene00015661
WBGene00015667
WBGene00015684
WBGene00015685
WBGene00015688
WBGene00015689
WBGene00015690
WBGene00015696
WBGene00015752
WBGene00015753
WBGene00015765
WBGene00015767
WBGene00015779
WBGene00015794
WBGene00015802
WBGene00015803
WBGene00015814
WBGene00015820
WBGene00015855
WBGene00015860
WBGene00015890
WBGene00015891
WBGene00015892
WBGene00015893
WBGene00015907
WBGene00015908
WBGene00015917
WBGene00015929
WBGene00015931
WBGene00015934
WBGene00015937
WBGene00015942
WBGene00015944
WBGene00015970
WBGene00015982
WBGene00015987
WBGene00015988
WBGene00015990
WBGene00015991
WBGene00015992
WBGene00015994
WBGene00015997
WBGene00016006
WBGene00016010
WBGene00016030
WBGene00016033
WBGene00016040
WBGene00016053
WBGene00016054
WBGene00016058
WBGene00016075
WBGene00016081
WBGene00016083
WBGene00016085
WBGene00016097
WBGene00016101
WBGene00016111
WBGene00016125
WBGene00016137
WBGene00016161
WBGene00016168
WBGene00016172
WBGene00016177
WBGene00016181
WBGene00016183
WBGene00016185
WBGene00016211
WBGene00016212
WBGene00016213
WBGene00016239
WBGene00016246
WBGene00016260
WBGene00016266
WBGene00016283
WBGene00016288
WBGene00016289
WBGene00016292
WBGene00016312
WBGene00016316
WBGene00016320
WBGene00016322
WBGene00016327
WBGene00016336
WBGene00016337
WBGene00016339
WBGene00016343
WBGene00016351
WBGene00016356
WBGene00016357
WBGene00016358
WBGene00016382
WBGene00016388
WBGene00016389
WBGene00016398
WBGene00016399
WBGene00016410
WBGene00016413
WBGene00016414
WBGene00016415
WBGene00016416
WBGene00016420
WBGene00016429
WBGene00016440
WBGene00016441
WBGene00016445
WBGene00016447
WBGene00016460
WBGene00016461
WBGene00016462
WBGene00016491
WBGene00016507
WBGene00016511
WBGene00016512
WBGene00016516
WBGene00016534
WBGene00016540
WBGene00016541
WBGene00016551
WBGene00016559
WBGene00016570
WBGene00016581
WBGene00016587
WBGene00016605
WBGene00016612
WBGene00016641
WBGene00016675
WBGene00016680
WBGene00016698
WBGene00016706
WBGene00016707
WBGene00016714
WBGene00016716
WBGene00016730
WBGene00016735
WBGene00016742
WBGene00016746
WBGene00016751
WBGene00016752
WBGene00016753
WBGene00016765
WBGene00016778
WBGene00016780
WBGene00016797
WBGene00016800
WBGene00016807
WBGene00016825
WBGene00016826
WBGene00016839
WBGene00016843
WBGene00016890
WBGene00016893
WBGene00016902
WBGene00016926
WBGene00016928
WBGene00016942
WBGene00016946
WBGene00016949
WBGene00016950
WBGene00016953
WBGene00016954
WBGene00016956
WBGene00016957
WBGene00016963
WBGene00016968
WBGene00016980
WBGene00016988
WBGene00017015
WBGene00017026
WBGene00017027
WBGene00017035
WBGene00017050
WBGene00017055
WBGene00017056
WBGene00017057
WBGene00017058
WBGene00017059
WBGene00017063
WBGene00017065
WBGene00017069
WBGene00017102
WBGene00017109
WBGene00017112
WBGene00017114
WBGene00017128
WBGene00017172
WBGene00017175
WBGene00017179
WBGene00017185
WBGene00017186
WBGene00017195
WBGene00017201
WBGene00017211
WBGene00017213
WBGene00017215
WBGene00017216
WBGene00017231
WBGene00017264
WBGene00017265
WBGene00017267
WBGene00017271
WBGene00017312
WBGene00017325
WBGene00017335
WBGene00017354
WBGene00017366
WBGene00017370
WBGene00017384
WBGene00017386
WBGene00017387
WBGene00017391
WBGene00017392
WBGene00017393
WBGene00017413
WBGene00017415
WBGene00017428
WBGene00017430
WBGene00017441
WBGene00017442
WBGene00017444
WBGene00017481
WBGene00017490
WBGene00017500
WBGene00017520
WBGene00017533
WBGene00017536
WBGene00017542
WBGene00017545
WBGene00017550
WBGene00017551
WBGene00017552
WBGene00017553
WBGene00017554
WBGene00017555
WBGene00017557
WBGene00017559
WBGene00017565
WBGene00017576
WBGene00017589
WBGene00017595
WBGene00017596
WBGene00017629
WBGene00017630
WBGene00017633
WBGene00017635
WBGene00017636
WBGene00017640
WBGene00017644
WBGene00017647
WBGene00017648
WBGene00017651
WBGene00017672
WBGene00017673
WBGene00017681
WBGene00017700
WBGene00017703
WBGene00017714
WBGene00017718
WBGene00017724
WBGene00017725
WBGene00017731
WBGene00017736
WBGene00017744
WBGene00017745
WBGene00017765
WBGene00017773
WBGene00017795
WBGene00017803
WBGene00017808
WBGene00017815
WBGene00017817
WBGene00017829
WBGene00017833
WBGene00017849
WBGene00017851
WBGene00017853
WBGene00017858
WBGene00017866
WBGene00017869
WBGene00017870
WBGene00017871
WBGene00017872
WBGene00017875
WBGene00017877
WBGene00017902
WBGene00017909
WBGene00017910
WBGene00017922
WBGene00017925
WBGene00017927
WBGene00017955
WBGene00017962
WBGene00017975
WBGene00017977
WBGene00017978
WBGene00018000
WBGene00018001
WBGene00018004
WBGene00018024
WBGene00018065
WBGene00018068
WBGene00018080
WBGene00018081
WBGene00018082
WBGene00018083
WBGene00018087
WBGene00018091
WBGene00018097
WBGene00018098
WBGene00018112
WBGene00018119
WBGene00018120
WBGene00018121
WBGene00018122
WBGene00018123
WBGene00018124
WBGene00018125
WBGene00018134
WBGene00018135
WBGene00018143
WBGene00018145
WBGene00018148
WBGene00018158
WBGene00018165
WBGene00018168
WBGene00018178
WBGene00018192
WBGene00018196
WBGene00018207
WBGene00018214
WBGene00018223
WBGene00018232
WBGene00018235
WBGene00018253
WBGene00018271
WBGene00018284
WBGene00018296
WBGene00018301
WBGene00018311
WBGene00018315
WBGene00018318
WBGene00018332
WBGene00018334
WBGene00018336
WBGene00018340
WBGene00018347
WBGene00018352
WBGene00018358
WBGene00018359
WBGene00018360
WBGene00018394
WBGene00018405
WBGene00018407
WBGene00018410
WBGene00018425
WBGene00018428
WBGene00018462
WBGene00018471
WBGene00018484
WBGene00018493
WBGene00018494
WBGene00018495
WBGene00018497
WBGene00018498
WBGene00018500
WBGene00018501
WBGene00018502
WBGene00018505
WBGene00018507
WBGene00018522
WBGene00018525
WBGene00018526
WBGene00018528
WBGene00018529
WBGene00018530
WBGene00018531
WBGene00018548
WBGene00018563
WBGene00018574
WBGene00018580
WBGene00018594
WBGene00018603
WBGene00018631
WBGene00018634
WBGene00018647
WBGene00018652
WBGene00018704
WBGene00018716
WBGene00018745
WBGene00018772
WBGene00018773
WBGene00018783
WBGene00018792
WBGene00018807
WBGene00018839
WBGene00018840
WBGene00018869
WBGene00018877
WBGene00018895
WBGene00018926
WBGene00018930
WBGene00018949
WBGene00018958
WBGene00018978
WBGene00018979
WBGene00018980
WBGene00018981
WBGene00018985
WBGene00018993
WBGene00018994
WBGene00018999
WBGene00019012
WBGene00019015
WBGene00019018
WBGene00019020
WBGene00019024
WBGene00019026
WBGene00019062
WBGene00019063
WBGene00019080
WBGene00019081
WBGene00019084
WBGene00019086
WBGene00019094
WBGene00019095
WBGene00019096
WBGene00019119
WBGene00019133
WBGene00019135
WBGene00019150
WBGene00019155
WBGene00019165
WBGene00019169
WBGene00019182
WBGene00019187
WBGene00019190
WBGene00019191
WBGene00019193
WBGene00019194
WBGene00019198
WBGene00019200
WBGene00019203
WBGene00019216
WBGene00019227
WBGene00019229
WBGene00019237
WBGene00019248
WBGene00019255
WBGene00019260
WBGene00019298
WBGene00019302
WBGene00019303
WBGene00019311
WBGene00019332
WBGene00019335
WBGene00019337
WBGene00019343
WBGene00019347
WBGene00019356
WBGene00019361
WBGene00019368
WBGene00019372
WBGene00019384
WBGene00019395
WBGene00019405
WBGene00019406
WBGene00019408
WBGene00019409
WBGene00019410
WBGene00019425
WBGene00019430
WBGene00019431
WBGene00019436
WBGene00019459
WBGene00019461
WBGene00019476
WBGene00019478
WBGene00019479
WBGene00019501
WBGene00019506
WBGene00019509
WBGene00019511
WBGene00019512
WBGene00019530
WBGene00019531
WBGene00019540
WBGene00019541
WBGene00019546
WBGene00019556
WBGene00019561
WBGene00019562
WBGene00019568
WBGene00019572
WBGene00019579
WBGene00019580
WBGene00019586
WBGene00019587
WBGene00019597
WBGene00019598
WBGene00019609
WBGene00019626
WBGene00019642
WBGene00019643
WBGene00019663
WBGene00019664
WBGene00019667
WBGene00019672
WBGene00019681
WBGene00019720
WBGene00019730
WBGene00019731
WBGene00019737
WBGene00019749
WBGene00019755
WBGene00019769
WBGene00019773
WBGene00019777
WBGene00019783
WBGene00019785
WBGene00019805
WBGene00019810
WBGene00019812
WBGene00019813
WBGene00019819
WBGene00019829
WBGene00019834
WBGene00019835
WBGene00019843
WBGene00019878
WBGene00019879
WBGene00019880
WBGene00019882
WBGene00019912
WBGene00019913
WBGene00019920
WBGene00019929
WBGene00019949
WBGene00019950
WBGene00019951
WBGene00019965
WBGene00019972
WBGene00019976
WBGene00019980
WBGene00019988
WBGene00019997
WBGene00020003
WBGene00020007
WBGene00020019
WBGene00020022
WBGene00020028
WBGene00020042
WBGene00020052
WBGene00020053
WBGene00020066
WBGene00020070
WBGene00020071
WBGene00020072
WBGene00020084
WBGene00020086
WBGene00020105
WBGene00020114
WBGene00020116
WBGene00020117
WBGene00020118
WBGene00020120
WBGene00020139
WBGene00020140
WBGene00020146
WBGene00020149
WBGene00020164
WBGene00020173
WBGene00020177
WBGene00020195
WBGene00020202
WBGene00020203
WBGene00020215
WBGene00020222
WBGene00020223
WBGene00020230
WBGene00020247
WBGene00020256
WBGene00020262
WBGene00020265
WBGene00020282
WBGene00020289
WBGene00020292
WBGene00020293
WBGene00020313
WBGene00020330
WBGene00020342
WBGene00020349
WBGene00020350
WBGene00020353
WBGene00020356
WBGene00020370
WBGene00020372
WBGene00020377
WBGene00020380
WBGene00020381
WBGene00020382
WBGene00020388
WBGene00020400
WBGene00020401
WBGene00020414
WBGene00020416
WBGene00020419
WBGene00020426
WBGene00020435
WBGene00020446
WBGene00020468
WBGene00020471
WBGene00020504
WBGene00020509
WBGene00020526
WBGene00020530
WBGene00020531
WBGene00020533
WBGene00020534
WBGene00020536
WBGene00020539
WBGene00020551
WBGene00020556
WBGene00020563
WBGene00020580
WBGene00020581
WBGene00020597
WBGene00020598
WBGene00020627
WBGene00020632
WBGene00020635
WBGene00020642
WBGene00020649
WBGene00020653
WBGene00020656
WBGene00020659
WBGene00020661
WBGene00020675
WBGene00020686
WBGene00020689
WBGene00020693
WBGene00020707
WBGene00020713
WBGene00020715
WBGene00020727
WBGene00020728
WBGene00020736
WBGene00020764
WBGene00020802
WBGene00020828
WBGene00020829
WBGene00020832
WBGene00020840
WBGene00020841
WBGene00020849
WBGene00020860
WBGene00020864
WBGene00020867
WBGene00020869
WBGene00020884
WBGene00020889
WBGene00020890
WBGene00020895
WBGene00020898
WBGene00020900
WBGene00020904
WBGene00020905
WBGene00020908
WBGene00020913
WBGene00020914
WBGene00020940
WBGene00020952
WBGene00020962
WBGene00020973
WBGene00020974
WBGene00020977
WBGene00020978
WBGene00020984
WBGene00020985
WBGene00020986
WBGene00020987
WBGene00020990
WBGene00020991
WBGene00020992
WBGene00021001
WBGene00021006
WBGene00021007
WBGene00021010
WBGene00021016
WBGene00021027
WBGene00021028
WBGene00021030
WBGene00021034
WBGene00021036
WBGene00021039
WBGene00021067
WBGene00021096
WBGene00021097
WBGene00021105
WBGene00021106
WBGene00021107
WBGene00021109
WBGene00021110
WBGene00021113
WBGene00021114
WBGene00021115
WBGene00021128
WBGene00021147
WBGene00021151
WBGene00021154
WBGene00021207
WBGene00021214
WBGene00021215
WBGene00021256
WBGene00021261
WBGene00021265
WBGene00021266
WBGene00021271
WBGene00021273
WBGene00021287
WBGene00021288
WBGene00021296
WBGene00021298
WBGene00021302
WBGene00021338
WBGene00021343
WBGene00021349
WBGene00021358
WBGene00021360
WBGene00021362
WBGene00021370
WBGene00021371
WBGene00021373
WBGene00021380
WBGene00021381
WBGene00021382
WBGene00021386
WBGene00021398
WBGene00021416
WBGene00021428
WBGene00021447
WBGene00021454
WBGene00021457
WBGene00021461
WBGene00021464
WBGene00021471
WBGene00021472
WBGene00021489
WBGene00021493
WBGene00021537
WBGene00021547
WBGene00021556
WBGene00021578
WBGene00021579
WBGene00021608
WBGene00021614
WBGene00021630
WBGene00021631
WBGene00021632
WBGene00021633
WBGene00021635
WBGene00021637
WBGene00021639
WBGene00021644
WBGene00021650
WBGene00021671
WBGene00021673
WBGene00021675
WBGene00021678
WBGene00021691
WBGene00021720
WBGene00021734
WBGene00021754
WBGene00021780
WBGene00021786
WBGene00021787
WBGene00021792
WBGene00021793
WBGene00021806
WBGene00021809
WBGene00021819
WBGene00021820
WBGene00021858
WBGene00021870
WBGene00021871
WBGene00021878
WBGene00021880
WBGene00021885
WBGene00021886
WBGene00021889
WBGene00021890
WBGene00021898
WBGene00021907
WBGene00021908
WBGene00021912
WBGene00021924
WBGene00021950
WBGene00021967
WBGene00021968
WBGene00021969
WBGene00021971
WBGene00021975
WBGene00021981
WBGene00021993
WBGene00021995
WBGene00021996
WBGene00021997
WBGene00021998
WBGene00022002
WBGene00022003
WBGene00022004
WBGene00022005
WBGene00022006
WBGene00022007
WBGene00022008
WBGene00022010
WBGene00022030
WBGene00022031
WBGene00022032
WBGene00022064
WBGene00022079
WBGene00022085
WBGene00022090
WBGene00022094
WBGene00022100
WBGene00022101
WBGene00022102
WBGene00022108
WBGene00022110
WBGene00022131
WBGene00022133
WBGene00022140
WBGene00022143
WBGene00022155
WBGene00022157
WBGene00022162
WBGene00022165
WBGene00022166
WBGene00022178
WBGene00022191
WBGene00022215
WBGene00022228
WBGene00022229
WBGene00022243
WBGene00022252
WBGene00022258
WBGene00022259
WBGene00022260
WBGene00022270
WBGene00022284
WBGene00022288
WBGene00022289
WBGene00022298
WBGene00022313
WBGene00022334
WBGene00022358
WBGene00022385
WBGene00022450
WBGene00022467
WBGene00022469
WBGene00022507
WBGene00022530
WBGene00022541
WBGene00022542
WBGene00022547
WBGene00022578
WBGene00022581
WBGene00022582
WBGene00022589
WBGene00022592
WBGene00022593
WBGene00022596
WBGene00022617
WBGene00022621
WBGene00022622
WBGene00022628
WBGene00022630
WBGene00022631
WBGene00022632
WBGene00022634
WBGene00022635
WBGene00022650
WBGene00022652
WBGene00022654
WBGene00022664
WBGene00022670
WBGene00022675
WBGene00022688
WBGene00022689
WBGene00022699
WBGene00022700
WBGene00022705
WBGene00022706
WBGene00022707
WBGene00022708
WBGene00022709
WBGene00022710
WBGene00022732
WBGene00022751
WBGene00022752
WBGene00022753
WBGene00022754
WBGene00022760
WBGene00022761
WBGene00022763
WBGene00022778
WBGene00022780
WBGene00022786
WBGene00022795
WBGene00022797
WBGene00022799
WBGene00022813
WBGene00022818
WBGene00022819
WBGene00022833
WBGene00022834
WBGene00022849
WBGene00022856
WBGene00022876
WBGene00022877
WBGene00022887
WBGene00022888
WBGene00022889
WBGene00022890
WBGene00023068
WBGene00023209
WBGene00023263
WBGene00023313
WBGene00023382
WBGene00023399
WBGene00023401
WBGene00023410
WBGene00023424
WBGene00023490
WBGene00023519
WBGene00043053
WBGene00043147
WBGene00043743
WBGene00043952
WBGene00043986
WBGene00043998
WBGene00044005
WBGene00044015
WBGene00044018
WBGene00044042
WBGene00044057
WBGene00044062
WBGene00044063
WBGene00044122
WBGene00044127
WBGene00044142
WBGene00044156
WBGene00044158
WBGene00044169
WBGene00044176
WBGene00044177
WBGene00044180
WBGene00044205
WBGene00044209
WBGene00044213
WBGene00044216
WBGene00044227
WBGene00044229
WBGene00044243
WBGene00044247
WBGene00044250
WBGene00044256
WBGene00044257
WBGene00044261
WBGene00044270
WBGene00044272
WBGene00044273
WBGene00044274
WBGene00044294
WBGene00044298
WBGene00044300
WBGene00044311
WBGene00044333
WBGene00044346
WBGene00044347
WBGene00044358
WBGene00044362
WBGene00044384
WBGene00044386
WBGene00044388
WBGene00044392
WBGene00044393
WBGene00044410
WBGene00044414
WBGene00044430
WBGene00044432
WBGene00044434
WBGene00044441
WBGene00044447
WBGene00044448
WBGene00044452
WBGene00044459
WBGene00044474
WBGene00044475
WBGene00044476
WBGene00044492
WBGene00044499
WBGene00044501
WBGene00044512
WBGene00044527
WBGene00044529
WBGene00044530
WBGene00044552
WBGene00044553
WBGene00044616
WBGene00044633
WBGene00044634
WBGene00044636
WBGene00044684
WBGene00044741
WBGene00044744
WBGene00044747
WBGene00044756
WBGene00044763
WBGene00044770
WBGene00044777
WBGene00044805
WBGene00044810
WBGene00044896
WBGene00044909
WBGene00044911
WBGene00044912
WBGene00045036
WBGene00045058
WBGene00045060
WBGene00045104
WBGene00045108
WBGene00045177
WBGene00045180
WBGene00045247
WBGene00045270
WBGene00045272
WBGene00045273
WBGene00045306
WBGene00045322
WBGene00045355
WBGene00045468
WBGene00045484
WBGene00045488
WBGene00045508
WBGene00045511
WBGene00045899
WBGene00046120
WBGene00048757
WBGene00050879
WBGene00050880
WBGene00050881
WBGene00050883
WBGene00050892
WBGene00050896
WBGene00050907
WBGene00050915
WBGene00050916
WBGene00050917
WBGene00050919
WBGene00050920
WBGene00050943
WBGene00050945
WBGene00050946
WBGene00050956
WBGene00077443
WBGene00077450
WBGene00077503
WBGene00077519
WBGene00077534
WBGene00077553
WBGene00077557
WBGene00077559
WBGene00077563
WBGene00077569
WBGene00077576
WBGene00077579
WBGene00077582
WBGene00077585
WBGene00077591
WBGene00077593
WBGene00077636
WBGene00077682
WBGene00077685
WBGene00077699
WBGene00077750
WBGene00077782
WBGene00086554
WBGene00165233
WBGene00165439
WBGene00165653
WBGene00168059
WBGene00168093
WBGene00168225
WBGene00168663
WBGene00169631
WBGene00169686
WBGene00170317
WBGene00171975
WBGene00172430
WBGene00172638
WBGene00173336
WBGene00173508
WBGene00173667
WBGene00174239
WBGene00174525
WBGene00175020
WBGene00175035
WBGene00185006
WBGene00185097
WBGene00185117
WBGene00189931
WBGene00189946
WBGene00189947
WBGene00189951
WBGene00189952
WBGene00189953
WBGene00194643
WBGene00194647
WBGene00194653
WBGene00194654
WBGene00194678
WBGene00194691
WBGene00194697
WBGene00194701
WBGene00194703
WBGene00194705
WBGene00194711
WBGene00194715
WBGene00194730
WBGene00194733
WBGene00194785
WBGene00194787
WBGene00194788
WBGene00194812
WBGene00194816
WBGene00194839
WBGene00194850
WBGene00194864
WBGene00194886
WBGene00194888
WBGene00194894
WBGene00194912
WBGene00194935
WBGene00194957
WBGene00194984
WBGene00194998
WBGene00195010
WBGene00195030
WBGene00195043
WBGene00195067
WBGene00195072
WBGene00195147
WBGene00195150
WBGene00195158
WBGene00195160
WBGene00195169
WBGene00195178
WBGene00195183
WBGene00195189
WBGene00195227
WBGene00195257
WBGene00195317
WBGene00195445
WBGene00195525
WBGene00195744
WBGene00195794
WBGene00195835
WBGene00195920
WBGene00196388
WBGene00196776
WBGene00197054
WBGene00197348
WBGene00197738
WBGene00198765
WBGene00198874
WBGene00198971
WBGene00199066
WBGene00199297
WBGene00199334
WBGene00199825
WBGene00199884
WBGene00200029
WBGene00200080
WBGene00200268
WBGene00200308
WBGene00200708
WBGene00200847
WBGene00201137
WBGene00201366
WBGene00201537
WBGene00202155
WBGene00206355
WBGene00206357
WBGene00206358
WBGene00206363
WBGene00206368
WBGene00206372
WBGene00206415
WBGene00206474
WBGene00206479
WBGene00206484
WBGene00206501
WBGene00206508
WBGene00206515
WBGene00206526
WBGene00206536
WBGene00219282
WBGene00219286
WBGene00219296
WBGene00219318
WBGene00219322
WBGene00219325
WBGene00219326
WBGene00219332
WBGene00219413
WBGene00219425
WBGene00219454
WBGene00219460
WBGene00219492
WBGene00219547
WBGene00219570
WBGene00219580
WBGene00219604
WBGene00219646
WBGene00219656
WBGene00219667
WBGene00219671
WBGene00219692
WBGene00219705
WBGene00219736
WBGene00219759
WBGene00219766
WBGene00219876
WBGene00219886
WBGene00219912
WBGene00220165
WBGene00220227
WBGene00220250
WBGene00220258
WBGene00220259
WBGene00235095
WBGene00235106
WBGene00235112
WBGene00235119
WBGene00235254
WBGene00235280
WBGene00235281
WBGene00235285
WBGene00235288
WBGene00235290
WBGene00235293
WBGene00235294
WBGene00235297
WBGene00235300
WBGene00235304
WBGene00235305
WBGene00235313
WBGene00235321
WBGene00235326
WBGene00235341
WBGene00235342
WBGene00235354
WBGene00235359
