# Supplementary material for: Tissue enrichment analysis for C. elegans genomics
Source: BMC Bioinformatics. 2016 Sep 13;17(1):366. doi: 10.1186/s12859-016-1229-9 (PMC5020436; doi:10.1186/s12859-016-1229-9)
Supplement: Additional file 4 — Results. A folder containing a complete version of the results we generated for this paper. (ZIP 1597 kb) [file 12859_2016_1229_MOESM4_ESM.zip]

Archive with 250 entries (241 files):
- output/
- output/.DS_Store
- output/comparisons/
- output/comparisons/.DS_Store
- output/comparisons/neuronal_comparison_33_WBPaper00024970_with_WBPaper0037950_complete.csv
- output/comparisons/neuronal_comparison_GABAergic_33-50_WBPaper0037950_complete.csv
- output/comparisons/neuronal_comparison_Pan_Neuronal_33-50_WBPaper0031532_complete.csv
- output/Engelmann/
- output/Engelmann/.DS_Store
- output/Engelmann/Graphs/
- output/Engelmann/Graphs/.DS_Store
- output/Engelmann/Graphs/Drechmeria coniosporaEnrichment.pdf
- output/Engelmann/Graphs/Enterococcus faecalisEnrichment.pdf
- output/Engelmann/Graphs/Harposporium spEnrichment.pdf
- output/Engelmann/Graphs/Otorhabdus luminescensEnrichment.pdf
- output/Engelmann/Graphs/Serratia marcescensEnrichment.pdf
- output/HGT100_any_Results/
- output/HGT100_any_Results/empty.txt
- output/HGT100_any_Results/WBPaper00013489_Ray_Enriched_WBbt_0006941_25.csv
- output/HGT100_any_Results/WBPaper00013489_Ray_Enriched_WBbt_0006941_25.pdf
- output/HGT100_any_Results/WBPaper00024505_pharyngeal_enriched_WBbt_0003681_329.csv
- output/HGT100_any_Results/WBPaper00024505_pharyngeal_enriched_WBbt_0003681_329.pdf
- output/HGT100_any_Results/WBPaper00024970_GABAergic_neuron_specific_WBbt_0005190_247.csv
- output/HGT100_any_Results/WBPaper00024970_GABAergic_neuron_specific_WBbt_0005190_247.pdf
- output/HGT100_any_Results/WBPaper00026980_intestine_enriched_WBbt_0005772_1970.csv
- output/HGT100_any_Results/WBPaper00026980_intestine_enriched_WBbt_0005772_1970.pdf
- output/HGT100_any_Results/WBPaper00031003_0hr_muscle_enriched_WBbt_0003675_761.csv
- output/HGT100_any_Results/WBPaper00031003_0hr_muscle_enriched_WBbt_0003675_761.pdf
- output/HGT100_any_Results/WBPaper00031003_24hr_muscle_enriched_WBbt_0003675_918.csv
- output/HGT100_any_Results/WBPaper00031003_24hr_muscle_enriched_WBbt_0003675_918.pdf
- output/HGT100_any_Results/WBPaper00031003_total_muscle_enriched_WBbt_0003675_1285.csv
- output/HGT100_any_Results/WBPaper00031003_total_muscle_enriched_WBbt_0003675_1285.pdf
- output/HGT100_any_Results/WBPaper00031532_Larva_Pan_Neuronal_Enriched_WBbt_0003679_1603.csv
- output/HGT100_any_Results/WBPaper00031532_Larva_Pan_Neuronal_Enriched_WBbt_0003679_1603.pdf
- output/HGT100_any_Results/WBPaper00036375_enriched_in_PVD_OLL_WBbt_0006831_2180.csv
- output/HGT100_any_Results/WBPaper00036375_enriched_in_PVD_OLL_WBbt_0006831_2180.pdf
- output/HGT100_any_Results/WBPaper00037950_all-neurons_larva_enriched_WBbt_0003679_1013.csv
- output/HGT100_any_Results/WBPaper00037950_all-neurons_larva_enriched_WBbt_0003679_1013.pdf
- output/HGT100_any_Results/WBPaper00037950_AVA-neuron_embryo_enriched_WBbt_0005842_534.csv
- output/HGT100_any_Results/WBPaper00037950_AVA-neuron_embryo_enriched_WBbt_0005842_534.pdf
- output/HGT100_any_Results/WBPaper00037950_BAG-neuron_embryo_enriched_WBbt_0006825_454.csv
- output/HGT100_any_Results/WBPaper00037950_BAG-neuron_embryo_enriched_WBbt_0006825_454.pdf
- output/HGT100_any_Results/WBPaper00037950_coelomocytes_embryo_enriched_WBbt_0005751_570.csv
- output/HGT100_any_Results/WBPaper00037950_coelomocytes_embryo_enriched_WBbt_0005751_570.pdf
- output/HGT100_any_Results/WBPaper00037950_coelomocytes_larva_enriched_WBbt_0005751_229.csv
- output/HGT100_any_Results/WBPaper00037950_coelomocytes_larva_enriched_WBbt_0005751_229.pdf
- output/HGT100_any_Results/WBPaper00037950_dopaminergic-neurons_embryo_enriched_WBbt_0006746_466.csv
- output/HGT100_any_Results/WBPaper00037950_dopaminergic-neurons_embryo_enriched_WBbt_0006746_466.pdf
- output/HGT100_any_Results/WBPaper00037950_dopaminergic-neurons_larva_enriched_WBbt_0006746_1230.csv
- output/HGT100_any_Results/WBPaper00037950_dopaminergic-neurons_larva_enriched_WBbt_0006746_1230.pdf
- output/HGT100_any_Results/WBPaper00037950_excretory-cell_larva_enriched_WBbt_0005812_528.csv
- output/HGT100_any_Results/WBPaper00037950_excretory-cell_larva_enriched_WBbt_0005812_528.pdf
- output/HGT100_any_Results/WBPaper00037950_GABAergic-motor-neurons_embryo_enriched_WBbt_0005190_361.csv
- output/HGT100_any_Results/WBPaper00037950_GABAergic-motor-neurons_embryo_enriched_WBbt_0005190_361.pdf
- output/HGT100_any_Results/WBPaper00037950_GABAergic-motor-neurons_larva_enriched_WBbt_0005190_132.csv
- output/HGT100_any_Results/WBPaper00037950_GABAergic-motor-neurons_larva_enriched_WBbt_0005190_132.pdf
- output/HGT100_any_Results/WBPaper00037950_germline-precursors_embryo_enriched_WBbt_0006849_974.csv
- output/HGT100_any_Results/WBPaper00037950_germline-precursors_embryo_enriched_WBbt_0006849_974.pdf
- output/HGT100_any_Results/WBPaper00037950_hypodermis_embryo_enriched_WBbt_0005733_734.csv
- output/HGT100_any_Results/WBPaper00037950_hypodermis_embryo_enriched_WBbt_0005733_734.pdf
- output/HGT100_any_Results/WBPaper00037950_hypodermis_larva_enriched_WBbt_0005733_1250.csv
- output/HGT100_any_Results/WBPaper00037950_hypodermis_larva_enriched_WBbt_0005733_1250.pdf
- output/HGT100_any_Results/WBPaper00037950_PVD-OLL-neurons_larva_enriched_WBbt_0006831_878.csv
- output/HGT100_any_Results/WBPaper00037950_PVD-OLL-neurons_larva_enriched_WBbt_0006831_878.pdf
- output/HGT100_any_Results/WBPaper00040420_ALM_PLM_enriched_WBbt_0005406_198.csv
- output/HGT100_any_Results/WBPaper00040420_ALM_PLM_enriched_WBbt_0005406_198.pdf
- output/HGT100_any_Results/WBPaper00040420_FLP_enriched_WBbt_0006828_288.csv
- output/HGT100_any_Results/WBPaper00040420_FLP_enriched_WBbt_0006828_288.pdf
- output/HGT100_any_Results/WBPaper00044760_germline_specific_WBbt_0005784_2510.csv
- output/HGT100_any_Results/WBPaper00044760_germline_specific_WBbt_0005784_2510.pdf
- output/HGT100_any_Results/WBPaper00045521_Spermatogenic_WBbt_0005784_2743.csv
- output/HGT100_any_Results/WBPaper00045521_Spermatogenic_WBbt_0005784_2743.pdf
- output/HGT25_any_Results/
- output/HGT25_any_Results/.DS_Store
- output/HGT25_any_Results/empty.txt
- output/HGT25_any_Results/WBPaper00013489_Ray_Enriched_WBbt_0006941_25.csv
- output/HGT25_any_Results/WBPaper00013489_Ray_Enriched_WBbt_0006941_25.pdf
- output/HGT25_any_Results/WBPaper00024505_pharyngeal_enriched_WBbt_0003681_329.csv
- output/HGT25_any_Results/WBPaper00024505_pharyngeal_enriched_WBbt_0003681_329.pdf
- output/HGT25_any_Results/WBPaper00024970_GABAergic_neuron_specific_WBbt_0005190_247.csv
- output/HGT25_any_Results/WBPaper00024970_GABAergic_neuron_specific_WBbt_0005190_247.pdf
- output/HGT25_any_Results/WBPaper00026980_intestine_enriched_WBbt_0005772_1970.csv
- output/HGT25_any_Results/WBPaper00026980_intestine_enriched_WBbt_0005772_1970.pdf
- output/HGT25_any_Results/WBPaper00031003_0hr_muscle_enriched_WBbt_0003675_761.csv
- output/HGT25_any_Results/WBPaper00031003_0hr_muscle_enriched_WBbt_0003675_761.pdf
- output/HGT25_any_Results/WBPaper00031003_24hr_muscle_enriched_WBbt_0003675_918.csv
- output/HGT25_any_Results/WBPaper00031003_24hr_muscle_enriched_WBbt_0003675_918.pdf
- output/HGT25_any_Results/WBPaper00031003_total_muscle_enriched_WBbt_0003675_1285.csv
- output/HGT25_any_Results/WBPaper00031003_total_muscle_enriched_WBbt_0003675_1285.pdf
- output/HGT25_any_Results/WBPaper00031532_Larva_Pan_Neuronal_Enriched_WBbt_0003679_1603.csv
- output/HGT25_any_Results/WBPaper00031532_Larva_Pan_Neuronal_Enriched_WBbt_0003679_1603.pdf
- output/HGT25_any_Results/WBPaper00036375_enriched_in_PVD_OLL_WBbt_0006831_2180.csv
- output/HGT25_any_Results/WBPaper00036375_enriched_in_PVD_OLL_WBbt_0006831_2180.pdf
- output/HGT25_any_Results/WBPaper00037950_all-neurons_larva_enriched_WBbt_0003679_1013.csv
- output/HGT25_any_Results/WBPaper00037950_all-neurons_larva_enriched_WBbt_0003679_1013.pdf
- output/HGT25_any_Results/WBPaper00037950_AVA-neuron_embryo_enriched_WBbt_0005842_534.csv
- output/HGT25_any_Results/WBPaper00037950_AVA-neuron_embryo_enriched_WBbt_0005842_534.pdf
- output/HGT25_any_Results/WBPaper00037950_BAG-neuron_embryo_enriched_WBbt_0006825_454.csv
- output/HGT25_any_Results/WBPaper00037950_BAG-neuron_embryo_enriched_WBbt_0006825_454.pdf
- output/HGT25_any_Results/WBPaper00037950_coelomocytes_embryo_enriched_WBbt_0005751_570.csv
- output/HGT25_any_Results/WBPaper00037950_coelomocytes_embryo_enriched_WBbt_0005751_570.pdf
- output/HGT25_any_Results/WBPaper00037950_coelomocytes_larva_enriched_WBbt_0005751_229.csv
- output/HGT25_any_Results/WBPaper00037950_coelomocytes_larva_enriched_WBbt_0005751_229.pdf
- output/HGT25_any_Results/WBPaper00037950_dopaminergic-neurons_embryo_enriched_WBbt_0006746_466.csv
- output/HGT25_any_Results/WBPaper00037950_dopaminergic-neurons_embryo_enriched_WBbt_0006746_466.pdf
- output/HGT25_any_Results/WBPaper00037950_dopaminergic-neurons_larva_enriched_WBbt_0006746_1230.csv
- output/HGT25_any_Results/WBPaper00037950_dopaminergic-neurons_larva_enriched_WBbt_0006746_1230.pdf
- output/HGT25_any_Results/WBPaper00037950_excretory-cell_larva_enriched_WBbt_0005812_528.csv
- output/HGT25_any_Results/WBPaper00037950_excretory-cell_larva_enriched_WBbt_0005812_528.pdf
- output/HGT25_any_Results/WBPaper00037950_GABAergic-motor-neurons_embryo_enriched_WBbt_0005190_361.csv
- output/HGT25_any_Results/WBPaper00037950_GABAergic-motor-neurons_embryo_enriched_WBbt_0005190_361.pdf
- output/HGT25_any_Results/WBPaper00037950_GABAergic-motor-neurons_larva_enriched_WBbt_0005190_132.csv
- output/HGT25_any_Results/WBPaper00037950_GABAergic-motor-neurons_larva_enriched_WBbt_0005190_132.pdf
- output/HGT25_any_Results/WBPaper00037950_germline-precursors_embryo_enriched_WBbt_0006849_974.csv
- output/HGT25_any_Results/WBPaper00037950_germline-precursors_embryo_enriched_WBbt_0006849_974.pdf
- output/HGT25_any_Results/WBPaper00037950_hypodermis_embryo_enriched_WBbt_0005733_734.csv
- output/HGT25_any_Results/WBPaper00037950_hypodermis_embryo_enriched_WBbt_0005733_734.pdf
- output/HGT25_any_Results/WBPaper00037950_hypodermis_larva_enriched_WBbt_0005733_1250.csv
- output/HGT25_any_Results/WBPaper00037950_hypodermis_larva_enriched_WBbt_0005733_1250.pdf
- output/HGT25_any_Results/WBPaper00037950_PVD-OLL-neurons_larva_enriched_WBbt_0006831_878.csv
- output/HGT25_any_Results/WBPaper00037950_PVD-OLL-neurons_larva_enriched_WBbt_0006831_878.pdf
- output/HGT25_any_Results/WBPaper00040420_ALM_PLM_enriched_WBbt_0005406_198.csv
- output/HGT25_any_Results/WBPaper00040420_ALM_PLM_enriched_WBbt_0005406_198.pdf
- output/HGT25_any_Results/WBPaper00040420_FLP_enriched_WBbt_0006828_288.csv
- output/HGT25_any_Results/WBPaper00040420_FLP_enriched_WBbt_0006828_288.pdf
- output/HGT25_any_Results/WBPaper00044760_germline_specific_WBbt_0005784_2510.csv
- output/HGT25_any_Results/WBPaper00044760_germline_specific_WBbt_0005784_2510.pdf
- output/HGT25_any_Results/WBPaper00045521_Spermatogenic_WBbt_0005784_2743.csv
- output/HGT25_any_Results/WBPaper00045521_Spermatogenic_WBbt_0005784_2743.pdf
- output/HGT33_any_Results/
- output/HGT33_any_Results/.DS_Store
- output/HGT33_any_Results/empty.txt
- output/HGT33_any_Results/WBPaper00013489_Ray_Enriched_WBbt_0006941_25.csv
- output/HGT33_any_Results/WBPaper00013489_Ray_Enriched_WBbt_0006941_25.pdf
- output/HGT33_any_Results/WBPaper00024505_pharyngeal_enriched_WBbt_0003681_329.csv
- output/HGT33_any_Results/WBPaper00024505_pharyngeal_enriched_WBbt_0003681_329.pdf
- output/HGT33_any_Results/WBPaper00024970_GABAergic_neuron_specific_WBbt_0005190_247.csv
- output/HGT33_any_Results/WBPaper00026980_intestine_enriched_WBbt_0005772_1970.csv
- output/HGT33_any_Results/WBPaper00026980_intestine_enriched_WBbt_0005772_1970.pdf
- output/HGT33_any_Results/WBPaper00031003_0hr_muscle_enriched_WBbt_0003675_761.csv
- output/HGT33_any_Results/WBPaper00031003_0hr_muscle_enriched_WBbt_0003675_761.pdf
- output/HGT33_any_Results/WBPaper00031003_24hr_muscle_enriched_WBbt_0003675_918.csv
- output/HGT33_any_Results/WBPaper00031003_24hr_muscle_enriched_WBbt_0003675_918.pdf
- output/HGT33_any_Results/WBPaper00031003_total_muscle_enriched_WBbt_0003675_1285.csv
- output/HGT33_any_Results/WBPaper00031003_total_muscle_enriched_WBbt_0003675_1285.pdf
- output/HGT33_any_Results/WBPaper00031532_Larva_Pan_Neuronal_Enriched_WBbt_0003679_1603.csv
- output/HGT33_any_Results/WBPaper00031532_Larva_Pan_Neuronal_Enriched_WBbt_0003679_1603.pdf
- output/HGT33_any_Results/WBPaper00036375_enriched_in_PVD_OLL_WBbt_0006831_2180.csv
- output/HGT33_any_Results/WBPaper00036375_enriched_in_PVD_OLL_WBbt_0006831_2180.pdf
- output/HGT33_any_Results/WBPaper00037950_all-neurons_larva_enriched_WBbt_0003679_1013.csv
- output/HGT33_any_Results/WBPaper00037950_all-neurons_larva_enriched_WBbt_0003679_1013.pdf
- output/HGT33_any_Results/WBPaper00037950_AVA-neuron_embryo_enriched_WBbt_0005842_534.csv
- output/HGT33_any_Results/WBPaper00037950_AVA-neuron_embryo_enriched_WBbt_0005842_534.pdf
- output/HGT33_any_Results/WBPaper00037950_BAG-neuron_embryo_enriched_WBbt_0006825_454.csv
- output/HGT33_any_Results/WBPaper00037950_BAG-neuron_embryo_enriched_WBbt_0006825_454.pdf
- output/HGT33_any_Results/WBPaper00037950_coelomocytes_embryo_enriched_WBbt_0005751_570.csv
- output/HGT33_any_Results/WBPaper00037950_coelomocytes_embryo_enriched_WBbt_0005751_570.pdf
- output/HGT33_any_Results/WBPaper00037950_coelomocytes_larva_enriched_WBbt_0005751_229.csv
- output/HGT33_any_Results/WBPaper00037950_coelomocytes_larva_enriched_WBbt_0005751_229.pdf
- output/HGT33_any_Results/WBPaper00037950_dopaminergic-neurons_embryo_enriched_WBbt_0006746_466.csv
- output/HGT33_any_Results/WBPaper00037950_dopaminergic-neurons_embryo_enriched_WBbt_0006746_466.pdf
- output/HGT33_any_Results/WBPaper00037950_dopaminergic-neurons_larva_enriched_WBbt_0006746_1230.csv
- output/HGT33_any_Results/WBPaper00037950_dopaminergic-neurons_larva_enriched_WBbt_0006746_1230.pdf
- output/HGT33_any_Results/WBPaper00037950_excretory-cell_larva_enriched_WBbt_0005812_528.csv
- output/HGT33_any_Results/WBPaper00037950_excretory-cell_larva_enriched_WBbt_0005812_528.pdf
- output/HGT33_any_Results/WBPaper00037950_GABAergic-motor-neurons_embryo_enriched_WBbt_0005190_361.csv
- output/HGT33_any_Results/WBPaper00037950_GABAergic-motor-neurons_embryo_enriched_WBbt_0005190_361.pdf
- output/HGT33_any_Results/WBPaper00037950_GABAergic-motor-neurons_larva_enriched_WBbt_0005190_132.csv
- output/HGT33_any_Results/WBPaper00037950_GABAergic-motor-neurons_larva_enriched_WBbt_0005190_132.pdf
- output/HGT33_any_Results/WBPaper00037950_germline-precursors_embryo_enriched_WBbt_0006849_974.csv
- output/HGT33_any_Results/WBPaper00037950_germline-precursors_embryo_enriched_WBbt_0006849_974.pdf
- output/HGT33_any_Results/WBPaper00037950_hypodermis_embryo_enriched_WBbt_0005733_734.csv
- output/HGT33_any_Results/WBPaper00037950_hypodermis_embryo_enriched_WBbt_0005733_734.pdf
- output/HGT33_any_Results/WBPaper00037950_hypodermis_larva_enriched_WBbt_0005733_1250.csv
- output/HGT33_any_Results/WBPaper00037950_hypodermis_larva_enriched_WBbt_0005733_1250.pdf
- output/HGT33_any_Results/WBPaper00037950_PVD-OLL-neurons_larva_enriched_WBbt_0006831_878.csv
- output/HGT33_any_Results/WBPaper00037950_PVD-OLL-neurons_larva_enriched_WBbt_0006831_878.pdf
- output/HGT33_any_Results/WBPaper00040420_ALM_PLM_enriched_WBbt_0005406_198.csv
- output/HGT33_any_Results/WBPaper00040420_ALM_PLM_enriched_WBbt_0005406_198.pdf
- output/HGT33_any_Results/WBPaper00040420_FLP_enriched_WBbt_0006828_288.csv
- output/HGT33_any_Results/WBPaper00040420_FLP_enriched_WBbt_0006828_288.pdf
- output/HGT33_any_Results/WBPaper00044760_germline_specific_WBbt_0005784_2510.csv
- output/HGT33_any_Results/WBPaper00044760_germline_specific_WBbt_0005784_2510.pdf
- output/HGT33_any_Results/WBPaper00045521_Spermatogenic_WBbt_0005784_2743.csv
- output/HGT33_any_Results/WBPaper00045521_Spermatogenic_WBbt_0005784_2743.pdf
- output/HGT50_any_Results/
- output/HGT50_any_Results/.DS_Store
- output/HGT50_any_Results/empty.txt
- output/HGT50_any_Results/WBPaper00013489_Ray_Enriched_WBbt_0006941_25.csv
- output/HGT50_any_Results/WBPaper00013489_Ray_Enriched_WBbt_0006941_25.pdf
- output/HGT50_any_Results/WBPaper00024505_pharyngeal_enriched_WBbt_0003681_329.csv
- output/HGT50_any_Results/WBPaper00024505_pharyngeal_enriched_WBbt_0003681_329.pdf
- output/HGT50_any_Results/WBPaper00024970_GABAergic_neuron_specific_WBbt_0005190_247.csv
- output/HGT50_any_Results/WBPaper00024970_GABAergic_neuron_specific_WBbt_0005190_247.pdf
- output/HGT50_any_Results/WBPaper00026980_intestine_enriched_WBbt_0005772_1970.csv
- output/HGT50_any_Results/WBPaper00026980_intestine_enriched_WBbt_0005772_1970.pdf
- output/HGT50_any_Results/WBPaper00031003_0hr_muscle_enriched_WBbt_0003675_761.csv
- output/HGT50_any_Results/WBPaper00031003_0hr_muscle_enriched_WBbt_0003675_761.pdf
- output/HGT50_any_Results/WBPaper00031003_24hr_muscle_enriched_WBbt_0003675_918.csv
- output/HGT50_any_Results/WBPaper00031003_24hr_muscle_enriched_WBbt_0003675_918.pdf
- output/HGT50_any_Results/WBPaper00031003_total_muscle_enriched_WBbt_0003675_1285.csv
- output/HGT50_any_Results/WBPaper00031003_total_muscle_enriched_WBbt_0003675_1285.pdf
- output/HGT50_any_Results/WBPaper00031532_Larva_Pan_Neuronal_Enriched_WBbt_0003679_1603.csv
- output/HGT50_any_Results/WBPaper00031532_Larva_Pan_Neuronal_Enriched_WBbt_0003679_1603.pdf
- output/HGT50_any_Results/WBPaper00036375_enriched_in_PVD_OLL_WBbt_0006831_2180.csv
- output/HGT50_any_Results/WBPaper00036375_enriched_in_PVD_OLL_WBbt_0006831_2180.pdf
- output/HGT50_any_Results/WBPaper00037950_all-neurons_larva_enriched_WBbt_0003679_1013.csv
- output/HGT50_any_Results/WBPaper00037950_all-neurons_larva_enriched_WBbt_0003679_1013.pdf
- output/HGT50_any_Results/WBPaper00037950_AVA-neuron_embryo_enriched_WBbt_0005842_534.csv
- output/HGT50_any_Results/WBPaper00037950_AVA-neuron_embryo_enriched_WBbt_0005842_534.pdf
- output/HGT50_any_Results/WBPaper00037950_BAG-neuron_embryo_enriched_WBbt_0006825_454.csv
- output/HGT50_any_Results/WBPaper00037950_BAG-neuron_embryo_enriched_WBbt_0006825_454.pdf
- output/HGT50_any_Results/WBPaper00037950_coelomocytes_embryo_enriched_WBbt_0005751_570.csv
- output/HGT50_any_Results/WBPaper00037950_coelomocytes_embryo_enriched_WBbt_0005751_570.pdf
- output/HGT50_any_Results/WBPaper00037950_coelomocytes_larva_enriched_WBbt_0005751_229.csv
- output/HGT50_any_Results/WBPaper00037950_coelomocytes_larva_enriched_WBbt_0005751_229.pdf
- output/HGT50_any_Results/WBPaper00037950_dopaminergic-neurons_embryo_enriched_WBbt_0006746_466.csv
- output/HGT50_any_Results/WBPaper00037950_dopaminergic-neurons_embryo_enriched_WBbt_0006746_466.pdf
- output/HGT50_any_Results/WBPaper00037950_dopaminergic-neurons_larva_enriched_WBbt_0006746_1230.csv
- output/HGT50_any_Results/WBPaper00037950_dopaminergic-neurons_larva_enriched_WBbt_0006746_1230.pdf
- output/HGT50_any_Results/WBPaper00037950_excretory-cell_larva_enriched_WBbt_0005812_528.csv
- output/HGT50_any_Results/WBPaper00037950_excretory-cell_larva_enriched_WBbt_0005812_528.pdf
- output/HGT50_any_Results/WBPaper00037950_GABAergic-motor-neurons_embryo_enriched_WBbt_0005190_361.csv
- output/HGT50_any_Results/WBPaper00037950_GABAergic-motor-neurons_embryo_enriched_WBbt_0005190_361.pdf
- output/HGT50_any_Results/WBPaper00037950_GABAergic-motor-neurons_larva_enriched_WBbt_0005190_132.csv
- output/HGT50_any_Results/WBPaper00037950_GABAergic-motor-neurons_larva_enriched_WBbt_0005190_132.pdf
- output/HGT50_any_Results/WBPaper00037950_germline-precursors_embryo_enriched_WBbt_0006849_974.csv
- output/HGT50_any_Results/WBPaper00037950_germline-precursors_embryo_enriched_WBbt_0006849_974.pdf
- output/HGT50_any_Results/WBPaper00037950_hypodermis_embryo_enriched_WBbt_0005733_734.csv
- output/HGT50_any_Results/WBPaper00037950_hypodermis_embryo_enriched_WBbt_0005733_734.pdf
- output/HGT50_any_Results/WBPaper00037950_hypodermis_larva_enriched_WBbt_0005733_1250.csv
- output/HGT50_any_Results/WBPaper00037950_hypodermis_larva_enriched_WBbt_0005733_1250.pdf
- output/HGT50_any_Results/WBPaper00037950_PVD-OLL-neurons_larva_enriched_WBbt_0006831_878.csv
- output/HGT50_any_Results/WBPaper00037950_PVD-OLL-neurons_larva_enriched_WBbt_0006831_878.pdf
- output/HGT50_any_Results/WBPaper00040420_ALM_PLM_enriched_WBbt_0005406_198.csv
- output/HGT50_any_Results/WBPaper00040420_ALM_PLM_enriched_WBbt_0005406_198.pdf
- output/HGT50_any_Results/WBPaper00040420_FLP_enriched_WBbt_0006828_288.csv
- output/HGT50_any_Results/WBPaper00040420_FLP_enriched_WBbt_0006828_288.pdf
- output/HGT50_any_Results/WBPaper00044760_germline_specific_WBbt_0005784_2510.csv
- output/HGT50_any_Results/WBPaper00044760_germline_specific_WBbt_0005784_2510.pdf
- output/HGT50_any_Results/WBPaper00045521_Spermatogenic_WBbt_0005784_2743.csv
- output/HGT50_any_Results/WBPaper00045521_Spermatogenic_WBbt_0005784_2743.pdf
- output/SummaryInformation/
- output/SummaryInformation/avgFoldChangeKDE.pdf
- output/SummaryInformation/avgQKDE_method=any.pdf
- output/SummaryInformation/avgQKDE_method=avg.pdf
- output/SummaryInformation/ExecutiveSummary.csv
- output/SummaryInformation/fractissuesKDE_method=any.pdf
- output/SummaryInformation/TissueNumbers.csv
- output/test_list_efaecalis.txt
