# Supplementary material for: Tissue enrichment analysis for C. elegans genomics
Source: BMC Bioinformatics. 2016 Sep 13;17(1):366. doi: 10.1186/s12859-016-1229-9 (PMC5020436; doi:10.1186/s12859-016-1229-9)
Supplement: Additional file 4 — Results. A folder containing a complete version of the results we generated for this paper. (ZIP 1597 kb) [file 12859_2016_1229_MOESM4_ESM.zip › output/comparisons/neuronal_comparison_33_WBPaper00024970_with_WBPaper0037950_complete.csv]

Tissue	Q valueSpencer	Q valueWatson	Enrichment Fold ChangeSpencer	Enrichment Fold ChangeWatson
nerve ring WBbt:0006749	8.7e-11	0.005	2.9	2.7
nervous system WBbt:0005735	1.1e-09	0.005	1.4	1.4
retrovesicular ganglion WBbt:0005656	1.4e-08	0.011	5.7	5
lateral ganglion WBbt:0005105	2e-08	-	2.8	-
dorsal nerve cord WBbt:0006750	1.3e-05	0.005	3.2	3.8
tail WBbt:0005741	3e-05	-	1.6	-
SMDDL WBbt:0004972	7.4e-05	-	7.8	-
BAG WBbt:0006825	0.0002	-	6.8	-
ventral nerve cord WBbt:0005829	0.00032	-	2.3	-
PVC WBbt:0005840	0.00034	-	6.1	-
posterior lateral ganglion WBbt:0005465	0.0004	-	3.3	-
AIY WBbt:0005413	0.00063	-	4.4	-
NSM WBbt:0003666	0.00068	-	5.4	-
SDQL WBbt:0004993	0.00068	-	6.3	-
HSN WBbt:0006830	0.002	-	3.5	-
ASG WBbt:0005664	0.0025	-	4.3	-
ASEL WBbt:0003904	0.0025	-	3.2	-
AUA WBbt:0006817	0.0025	-	5.7	-
preanal ganglion WBbt:0005448	0.0025	-	2.8	-
ASER WBbt:0003903	0.0025	-	3.2	-
PLM WBbt:0005490	0.0038	-	3.6	-
AVA WBbt:0005842	0.004	-	4.4	-
AVM WBbt:0003832	0.0041	-	3.9	-
SDQR WBbt:0004991	0.0041	-	5.1	-
URX WBbt:0006846	0.0099	-	4.3	-
ASK WBbt:0005668	0.017	-	2.9	-
ALM WBbt:0005406	0.018	-	3.1	-
DVA WBbt:0004823	0.019	-	4.3	-
outer labial lateral sensillum WBbt:0005503	0.024	-	4.1	-
PQR WBbt:0004096	0.029	-	3.4	-
