# Supplementary material for: Tissue enrichment analysis for C. elegans genomics
Source: BMC Bioinformatics. 2016 Sep 13;17(1):366. doi: 10.1186/s12859-016-1229-9 (PMC5020436; doi:10.1186/s12859-016-1229-9)
Supplement: Additional file 4 — Results. A folder containing a complete version of the results we generated for this paper. (ZIP 1597 kb) [file 12859_2016_1229_MOESM4_ESM.zip › output/comparisons/neuronal_comparison_GABAergic_33-50_WBPaper0037950_complete.csv]

Tissue	Q value33	Q value50	Enrichment Fold Change33	Enrichment Fold Change50
dorsal nerve cord WBbt:0006750	0.005	0.0015	3.8	3.8
nerve ring WBbt:0006749	0.005	0.0015	2.7	2.7
nervous system WBbt:0005735	0.005	0.0015	1.4	1.4
retrovesicular ganglion WBbt:0005656	0.011	0.0034	5	5
ventral nerve cord WBbt:0005829	-	0.022	-	2.4
