# Supplementary material for: Tissue enrichment analysis for C. elegans genomics
Source: BMC Bioinformatics. 2016 Sep 13;17(1):366. doi: 10.1186/s12859-016-1229-9 (PMC5020436; doi:10.1186/s12859-016-1229-9)
Supplement: Additional file 4 — Results. A folder containing a complete version of the results we generated for this paper. (ZIP 1597 kb) [file 12859_2016_1229_MOESM4_ESM.zip › output/comparisons/neuronal_comparison_Pan_Neuronal_33-50_WBPaper0031532_complete.csv]

Tissue	Q value-33	Q value-50	Enrichment Fold Change-33	Enrichment Fold Change-50
nervous system WBbt:0005735	6.5e-59	2e-59	1.5	1.5
tail WBbt:0005741	1e-31	3.2e-32	1.6	1.6
lateral ganglion WBbt:0005105	2.8e-28	8.5e-29	2.3	2.3
nerve ring WBbt:0006749	2.6e-27	8.1e-28	2.1	2.1
posterior lateral ganglion WBbt:0005465	2.4e-20	7.3e-21	3.2	3.2
retrovesicular ganglion WBbt:0005656	3.3e-19	1e-19	3.5	3.5
dorsal nerve cord WBbt:0006750	7.4e-18	2.3e-18	2.5	2.5
ventral nerve cord WBbt:0005829	5.2e-12	1.6e-12	1.9	1.9
osmosensory neuron WBbt:0008433	2e-11	6.2e-12	3	3
nociceptor neuron WBbt:0008434	2e-11	6.2e-12	3	3
ALM WBbt:0005406	3.5e-11	1.1e-11	3.1	3.1
ASK WBbt:0005668	3.5e-11	1.1e-11	2.9	2.9
lateral nerve cord WBbt:0006769	4e-11	1.2e-11	3.2	3.2
PHB WBbt:0007808	4.3e-11	1.3e-11	3.1	3.1
ASI WBbt:0005666	5.1e-11	1.6e-11	2.6	2.6
preanal ganglion WBbt:0005448	1.5e-10	4.6e-11	2.4	2.4
PHA WBbt:0007807	1.8e-10	5.6e-11	3	3
ASER WBbt:0003903	1.9e-10	5.8e-11	2.6	2.6
ASG WBbt:0005664	6.5e-10	2e-10	3.4	3.4
ASEL WBbt:0003904	6.5e-10	2e-10	2.6	2.6
FLP WBbt:0006828	8e-10	-	4.3	-
PDE WBbt:0006747	8e-10	-	3.8	-
postdeirid sensillum WBbt:0005471	1.2e-09	-	3.6	-
SMDDL WBbt:0004972	1.6e-09	-	4.2	-
PLM WBbt:0005490	2.7e-09	1e-09	2.9	2.9
AVM WBbt:0003832	2.7e-09	1e-09	3.1	3.1
AVA WBbt:0005842	3.3e-09	1.2e-09	3.5	3.5
HSN WBbt:0006830	1.4e-08	4.9e-09	2.6	2.6
AIY WBbt:0005413	2.2e-08	7.8e-09	2.9	2.9
PVM WBbt:0004086	2.5e-08	8.8e-09	3.2	3.2
OLQ WBbt:0006848	2.5e-08	-	3.9	-
ADE WBbt:0005415	4.9e-08	-	3.9	-
ADL WBbt:0005661	6.4e-08	2.4e-08	2.5	2.5
ASJ WBbt:0005667	1.2e-07	4.4e-08	2.7	2.7
BAG WBbt:0006825	2.6e-07	-	3.5	-
SDQL WBbt:0004993	3e-07	-	3.6	-
BDU WBbt:0006826	5.3e-07	-	3.5	-
PVD WBbt:0006831	9e-07	3.6e-07	2.8	2.8
PVQ WBbt:0006976	1.6e-06	6.4e-07	3	3
PVC WBbt:0005840	1.8e-06	-	3.1	-
thermosensory neuron WBbt:0005838	2.5e-06	1e-06	2.8	2.8
PQR WBbt:0004096	3.5e-06	1.4e-06	2.8	2.8
outer labial quadrant sensillum WBbt:0005502	6.4e-06	-	2.9	-
AUA WBbt:0006817	1.3e-05	-	3.2	-
CEP WBbt:0005244	1.6e-05	-	3.1	-
outer labial lateral sensillum WBbt:0005503	1.6e-05	-	3.1	-
NSM WBbt:0003666	2e-05	-	2.8	-
AWB WBbt:0005671	2e-05	9e-06	2.4	2.4
AWC WBbt:0005672	4.5e-05	2e-05	2.1	2.1
SDQR WBbt:0004991	7.3e-05	-	2.9	-
RIC WBbt:0006834	0.0001	-	2.9	-
URX WBbt:0006846	0.00022	-	2.6	-
AWA WBbt:0005670	0.00043	-	2.5	-
PVT WBbt:0004070	0.00055	0.00026	2	2
cephalic sensillum WBbt:0006920	0.00056	-	2.4	-
ray 6 WBbt:0006951	0.0009	-	2.6	-
ADF WBbt:0005660	0.00091	0.00044	2	2
ray 5 WBbt:0006950	0.0012	-	2.4	-
CAN WBbt:0006827	0.0015	0.00075	2	2
IL2 neuron WBbt:0005118	0.002	-	2.3	-
ray 1 WBbt:0006942	0.0044	-	2.3	-
ray 7 WBbt:0006952	0.005	-	2.2	-
ray 2 WBbt:0006945	0.0074	-	2.2	-
DVA WBbt:0004823	0.0082	-	2.2	-
ray 3 WBbt:0006948	0.014	-	2.1	-
muscle cell WBbt:0003675	0.023	0.012	1.1	1.1
ray 4 WBbt:0006949	0.04	-	1.9	-
AQR WBbt:0003927	0.047	-	1.9	-
