# Supplementary material for: Tissue enrichment analysis for C. elegans genomics
Source: BMC Bioinformatics. 2016 Sep 13;17(1):366. doi: 10.1186/s12859-016-1229-9 (PMC5020436; doi:10.1186/s12859-016-1229-9)
Supplement: Additional file 4 — Results. A folder containing a complete version of the results we generated for this paper. (ZIP 1597 kb) [file 12859_2016_1229_MOESM4_ESM.zip › output/HGT100_any_Results/empty.txt]

Genesets with no enrichment:
WBPaper00037950_intestine_embryo_enriched_WBbt_0005772_886
WBPaper00037950_intestine_larva_enriched_WBbt_0005772_946
WBPaper00037950_pharyngeal-muscle_embryo_enriched_WBbt_0005451_598
