# Supplementary material for: Tissue enrichment analysis for C. elegans genomics
Source: BMC Bioinformatics. 2016 Sep 13;17(1):366. doi: 10.1186/s12859-016-1229-9 (PMC5020436; doi:10.1186/s12859-016-1229-9)
Supplement: Additional file 4 — Results. A folder containing a complete version of the results we generated for this paper. (ZIP 1597 kb) [file 12859_2016_1229_MOESM4_ESM.zip › output/HGT100_any_Results/WBPaper00013489_Ray_Enriched_WBbt_0006941_25.csv]

#WBPaper00013489_Ray_Enriched_WBbt_0006941_25
Tissue	Expected	Observed	Enrichment Fold Change	Q value
posterior lateral ganglion WBbt:0005465	0.31859816806053365	3.0	9.41625	0.0071761210892502345
HSN WBbt:0006830	0.21505376344086025	2.0	9.299999999999999	0.020797380970132475
ASEL WBbt:0003904	0.2608522500995619	2.0	7.667175572519084	0.024268735423589923
ASER WBbt:0003903	0.2608522500995619	2.0	7.667175572519084	0.024268735423589923
