# Supplementary material for: Tissue enrichment analysis for C. elegans genomics
Source: BMC Bioinformatics. 2016 Sep 13;17(1):366. doi: 10.1186/s12859-016-1229-9 (PMC5020436; doi:10.1186/s12859-016-1229-9)
Supplement: Additional file 4 — Results. A folder containing a complete version of the results we generated for this paper. (ZIP 1597 kb) [file 12859_2016_1229_MOESM4_ESM.zip › output/HGT100_any_Results/WBPaper00024970_GABAergic_neuron_specific_WBbt_0005190_247.csv]

#WBPaper00024970_GABAergic_neuron_specific_WBbt_0005190_247
Tissue	Expected	Observed	Enrichment Fold Change	Q value
nerve ring WBbt:0006749	16.711071286340104	48.0	2.8723472707124387	1.3447423687362798e-11
nervous system WBbt:0005735	78.17921146953405	113.0	1.4453970291582614	1.7511908250656276e-10
retrovesicular ganglion WBbt:0005656	3.1515332536837914	18.0	5.711505654893537	2.1108940054465074e-09
lateral ganglion WBbt:0005105	13.453604141776184	38.0	2.8245219347581556	3.0367829874822304e-09
dorsal nerve cord WBbt:0006750	6.9386698526483475	22.0	3.170636514951501	1.9974636860810315e-06
tail WBbt:0005741	43.85663082437276	70.0	1.5961098398169338	4.688885548490069e-06
ventral nerve cord WBbt:0005829	11.864595778574273	27.0	2.2756780343716434	6.407035879572704e-05
posterior lateral ganglion WBbt:0005465	4.237355635205097	14.0	3.3039473684210527	8.554262472524937e-05
HSN WBbt:0006830	2.860215053763441	10.0	3.496240601503759	0.0005100245480908044
ASEL WBbt:0003904	3.4693349263241737	11.0	3.170636514951501	0.0006246780253432935
ASER WBbt:0003903	3.4693349263241737	11.0	3.170636514951501	0.0006246780253432935
preanal ganglion WBbt:0005448	4.581640780565511	13.0	2.837411447694381	0.0006246780253432935
ASK WBbt:0005668	2.780764635603345	8.0	2.876906552094522	0.005257483486253563
