# Supplementary material for: Tissue enrichment analysis for C. elegans genomics
Source: BMC Bioinformatics. 2016 Sep 13;17(1):366. doi: 10.1186/s12859-016-1229-9 (PMC5020436; doi:10.1186/s12859-016-1229-9)
Supplement: Additional file 4 — Results. A folder containing a complete version of the results we generated for this paper. (ZIP 1597 kb) [file 12859_2016_1229_MOESM4_ESM.zip › output/HGT100_any_Results/WBPaper00031532_Larva_Pan_Neuronal_Enriched_WBbt_0003679_1603.csv]

#WBPaper00031532_Larva_Pan_Neuronal_Enriched_WBbt_0003679_1603
Tissue	Expected	Observed	Enrichment Fold Change	Q value
nervous system WBbt:0005735	414.9964157706093	603.0	1.4530245975264287	9.998512703638594e-60
tail WBbt:0005741	232.80286738351253	376.0	1.6151003818204213	1.6090092434362837e-32
lateral ganglion WBbt:0005105	71.41537236160892	165.0	2.3104269367178962	4.272439442107109e-29
nerve ring WBbt:0006749	88.70688968538431	188.0	2.119339328284166	4.061802817362882e-28
posterior lateral ganglion WBbt:0005465	22.493030665073675	71.0	3.15653328611898	3.663182854083622e-21
retrovesicular ganglion WBbt:0005656	16.729191557148546	58.0	3.466993596305378	5.1202880371876175e-20
dorsal nerve cord WBbt:0006750	36.83233771405814	92.0	2.497805073200268	1.1479070273995805e-18
ventral nerve cord WBbt:0005829	62.98048586220629	118.0	1.8735962161068396	8.035845708895532e-13
nociceptor neuron WBbt:0008434	14.479888490641178	43.0	2.9696361286063975	3.1041844838433196e-12
osmosensory neuron WBbt:0008433	14.479888490641178	43.0	2.9696361286063975	3.1041844838433196e-12
ASK WBbt:0005668	14.761051373954599	43.0	2.9130716309186564	5.724520658641825e-12
ASI WBbt:0005666	19.540820390282757	51.0	2.6099211282532044	9.794296933918853e-12
preanal ganglion WBbt:0005448	24.32058940661091	58.0	2.384810624048208	2.8076089788066982e-11
ASER WBbt:0003903	18.41616885702907	48.0	2.606405293774193	3.697228348409085e-11
ASEL WBbt:0003904	18.41616885702907	47.0	2.552105183487231	1.3260546855725976e-10
HSN WBbt:0006830	15.182795698924732	39.0	2.568696883852691	3.711290937254896e-09
ADL WBbt:0005661	14.761051373954599	37.0	2.5065965196276814	1.92317738511902e-08
AWC WBbt:0005672	16.026284348864994	33.0	2.0591173400924405	1.879853204424793e-05
muscle cell WBbt:0003675	191.61250497809635	219.0	1.142931668395204	0.012324453262683853
