# Supplementary material for: Tissue enrichment analysis for C. elegans genomics
Source: BMC Bioinformatics. 2016 Sep 13;17(1):366. doi: 10.1186/s12859-016-1229-9 (PMC5020436; doi:10.1186/s12859-016-1229-9)
Supplement: Additional file 4 — Results. A folder containing a complete version of the results we generated for this paper. (ZIP 1597 kb) [file 12859_2016_1229_MOESM4_ESM.zip › output/HGT100_any_Results/WBPaper00036375_enriched_in_PVD_OLL_WBbt_0006831_2180.csv]

#WBPaper00036375_enriched_in_PVD_OLL_WBbt_0006831_2180
Tissue	Expected	Observed	Enrichment Fold Change	Q value
nervous system WBbt:0005735	577.2329749103942	695.0	1.2040199195270975	7.634076654196126e-17
ventral nerve cord WBbt:0005829	87.60175228992433	154.0	1.7579557026476578	4.979661962669966e-14
pharynx WBbt:0003681	354.90442054958186	456.0	1.2848529733551026	6.939082012915048e-13
muscle cell WBbt:0003675	266.52050975706885	360.0	1.3507403251184567	9.790415655470554e-13
dorsal nerve cord WBbt:0006750	51.23138191955396	99.0	1.932409321994372	3.91542809078013e-12
tail WBbt:0005741	323.81362007168457	418.0	1.2908660232002127	5.532302854146843e-12
hypodermis WBbt:0005733	292.9183592194345	368.0	1.2563227548476041	2.0405217962097893e-08
nerve ring WBbt:0006749	123.38550378335324	176.0	1.4264236446206036	1.0056362561203462e-07
HSN WBbt:0006830	21.118279569892476	43.0	2.036150712830957	1.1035480514122133e-06
posterior lateral ganglion WBbt:0005465	31.2863401035444	55.0	1.757955702647658	9.258199657355036e-06
DTC WBbt:0006865	51.03584229390681	79.0	1.5479317367792682	2.653354552374256e-05
midbody WBbt:0005740	139.2242134607726	181.0	1.3000612142154282	4.4673433928256714e-05
sex organ WBbt:0008422	138.63759458383112	179.0	1.2911360770311304	7.266118949405595e-05
reproductive tract WBbt:0005744	217.24452409398646	264.0	1.215220503720433	9.676580035388179e-05
somatic gonad WBbt:0005785	94.25009956192753	125.0	1.3262585459431593	0.00033379914392993624
retrovesicular ganglion WBbt:0005656	23.26921545201115	39.0	1.6760341611186227	0.00044677124084631576
anterior gonad arm WBbt:0005374	39.303464755077655	59.0	1.5011399215733958	0.0005530930983331031
preanal ganglion WBbt:0005448	33.828355236957385	51.0	1.5076109861907399	0.001123002715570072
posterior gonad arm WBbt:0005466	39.69454400637196	58.0	1.4611579866162352	0.0012018864585319415
spermatheca WBbt:0005319	104.41816009557945	131.0	1.2545710428156251	0.0022562792232267517
hyp7 syncytium WBbt:0005734	28.744324970131423	40.0	1.3915790348726047	0.01582040411628142
anal sphincter muscle WBbt:0005798	24.05137395459976	34.0	1.413640653718146	0.018584751691034847
anal depressor muscle WBbt:0004292	82.32218239745121	100.0	1.2147394188020957	0.01912523774433166
pharyngeal-intestinal valve WBbt:0005767	31.2863401035444	42.0	1.342438900203666	0.0229261515264223
coelomic system WBbt:0005749	34.80605336519315	46.0	1.321609190141651	0.02296762670012999
gonadal sheath cell WBbt:0005828	41.06332138590203	53.0	1.2906895548443411	0.023963752309941404
excretory cell WBbt:0005812	78.60692951015531	93.0	1.1831018025959814	0.040248742423463456
head muscle WBbt:0006761	33.828355236957385	43.0	1.2711229883568982	0.04634895853743605
