# Supplementary material for: Tissue enrichment analysis for C. elegans genomics
Source: BMC Bioinformatics. 2016 Sep 13;17(1):366. doi: 10.1186/s12859-016-1229-9 (PMC5020436; doi:10.1186/s12859-016-1229-9)
Supplement: Additional file 4 — Results. A folder containing a complete version of the results we generated for this paper. (ZIP 1597 kb) [file 12859_2016_1229_MOESM4_ESM.zip › output/HGT100_any_Results/WBPaper00037950_all-neurons_larva_enriched_WBbt_0003679_1013.csv]

#WBPaper00037950_all-neurons_larva_enriched_WBbt_0003679_1013
Tissue	Expected	Observed	Enrichment Fold Change	Q value
nervous system WBbt:0005735	219.25448028673836	358.0	1.632805858889688	4.181035303624169e-66
lateral ganglion WBbt:0005105	37.73078454798885	130.0	3.4454624137130314	5.7379723421799874e-42
tail WBbt:0005741	122.99641577060932	220.0	1.788670008159459	3.0222791055731264e-26
ASER WBbt:0003903	9.72978892871366	40.0	4.111086097865461	2.329453520845127e-15
osmosensory neuron WBbt:0008433	7.650139386698527	34.0	4.444363465993389	1.919401467300571e-14
nociceptor neuron WBbt:0008434	7.650139386698527	34.0	4.444363465993389	1.919401467300571e-14
ASI WBbt:0005666	10.323974512146556	37.0	3.5838910640924255	2.285794735928755e-12
posterior lateral ganglion WBbt:0005465	11.883711668657904	40.0	3.365951742627346	2.3791711511344266e-12
ASEL WBbt:0003904	9.72978892871366	35.0	3.597200335632278	6.492994514256831e-12
ASK WBbt:0005668	7.79868578255675	30.0	3.8468019915741096	2.9078573829769043e-11
retrovesicular ganglion WBbt:0005656	8.838510553564317	32.0	3.6205195214815147	3.6609074747977034e-11
AWC WBbt:0005672	8.467144563918758	29.0	3.4250035275857202	1.2724537330479732e-09
preanal ganglion WBbt:0005448	12.84926324173636	37.0	2.8795425312650127	1.5924478206630713e-09
ADL WBbt:0005661	7.79868578255675	27.0	3.4621217924166987	3.1004799927433468e-09
nerve ring WBbt:0006749	46.86638789326961	86.0	1.835003802636778	4.203051014840086e-09
ventral nerve cord WBbt:0005829	33.274392672242136	63.0	1.893347855227882	2.462844046420573e-07
dorsal nerve cord WBbt:0006750	19.45957785742732	34.0	1.7472115915928208	0.0009303301161171313
head muscle WBbt:0006761	12.84926324173636	23.0	1.7899858978133862	0.0043175659935559855
