# Supplementary material for: Tissue enrichment analysis for C. elegans genomics
Source: BMC Bioinformatics. 2016 Sep 13;17(1):366. doi: 10.1186/s12859-016-1229-9 (PMC5020436; doi:10.1186/s12859-016-1229-9)
Supplement: Additional file 4 — Results. A folder containing a complete version of the results we generated for this paper. (ZIP 1597 kb) [file 12859_2016_1229_MOESM4_ESM.zip › output/HGT100_any_Results/WBPaper00037950_BAG-neuron_embryo_enriched_WBbt_0006825_454.csv]

#WBPaper00037950_BAG-neuron_embryo_enriched_WBbt_0006825_454
Tissue	Expected	Observed	Enrichment Fold Change	Q value
ASI WBbt:0005666	5.674034249303067	29.0	5.111001930163186	5.608455825833689e-13
osmosensory neuron WBbt:0008433	4.204500199123855	24.0	5.7081695477148955	3.0696306135148432e-12
ASK WBbt:0005668	4.286140979689367	24.0	5.599442508710801	3.0696306135148432e-12
nociceptor neuron WBbt:0008434	4.204500199123855	24.0	5.7081695477148955	3.0696306135148432e-12
nervous system WBbt:0005735	120.50179211469533	163.0	1.3526769779892922	2.870224945691724e-10
lateral ganglion WBbt:0005105	20.736758263639985	52.0	2.5076243518340693	2.870224945691724e-10
tail WBbt:0005741	67.59856630824373	110.0	1.627253446447508	8.610008200039929e-10
ADL WBbt:0005661	4.286140979689367	19.0	4.432891986062718	2.4307665642132224e-08
ASEL WBbt:0003904	5.347471127041019	21.0	3.927089927387824	4.166611780745403e-08
ASER WBbt:0003903	5.347471127041019	21.0	3.927089927387824	4.166611780745403e-08
posterior lateral ganglion WBbt:0005465	6.531262445240939	22.0	3.3684146341463417	3.2090354038420594e-07
AWC WBbt:0005672	4.65352449223417	16.0	3.4382541720154043	9.303469530783086e-06
