# Supplementary material for: Tissue enrichment analysis for C. elegans genomics
Source: BMC Bioinformatics. 2016 Sep 13;17(1):366. doi: 10.1186/s12859-016-1229-9 (PMC5020436; doi:10.1186/s12859-016-1229-9)
Supplement: Additional file 4 — Results. A folder containing a complete version of the results we generated for this paper. (ZIP 1597 kb) [file 12859_2016_1229_MOESM4_ESM.zip › output/HGT100_any_Results/WBPaper00037950_dopaminergic-neurons_embryo_enriched_WBbt_0006746_466.csv]

#WBPaper00037950_dopaminergic-neurons_embryo_enriched_WBbt_0006746_466
Tissue	Expected	Observed	Enrichment Fold Change	Q value
nervous system WBbt:0005735	111.09677419354838	158.0	1.4221835075493612	7.71266289035305e-13
posterior lateral ganglion WBbt:0005465	6.021505376344085	29.0	4.816071428571429	1.5967929279017187e-12
tail WBbt:0005741	62.32258064516129	104.0	1.668737060041408	8.526464672095053e-10
lateral ganglion WBbt:0005105	19.118279569892472	46.0	2.40607424071991	2.0425471548367198e-08
nerve ring WBbt:0006749	23.747311827956988	51.0	2.1476115010187913	1.1009921417401357e-07
ADL WBbt:0005661	3.951612903225806	17.0	4.302040816326531	3.093124598003401e-07
ASEL WBbt:0003904	4.93010752688172	19.0	3.8538713195201746	3.4856890939029205e-07
ASK WBbt:0005668	3.951612903225806	15.0	3.795918367346939	7.070372980432822e-06
ASER WBbt:0003903	4.93010752688172	17.0	3.448200654307525	7.070372980432822e-06
dorsal nerve cord WBbt:0006750	9.86021505376344	25.0	2.5354416575790624	1.5824428363296223e-05
osmosensory neuron WBbt:0008433	3.8763440860215055	14.0	3.611650485436893	1.989828424554351e-05
nociceptor neuron WBbt:0008434	3.8763440860215055	14.0	3.611650485436893	1.989828424554351e-05
AWC WBbt:0005672	4.290322580645162	10.0	2.3308270676691727	0.010737134694151199
ventral nerve cord WBbt:0005829	16.86021505376344	27.0	1.6014030612244898	0.013451885163059089
ASI WBbt:0005666	5.231182795698925	11.0	2.1027749229188077	0.015364533314171711
retrovesicular ganglion WBbt:0005656	4.478494623655914	9.0	2.0096038415366144	0.03395255397619075
HSN WBbt:0006830	4.064516129032258	8.0	1.9682539682539684	0.046469446138415
