# Supplementary material for: Tissue enrichment analysis for C. elegans genomics
Source: BMC Bioinformatics. 2016 Sep 13;17(1):366. doi: 10.1186/s12859-016-1229-9 (PMC5020436; doi:10.1186/s12859-016-1229-9)
Supplement: Additional file 4 — Results. A folder containing a complete version of the results we generated for this paper. (ZIP 1597 kb) [file 12859_2016_1229_MOESM4_ESM.zip › output/HGT100_any_Results/WBPaper00037950_dopaminergic-neurons_larva_enriched_WBbt_0006746_1230.csv]

#WBPaper00037950_dopaminergic-neurons_larva_enriched_WBbt_0006746_1230
Tissue	Expected	Observed	Enrichment Fold Change	Q value
nervous system WBbt:0005735	238.65232974910393	303.0	1.2696293403820738	4.850112432470239e-11
nerve ring WBbt:0006749	51.01274392672242	87.0	1.7054561919855105	1.1184858966991457e-06
posterior lateral ganglion WBbt:0005465	12.935085623257665	33.0	2.5512007389162563	1.253021309168384e-06
tail WBbt:0005741	133.87813620071685	180.0	1.3445063182694366	2.459496792300652e-06
lateral ganglion WBbt:0005105	41.068896853843086	71.0	1.7288022186881815	5.142322051495399e-06
retrovesicular ganglion WBbt:0005656	9.620469932297889	25.0	2.5986256571594155	1.236018331410248e-05
ventral nerve cord WBbt:0005829	36.218239745121465	58.0	1.6014030612244898	0.00042461195590792105
dorsal nerve cord WBbt:0006750	21.181202708084427	38.0	1.7940435452938743	0.0005373388762521514
ASEL WBbt:0003904	10.590601354042214	22.0	2.0773135787613284	0.0012133466348682692
ASER WBbt:0003903	10.590601354042214	22.0	2.0773135787613284	0.0012133466348682692
nociceptor neuron WBbt:0008434	8.326961369972123	18.0	2.161652876751638	0.001770950567591908
osmosensory neuron WBbt:0008433	8.326961369972123	18.0	2.161652876751638	0.001770950567591908
ASK WBbt:0005668	8.488649940262842	18.0	2.1204785362420835	0.0019240574551219142
ASI WBbt:0005666	11.237355635205098	22.0	1.9577559627175105	0.0019240574551219142
ADL WBbt:0005661	8.488649940262842	18.0	2.1204785362420835	0.0019240574551219142
HSN WBbt:0006830	8.731182795698926	18.0	2.0615763546798025	0.0022397745640997157
muscle cell WBbt:0003675	110.19076065312623	132.0	1.1979225773341189	0.012351638003313771
preanal ganglion WBbt:0005448	13.98606133014735	22.0	1.5729946752470174	0.02531974570913569
