# Supplementary material for: Tissue enrichment analysis for C. elegans genomics
Source: BMC Bioinformatics. 2016 Sep 13;17(1):366. doi: 10.1186/s12859-016-1229-9 (PMC5020436; doi:10.1186/s12859-016-1229-9)
Supplement: Additional file 4 — Results. A folder containing a complete version of the results we generated for this paper. (ZIP 1597 kb) [file 12859_2016_1229_MOESM4_ESM.zip › output/HGT100_any_Results/WBPaper00037950_GABAergic-motor-neurons_embryo_enriched_WBbt_0005190_361.csv]

#WBPaper00037950_GABAergic-motor-neurons_embryo_enriched_WBbt_0005190_361
Tissue	Expected	Observed	Enrichment Fold Change	Q value
nervous system WBbt:0005735	92.87455197132617	138.0	1.4858752701451063	1.3046113211539167e-14
dorsal nerve cord WBbt:0006750	8.242931103146157	31.0	3.7607981447482848	2.462348903000814e-10
ventral nerve cord WBbt:0005829	14.094782954998008	39.0	2.766981238698011	6.494681916292873e-09
nerve ring WBbt:0006749	19.852250099561928	46.0	2.3171176954402295	4.68134750022451e-08
retrovesicular ganglion WBbt:0005656	3.743926722421346	14.0	3.739389426656739	2.9368813999779355e-05
lateral ganglion WBbt:0005105	15.98247710075667	31.0	1.9396242400079737	0.0005384573928111931
preanal ganglion WBbt:0005448	5.442851453604141	15.0	2.755908392478233	0.0005384573928111931
anal sphincter muscle WBbt:0005798	3.869772998805257	12.0	3.100957085520222	0.0005527532656953587
HSN WBbt:0006830	3.3978494623655915	11.0	3.2373417721518987	0.0005618100252456493
muscle cell WBbt:0003675	42.8821186778176	63.0	1.4691438283013085	0.0005972643081040006
uterine muscle WBbt:0005342	4.152927120669056	11.0	2.6487341772151898	0.0029945959529878658
tail WBbt:0005741	52.10035842293907	69.0	1.3243670886075949	0.005571470058382465
somatic gonad WBbt:0005785	15.164476304261251	25.0	1.6485897368559272	0.012415658732103322
posterior lateral ganglion WBbt:0005465	5.033851055356431	11.0	2.185205696202532	0.012415658732103322
