# Supplementary material for: Tissue enrichment analysis for C. elegans genomics
Source: BMC Bioinformatics. 2016 Sep 13;17(1):366. doi: 10.1186/s12859-016-1229-9 (PMC5020436; doi:10.1186/s12859-016-1229-9)
Supplement: Additional file 4 — Results. A folder containing a complete version of the results we generated for this paper. (ZIP 1597 kb) [file 12859_2016_1229_MOESM4_ESM.zip › output/HGT100_any_Results/WBPaper00037950_germline-precursors_embryo_enriched_WBbt_0006849_974.csv]

#WBPaper00037950_germline-precursors_embryo_enriched_WBbt_0006849_974
Tissue	Expected	Observed	Enrichment Fold Change	Q value
hypodermis WBbt:0005733	81.1342094782955	110.0	1.3557782926254613	0.0019018207231767039
hyp7 syncytium WBbt:0005734	7.961768219832736	17.0	2.135204081632653	0.0161125994225052
oocyte WBbt:0006797	7.907606531262445	17.0	2.149828767123288	0.0161125994225052
