# Supplementary material for: Tissue enrichment analysis for C. elegans genomics
Source: BMC Bioinformatics. 2016 Sep 13;17(1):366. doi: 10.1186/s12859-016-1229-9 (PMC5020436; doi:10.1186/s12859-016-1229-9)
Supplement: Additional file 4 — Results. A folder containing a complete version of the results we generated for this paper. (ZIP 1597 kb) [file 12859_2016_1229_MOESM4_ESM.zip › output/HGT100_any_Results/WBPaper00037950_PVD-OLL-neurons_larva_enriched_WBbt_0006831_878.csv]

#WBPaper00037950_PVD-OLL-neurons_larva_enriched_WBbt_0006831_878
Tissue	Expected	Observed	Enrichment Fold Change	Q value
nerve ring WBbt:0006749	35.05555555555556	52.0	1.4833597464342314	0.04110234692290198
