# Supplementary material for: Tissue enrichment analysis for C. elegans genomics
Source: BMC Bioinformatics. 2016 Sep 13;17(1):366. doi: 10.1186/s12859-016-1229-9 (PMC5020436; doi:10.1186/s12859-016-1229-9)
Supplement: Additional file 4 — Results. A folder containing a complete version of the results we generated for this paper. (ZIP 1597 kb) [file 12859_2016_1229_MOESM4_ESM.zip › output/HGT100_any_Results/WBPaper00040420_ALM_PLM_enriched_WBbt_0005406_198.csv]

#WBPaper00040420_ALM_PLM_enriched_WBbt_0005406_198
Tissue	Expected	Observed	Enrichment Fold Change	Q value
posterior lateral ganglion WBbt:0005465	2.389486260454002	15.0	6.277500000000001	3.5849552522224826e-08
tail WBbt:0005741	24.731182795698924	41.0	1.6578260869565218	0.0006004301630706404
nervous system WBbt:0005735	44.086021505376344	57.0	1.2929268292682927	0.007094503864695434
