# Supplementary material for: Tissue enrichment analysis for C. elegans genomics
Source: BMC Bioinformatics. 2016 Sep 13;17(1):366. doi: 10.1186/s12859-016-1229-9 (PMC5020436; doi:10.1186/s12859-016-1229-9)
Supplement: Additional file 4 — Results. A folder containing a complete version of the results we generated for this paper. (ZIP 1597 kb) [file 12859_2016_1229_MOESM4_ESM.zip › output/HGT100_any_Results/WBPaper00040420_FLP_enriched_WBbt_0006828_288.csv]

#WBPaper00040420_FLP_enriched_WBbt_0006828_288
Tissue	Expected	Observed	Enrichment Fold Change	Q value
posterior lateral ganglion WBbt:0005465	3.1541218637992827	22.0	6.9750000000000005	7.516826930489044e-13
tail WBbt:0005741	32.645161290322584	56.0	1.7154150197628457	6.6462454743203915e-06
nervous system WBbt:0005735	58.193548387096776	78.0	1.3403547671840355	8.591732864208764e-05
