# Supplementary material for: Tissue enrichment analysis for C. elegans genomics
Source: BMC Bioinformatics. 2016 Sep 13;17(1):366. doi: 10.1186/s12859-016-1229-9 (PMC5020436; doi:10.1186/s12859-016-1229-9)
Supplement: Additional file 4 — Results. A folder containing a complete version of the results we generated for this paper. (ZIP 1597 kb) [file 12859_2016_1229_MOESM4_ESM.zip › output/HGT25_any_Results/WBPaper00013489_Ray_Enriched_WBbt_0006941_25.csv]

#WBPaper00013489_Ray_Enriched_WBbt_0006941_25
Tissue	Expected	Observed	Enrichment Fold Change	Q value
ABarppaa WBbt:0006465	0.06571087216248507	2.0	30.436363636363634	0.0066986750845249975
ABalappaa WBbt:0006380	0.05376344086021506	2.0	37.199999999999996	0.0066986750845249975
ABprpapa WBbt:0006259	0.0677021107128634	2.0	29.541176470588233	0.0066986750845249975
ABalappa WBbt:0006157	0.0677021107128634	2.0	29.541176470588233	0.0066986750845249975
FLP WBbt:0006828	0.06571087216248507	2.0	30.436363636363634	0.0066986750845249975
ABprpaapp WBbt:0006605	0.06172839506172839	2.0	32.4	0.0066986750845249975
ABalaaaa WBbt:0006427	0.07765830346475508	2.0	25.753846153846155	0.0066986750845249975
ABalapaa WBbt:0006139	0.05575467941059339	2.0	35.871428571428574	0.0066986750845249975
ABalppap WBbt:0006112	0.06969334926324174	2.0	28.697142857142858	0.0066986750845249975
ABalppaa WBbt:0005944	0.08363201911589008	2.0	23.914285714285715	0.0066986750845249975
ABprpaapa WBbt:0006047	0.06571087216248507	2.0	30.436363636363634	0.0066986750845249975
ABprppaa WBbt:0005984	0.07367582636399841	2.0	27.145945945945943	0.0066986750845249975
ABprpppa WBbt:0005943	0.06571087216248507	2.0	30.436363636363634	0.0066986750845249975
ABarappp WBbt:0006524	0.0677021107128634	2.0	29.541176470588233	0.0066986750845249975
Cappa WBbt:0006664	0.05177220230983672	2.0	38.630769230769225	0.0066986750845249975
ABarapap WBbt:0006334	0.06371963361210672	2.0	31.387500000000003	0.0066986750845249975
ABarappa WBbt:0006005	0.06571087216248507	2.0	30.436363636363634	0.0066986750845249975
PQR WBbt:0004096	0.11150935882118677	2.0	17.935714285714287	0.0066986750845249975
Cppa WBbt:0006168	0.09358821186778177	2.0	21.370212765957444	0.0066986750845249975
ABalpppa WBbt:0006649	0.07765830346475508	2.0	25.753846153846155	0.0066986750845249975
V3L WBbt:0004898	0.05973715651135006	2.0	33.48	0.0066986750845249975
ABarapaa WBbt:0006515	0.07367582636399841	2.0	27.145945945945943	0.0066986750845249975
ABpraappa WBbt:0006035	0.08363201911589008	2.0	23.914285714285715	0.0066986750845249975
ABprapap WBbt:0006678	0.0677021107128634	2.0	29.541176470588233	0.0066986750845249975
ABplapppa WBbt:0006697	0.06172839506172839	2.0	32.4	0.0066986750845249975
ABprpapaa WBbt:0006446	0.07168458781362007	2.0	27.900000000000002	0.0066986750845249975
ABalapap WBbt:0006562	0.06172839506172839	2.0	32.4	0.0066986750845249975
ABprppap WBbt:0006346	0.07566706491437673	2.0	26.431578947368426	0.0066986750845249975
posterior lateral ganglion WBbt:0005465	0.31859816806053365	3.0	9.41625	0.0066986750845249975
ABarppap WBbt:0005859	0.05774591796097173	2.0	34.63448275862069	0.0066986750845249975
ABalaaap WBbt:0005982	0.07367582636399841	2.0	27.145945945945943	0.0066986750845249975
P11 WBbt:0004410	0.11549183592194345	2.0	17.317241379310346	0.0066986750845249975
ABprappp WBbt:0006702	0.08562325766626842	2.0	23.35813953488372	0.0066986750845249975
ABalpppp WBbt:0006089	0.06172839506172839	2.0	32.4	0.0066986750845249975
ABprappa WBbt:0006269	0.07566706491437673	2.0	26.431578947368426	0.0066986750845249975
ABalappp WBbt:0006242	0.05575467941059339	2.0	35.871428571428574	0.0066986750845249975
ABprpppp WBbt:0006179	0.0677021107128634	2.0	29.541176470588233	0.0066986750845249975
ABplappp WBbt:0006470	0.07566706491437673	1.0	13.215789473684213	0.01269734838176509
ABarppppp WBbt:0006186	0.06172839506172839	1.0	16.2	0.01269734838176509
ABalppppa WBbt:0006316	0.05376344086021506	1.0	18.599999999999998	0.01269734838176509
ABplppapa WBbt:0006091	0.05774591796097173	1.0	17.317241379310346	0.01269734838176509
MSaapap WBbt:0006533	0.05575467941059339	1.0	17.935714285714287	0.01269734838176509
ABplpaap WBbt:0006077	0.07168458781362007	1.0	13.950000000000001	0.01269734838176509
P9/10L WBbt:0004412	0.05376344086021506	1.0	18.599999999999998	0.01269734838176509
ABarpppap WBbt:0006251	0.0677021107128634	1.0	14.770588235294117	0.01269734838176509
ABplppapp WBbt:0006356	0.05973715651135006	1.0	16.74	0.01269734838176509
ABpraaap WBbt:0006534	0.06571087216248507	1.0	15.218181818181817	0.01269734838176509
ABalpppaa WBbt:0006400	0.05177220230983672	1.0	19.315384615384612	0.01269734838176509
ABarpapaa WBbt:0006385	0.04978096375945838	1.0	20.088	0.01269734838176509
ABprappap WBbt:0006220	0.07168458781362007	1.0	13.950000000000001	0.01269734838176509
MSapp WBbt:0006036	0.0677021107128634	1.0	14.770588235294117	0.01269734838176509
ABplpapa WBbt:0006087	0.07566706491437673	1.0	13.215789473684213	0.01269734838176509
ABalapppa WBbt:0006476	0.05376344086021506	1.0	18.599999999999998	0.01269734838176509
ABarpaaap WBbt:0006499	0.04978096375945838	1.0	20.088	0.01269734838176509
ABarpaaa WBbt:0006398	0.08960573476702509	1.0	11.16	0.01269734838176509
MSaaa WBbt:0006438	0.05177220230983672	1.0	19.315384615384612	0.01269734838176509
ABplpppaa WBbt:0006222	0.06571087216248507	1.0	15.218181818181817	0.01269734838176509
ABplappaa WBbt:0006371	0.06571087216248507	1.0	15.218181818181817	0.01269734838176509
AWA WBbt:0005670	0.09159697331740344	1.0	10.917391304347825	0.01269734838176509
Cpaap WBbt:0006594	0.07964954201513341	1.0	12.555	0.01269734838176509
Cpppa WBbt:0006024	0.05177220230983672	1.0	19.315384615384612	0.01269734838176509
Cappp WBbt:0006185	0.04978096375945838	1.0	20.088	0.01269734838176509
ABarppapa WBbt:0006529	0.05973715651135006	1.0	16.74	0.01269734838176509
ABalaappa WBbt:0006037	0.04978096375945838	1.0	20.088	0.01269734838176509
Capa WBbt:0006444	0.08164078056551174	1.0	12.24878048780488	0.01269734838176509
ABaraapa WBbt:0005853	0.07168458781362007	1.0	13.950000000000001	0.01269734838176509
ABalppapa WBbt:0005846	0.05575467941059339	1.0	17.935714285714287	0.01269734838176509
OLQ WBbt:0006848	0.06969334926324174	1.0	14.348571428571429	0.01269734838176509
ABpraaaaa WBbt:0006631	0.05774591796097173	1.0	17.317241379310346	0.01269734838176509
ABprapppp WBbt:0006056	0.05376344086021506	1.0	18.599999999999998	0.01269734838176509
ABprapaaa WBbt:0005961	0.06172839506172839	1.0	16.2	0.01269734838176509
ABarppppa WBbt:0006300	0.05774591796097173	1.0	17.317241379310346	0.01269734838176509
MSpppa WBbt:0006479	0.05774591796097173	1.0	17.317241379310346	0.01269734838176509
ABplapapa WBbt:0006677	0.06371963361210672	1.0	15.693750000000001	0.01269734838176509
V3R WBbt:0004896	0.05376344086021506	1.0	18.599999999999998	0.01269734838176509
thermosensory neuron WBbt:0005838	0.10951812027080844	1.0	9.13090909090909	0.01269734838176509
tail precursor cell WBbt:0008409	0.04978096375945838	1.0	20.088	0.01269734838176509
MSpappa WBbt:0006150	0.05177220230983672	1.0	19.315384615384612	0.01269734838176509
ABprppapp WBbt:0005929	0.05774591796097173	1.0	17.317241379310346	0.01269734838176509
ABplpaaa WBbt:0006315	0.07168458781362007	1.0	13.950000000000001	0.01269734838176509
MSpaaa WBbt:0005933	0.05177220230983672	1.0	19.315384615384612	0.01269734838176509
ABaraapap WBbt:0006006	0.04978096375945838	1.0	20.088	0.01269734838176509
ABaraaaap WBbt:0006311	0.05177220230983672	1.0	19.315384615384612	0.01269734838176509
MSpapp WBbt:0006201	0.07168458781362007	1.0	13.950000000000001	0.01269734838176509
ABplpapp WBbt:0006420	0.06969334926324174	1.0	14.348571428571429	0.01269734838176509
ABaraaap WBbt:0005861	0.0677021107128634	1.0	14.770588235294117	0.01269734838176509
ABpraapp WBbt:0006335	0.06571087216248507	1.0	15.218181818181817	0.01269734838176509
ABalppapp WBbt:0005938	0.04978096375945838	1.0	20.088	0.01269734838176509
Capp WBbt:0006098	0.07765830346475508	1.0	12.876923076923077	0.01269734838176509
MSpaa WBbt:0006598	0.05575467941059339	1.0	17.935714285714287	0.01269734838176509
ABalpapa WBbt:0006573	0.07964954201513341	1.0	12.555	0.01269734838176509
Cppp WBbt:0006268	0.07765830346475508	1.0	12.876923076923077	0.01269734838176509
MSppp WBbt:0006710	0.05973715651135006	1.0	16.74	0.01269734838176509
ABarpappa WBbt:0006273	0.05973715651135006	1.0	16.74	0.01269734838176509
ABalapaaa WBbt:0006227	0.06371963361210672	1.0	15.693750000000001	0.01269734838176509
ABplappa WBbt:0006095	0.05973715651135006	1.0	16.74	0.01269734838176509
ABprpappa WBbt:0006088	0.07566706491437673	1.0	13.215789473684213	0.01269734838176509
ABalaapp WBbt:0006553	0.06571087216248507	1.0	15.218181818181817	0.01269734838176509
ABprapapp WBbt:0006290	0.06969334926324174	1.0	14.348571428571429	0.01269734838176509
ABplpapaa WBbt:0005955	0.06371963361210672	1.0	15.693750000000001	0.01269734838176509
MSaap WBbt:0006312	0.05376344086021506	1.0	18.599999999999998	0.01269734838176509
ABarpppa WBbt:0006689	0.05774591796097173	1.0	17.317241379310346	0.01269734838176509
ABprapapa WBbt:0006510	0.07168458781362007	1.0	13.950000000000001	0.01269734838176509
ABplappap WBbt:0006067	0.07168458781362007	1.0	13.950000000000001	0.01269734838176509
ABplaaap WBbt:0006478	0.05973715651135006	1.0	16.74	0.01269734838176509
ABplppaap WBbt:0006058	0.05376344086021506	1.0	18.599999999999998	0.01269734838176509
AQR WBbt:0003927	0.06571087216248507	1.0	15.218181818181817	0.01269734838176509
ABplppaaa WBbt:0005998	0.05575467941059339	1.0	17.935714285714287	0.01269734838176509
MSppa WBbt:0006458	0.05774591796097173	1.0	17.317241379310346	0.01269734838176509
ABplpaapa WBbt:0006115	0.06571087216248507	1.0	15.218181818181817	0.01269734838176509
ABplapaa WBbt:0006730	0.06371963361210672	1.0	15.693750000000001	0.01269734838176509
ASER WBbt:0003903	0.2608522500995619	2.0	7.667175572519084	0.01269734838176509
ABprpaaa WBbt:0006167	0.06969334926324174	1.0	14.348571428571429	0.01269734838176509
MSpap WBbt:0006034	0.04978096375945838	1.0	20.088	0.01269734838176509
Q cell WBbt:0008598	0.05177220230983672	1.0	19.315384615384612	0.01269734838176509
ABplpppp WBbt:0006647	0.07566706491437673	1.0	13.215789473684213	0.01269734838176509
ABaraaaa WBbt:0006360	0.07367582636399841	1.0	13.572972972972972	0.01269734838176509
ABarpppp WBbt:0006532	0.05973715651135006	1.0	16.74	0.01269734838176509
MSpapa WBbt:0006672	0.05774591796097173	1.0	17.317241379310346	0.01269734838176509
ABplppap WBbt:0006028	0.07566706491437673	1.0	13.215789473684213	0.01269734838176509
ABalaapa WBbt:0006130	0.0677021107128634	1.0	14.770588235294117	0.01269734838176509
ABplapapp WBbt:0006413	0.06969334926324174	1.0	14.348571428571429	0.01269734838176509
cephalic sensillum WBbt:0006920	0.09358821186778177	1.0	10.685106382978722	0.01269734838176509
ABprppaaa WBbt:0006583	0.04978096375945838	1.0	20.088	0.01269734838176509
ABalpappa WBbt:0005924	0.05774591796097173	1.0	17.317241379310346	0.01269734838176509
ABplppppa WBbt:0006352	0.0677021107128634	1.0	14.770588235294117	0.01269734838176509
ABplppaa WBbt:0006170	0.07566706491437673	1.0	13.215789473684213	0.01269734838176509
ABpraappp WBbt:0006270	0.07765830346475508	1.0	12.876923076923077	0.01269734838176509
CEP WBbt:0005244	0.07367582636399841	1.0	13.572972972972972	0.01269734838176509
ABpraapa WBbt:0006302	0.07765830346475508	1.0	12.876923076923077	0.01269734838176509
MSpaaaa WBbt:0006145	0.05376344086021506	1.0	18.599999999999998	0.01269734838176509
ABaraaapp WBbt:0006189	0.05973715651135006	1.0	16.74	0.01269734838176509
ABarpaap WBbt:0006517	0.05376344086021506	1.0	18.599999999999998	0.01269734838176509
ABprappaa WBbt:0006350	0.06969334926324174	1.0	14.348571428571429	0.01269734838176509
ABplpaapp WBbt:0006421	0.06172839506172839	1.0	16.2	0.01269734838176509
ABpraaaap WBbt:0006141	0.05177220230983672	1.0	19.315384615384612	0.01269734838176509
ABplaapp WBbt:0005896	0.05376344086021506	1.0	18.599999999999998	0.01269734838176509
ABprapppa WBbt:0005909	0.05376344086021506	1.0	18.599999999999998	0.01269734838176509
MSpaap WBbt:0005878	0.06571087216248507	1.0	15.218181818181817	0.01269734838176509
ABarpapa WBbt:0006603	0.0677021107128634	1.0	14.770588235294117	0.01269734838176509
ABarpppaa WBbt:0006041	0.06571087216248507	1.0	15.218181818181817	0.01269734838176509
PDE WBbt:0006747	0.08960573476702509	1.0	11.16	0.01269734838176509
ABarapppa WBbt:0006325	0.04978096375945838	1.0	20.088	0.01269734838176509
ABpraapaa WBbt:0006108	0.07168458781362007	1.0	13.950000000000001	0.01269734838176509
PVM WBbt:0004086	0.10951812027080844	1.0	9.13090909090909	0.01269734838176509
SDQL WBbt:0004993	0.07168458781362007	1.0	13.950000000000001	0.01269734838176509
ABplpppa WBbt:0006423	0.07367582636399841	1.0	13.572972972972972	0.01269734838176509
ABalapaap WBbt:0006217	0.05575467941059339	1.0	17.935714285714287	0.01269734838176509
Cpppp WBbt:0006059	0.04978096375945838	1.0	20.088	0.01269734838176509
ABprppppp WBbt:0005983	0.06969334926324174	1.0	14.348571428571429	0.01269734838176509
ABalpaap WBbt:0005934	0.07367582636399841	1.0	13.572972972972972	0.01269734838176509
ABalpapp WBbt:0006607	0.06371963361210672	1.0	15.693750000000001	0.01269734838176509
MSaaapp WBbt:0005892	0.05177220230983672	1.0	19.315384615384612	0.01269734838176509
outer labial quadrant sensillum WBbt:0005502	0.09159697331740344	1.0	10.917391304347825	0.01269734838176509
ABprppapa WBbt:0006092	0.05177220230983672	1.0	19.315384615384612	0.01269734838176509
MSapa WBbt:0005898	0.06571087216248507	1.0	15.218181818181817	0.01269734838176509
ABplapppp WBbt:0006656	0.06571087216248507	1.0	15.218181818181817	0.01269734838176509
ABplaaaa WBbt:0006584	0.05973715651135006	1.0	16.74	0.01269734838176509
Cpaaa WBbt:0006212	0.07964954201513341	1.0	12.555	0.01269734838176509
ABaraapp WBbt:0006153	0.07367582636399841	1.0	13.572972972972972	0.01269734838176509
excretory duct cell WBbt:0004540	0.07367582636399841	1.0	13.572972972972972	0.01269734838176509
ABplppppp WBbt:0006574	0.07168458781362007	1.0	13.950000000000001	0.01269734838176509
ABplaapa WBbt:0006619	0.05973715651135006	1.0	16.74	0.01269734838176509
ABprapaa WBbt:0006163	0.06172839506172839	1.0	16.2	0.01269734838176509
ABalpaaa WBbt:0006557	0.08164078056551174	1.0	12.24878048780488	0.01269734838176509
ABprapaap WBbt:0006624	0.06571087216248507	1.0	15.218181818181817	0.01269734838176509
ABarpapp WBbt:0006514	0.06172839506172839	1.0	16.2	0.01269734838176509
ABprpapp WBbt:0005852	0.05575467941059339	1.0	17.935714285714287	0.01269734838176509
MSpppp WBbt:0006409	0.06571087216248507	1.0	15.218181818181817	0.01269734838176509
MSaappa WBbt:0006200	0.05177220230983672	1.0	19.315384615384612	0.01269734838176509
ABalapapa WBbt:0006314	0.06172839506172839	1.0	16.2	0.01269734838176509
postdeirid sensillum WBbt:0005471	0.09757068896853843	1.0	10.248979591836735	0.01269734838176509
MSppaa WBbt:0006531	0.0677021107128634	1.0	14.770588235294117	0.01269734838176509
hyp3 WBbt:0004690	0.08960573476702509	1.0	11.16	0.01269734838176509
ABprppppa WBbt:0006055	0.06371963361210672	1.0	15.693750000000001	0.01269734838176509
ABalapapp WBbt:0006132	0.05575467941059339	1.0	17.935714285714287	0.01269734838176509
ABpraapap WBbt:0006062	0.0677021107128634	1.0	14.770588235294117	0.01269734838176509
amphid socket cell WBbt:0008379	0.07566706491437673	1.0	13.215789473684213	0.01269734838176509
Cpap WBbt:0006628	0.05575467941059339	1.0	17.935714285714287	0.01269734838176509
ASEL WBbt:0003904	0.2608522500995619	2.0	7.667175572519084	0.01269734838176509
ABprpaap WBbt:0006253	0.06571087216248507	1.0	15.218181818181817	0.01269734838176509
ABpraaapa WBbt:0005895	0.05973715651135006	1.0	16.74	0.01269734838176509
MSpapap WBbt:0005968	0.06172839506172839	1.0	16.2	0.01269734838176509
MSpapaa WBbt:0006351	0.05177220230983672	1.0	19.315384615384612	0.01269734838176509
ABpraaaa WBbt:0006442	0.07765830346475508	1.0	12.876923076923077	0.01269734838176509
ABprpaaaa WBbt:0006278	0.06172839506172839	1.0	16.2	0.01269734838176509
HSN WBbt:0006830	0.21505376344086025	2.0	9.299999999999999	0.01269734838176509
Caap WBbt:0005921	0.07367582636399841	1.0	13.572972972972972	0.01269734838176509
amphid sheath cell WBbt:0006754	0.06371963361210672	1.0	15.693750000000001	0.01269734838176509
ABplpppap WBbt:0006665	0.07168458781362007	1.0	13.950000000000001	0.01269734838176509
hyp4 WBbt:0004687	0.10553564317005176	1.0	9.475471698113209	0.01269734838176509
PVQ WBbt:0006976	0.09956192751891677	1.0	10.044	0.01269734838176509
ABprpaaap WBbt:0006490	0.06371963361210672	1.0	15.693750000000001	0.01269734838176509
ABarppapp WBbt:0006240	0.06969334926324174	1.0	14.348571428571429	0.01269734838176509
spermathecal-uterine junction WBbt:0006756	0.11947431302270012	1.0	8.37	0.01413335444958944
PVD WBbt:0006831	0.11947431302270012	1.0	8.37	0.01413335444958944
ASG WBbt:0005664	0.12146555157307845	1.0	8.232786885245902	0.01444872188244539
AVM WBbt:0003832	0.1354042214257268	1.0	7.385294117647058	0.017762281631877208
ventral nerve cord WBbt:0005829	0.8920748705694942	3.0	3.3629464285714286	0.01978802667974792
AWB WBbt:0005671	0.14735165272799683	1.0	6.786486486486486	0.0207172596889807
CAN WBbt:0006827	0.14735165272799683	1.0	6.786486486486486	0.0207172596889807
male WBbt:0007850	0.14735165272799683	1.0	6.786486486486486	0.0207172596889807
ASJ WBbt:0005667	0.1632815611310235	1.0	6.12439024390244	0.024883622948483345
PHA WBbt:0007807	0.17323775388291518	1.0	5.772413793103448	0.027745181417491865
PHB WBbt:0007808	0.17323775388291518	1.0	5.772413793103448	0.027745181417491865
dorsal nerve cord WBbt:0006750	0.5217045001991238	2.0	3.833587786259542	0.028861779045289065
osmosensory neuron WBbt:0008433	0.20509757068896853	1.0	4.875728155339806	0.037746088936192634
nociceptor neuron WBbt:0008434	0.20509757068896853	1.0	4.875728155339806	0.037746088936192634
ASK WBbt:0005668	0.2090800477897252	1.0	4.782857142857143	0.0387754454625739
ADL WBbt:0005661	0.2090800477897252	1.0	4.782857142857143	0.0387754454625739
AWC WBbt:0005672	0.22700119474313024	1.0	4.405263157894737	0.044876709761676424
