# Supplementary material for: Tissue enrichment analysis for C. elegans genomics
Source: BMC Bioinformatics. 2016 Sep 13;17(1):366. doi: 10.1186/s12859-016-1229-9 (PMC5020436; doi:10.1186/s12859-016-1229-9)
Supplement: Additional file 4 — Results. A folder containing a complete version of the results we generated for this paper. (ZIP 1597 kb) [file 12859_2016_1229_MOESM4_ESM.zip › output/HGT25_any_Results/WBPaper00024505_pharyngeal_enriched_WBbt_0003681_329.csv]

#WBPaper00024505_pharyngeal_enriched_WBbt_0003681_329
Tissue	Expected	Observed	Enrichment Fold Change	Q value
pharynx WBbt:0003681	46.621863799283155	82.0	1.7588314433980397	1.9298020473194574e-08
pharyngeal epithelial cell WBbt:0005459	0.7192353643966547	7.0	9.732558139534884	7.141656407631941e-05
g2 WBbt:0003710	0.6678614097968937	6.0	8.983899821109123	0.000424743637939416
pm3 WBbt:0003740	0.9761051373954599	7.0	7.171358629130967	0.0004525782771092357
pm7 WBbt:0003721	0.9761051373954599	7.0	7.171358629130967	0.0004525782771092357
g1 WBbt:0003712	0.7449223416965353	6.0	8.054530874097834	0.00047251547622332305
pm6 WBbt:0003724	1.130227001194743	7.0	6.193446088794927	0.0008233165684091158
pm4 WBbt:0003739	1.027479091995221	6.0	5.839534883720931	0.0033451079459694073
MSppap WBbt:0006383	0.7449223416965353	5.0	6.712109061748196	0.0038532309244977813
pm8 WBbt:0004302	0.7706093189964158	5.0	6.488372093023255	0.004244395961501446
ABarapap WBbt:0006334	0.8219832735961768	5.0	6.082848837209302	0.005645563563453739
ABprpaaap WBbt:0006490	0.8219832735961768	5.0	6.082848837209302	0.005645563563453739
ABprpaapa WBbt:0006047	0.8476702508960574	5.0	5.898520084566596	0.005716817123548472
ABaraapa WBbt:0005853	0.9247311827956989	5.0	5.406976744186046	0.008764011369195785
ABaraapp WBbt:0006153	0.9504181600955794	5.0	5.260842237586424	0.009559600636666651
ABarapaa WBbt:0006515	0.9504181600955794	5.0	5.260842237586424	0.009559600636666651
ABalpapap WBbt:0006288	0.6421744324970131	4.0	6.228837209302326	0.009807964887141352
ABpraaaa WBbt:0006442	1.0017921146953406	5.0	4.991055456171735	0.009807964887141352
pm5 WBbt:0003737	0.9761051373954599	5.0	5.122399020807834	0.009807964887141352
ABalpaapp WBbt:0006708	0.6421744324970131	4.0	6.228837209302326	0.009807964887141352
ABalaaaa WBbt:0006427	1.0017921146953406	5.0	4.991055456171735	0.009807964887141352
ABalpapa WBbt:0006573	1.027479091995221	5.0	4.866279069767442	0.010103525198442917
MSpaaaa WBbt:0006145	0.6935483870967742	4.0	5.767441860465116	0.01069786662641439
ABalpappp WBbt:0006459	0.6935483870967742	4.0	5.767441860465116	0.01069786662641439
ABalpapaa WBbt:0006386	0.6935483870967742	4.0	5.767441860465116	0.01069786662641439
AVK WBbt:0006823	0.7192353643966547	4.0	5.561461794019934	0.011285907641840566
ABplppaaa WBbt:0005998	0.7192353643966547	4.0	5.561461794019934	0.011285907641840566
ABalpappa WBbt:0005924	0.7449223416965353	4.0	5.369687249398557	0.012405028229620349
ABprpaaaa WBbt:0006278	0.7962962962962963	4.0	5.023255813953488	0.01644597307911859
ABprpaapp WBbt:0006605	0.7962962962962963	4.0	5.023255813953488	0.01644597307911859
MSpapap WBbt:0005968	0.7962962962962963	4.0	5.023255813953488	0.01644597307911859
MSaaaa WBbt:0005894	0.8219832735961768	4.0	4.866279069767442	0.017304811367303254
ABalpapp WBbt:0006607	0.8219832735961768	4.0	4.866279069767442	0.017304811367303254
ABarappa WBbt:0006005	0.8476702508960574	4.0	4.718816067653276	0.01880492404533447
ABalaapp WBbt:0006553	0.8476702508960574	4.0	4.718816067653276	0.01880492404533447
MSpppp WBbt:0006409	0.8476702508960574	4.0	4.718816067653276	0.01880492404533447
NSM WBbt:0003666	1.2586618876941458	5.0	3.9724727100142383	0.01880492404533447
ABaraaap WBbt:0005861	0.873357228195938	4.0	4.580027359781122	0.019325479625697264
MSappp WBbt:0006125	0.873357228195938	4.0	4.580027359781122	0.019325479625697264
MSappa WBbt:0006717	0.873357228195938	4.0	4.580027359781122	0.019325479625697264
MSppaa WBbt:0006531	0.873357228195938	4.0	4.580027359781122	0.019325479625697264
MSaaap WBbt:0006160	0.8990442054958183	4.0	4.449169435215947	0.019984743538215666
ABplpaaa WBbt:0006315	0.9247311827956989	4.0	4.325581395348838	0.022208140610585552
ABplpaap WBbt:0006077	0.9247311827956989	4.0	4.325581395348838	0.022208140610585552
MSaapp WBbt:0006425	0.9247311827956989	4.0	4.325581395348838	0.022208140610585552
ABprpapaa WBbt:0006446	0.9247311827956989	4.0	4.325581395348838	0.022208140610585552
ABaraaaa WBbt:0006360	0.9504181600955794	4.0	4.208673790069139	0.023016078233645904
ABprpappp WBbt:0005847	0.9504181600955794	4.0	4.208673790069139	0.023016078233645904
ABprpappa WBbt:0006088	0.9761051373954599	4.0	4.097919216646267	0.02490602270255466
ABplpapa WBbt:0006087	0.9761051373954599	4.0	4.097919216646267	0.02490602270255466
ABpraapa WBbt:0006302	1.0017921146953406	4.0	3.9928443649373877	0.026891960283121196
ABarapppa WBbt:0006325	0.6421744324970131	3.0	4.671627906976744	0.030854802711680014
MSpap WBbt:0006034	0.6421744324970131	3.0	4.671627906976744	0.030854802711680014
ABaraapap WBbt:0006006	0.6421744324970131	3.0	4.671627906976744	0.030854802711680014
ABalpaaa WBbt:0006557	1.0531660692951017	4.0	3.7980714690867834	0.031155229427684346
MSaaa WBbt:0006438	0.6678614097968937	3.0	4.4919499105545615	0.03319565879401802
MSpaaa WBbt:0005933	0.6678614097968937	3.0	4.4919499105545615	0.03319565879401802
MSpapaa WBbt:0006351	0.6678614097968937	3.0	4.4919499105545615	0.03319565879401802
muscle cell WBbt:0003675	35.011350059737154	48.0	1.3709839785698443	0.03344465392225886
ABprappp WBbt:0006702	1.1045400238948626	4.0	3.621416982152515	0.03521456817548488
MSaap WBbt:0006312	0.6935483870967742	3.0	4.325581395348837	0.03521456817548488
ABplppaap WBbt:0006058	0.6935483870967742	3.0	4.325581395348837	0.03521456817548488
ABalppapa WBbt:0005846	0.7192353643966547	3.0	4.17109634551495	0.03884339243164097
MSpaa WBbt:0006598	0.7192353643966547	3.0	4.17109634551495	0.03884339243164097
MSaapap WBbt:0006533	0.7192353643966547	3.0	4.17109634551495	0.03884339243164097
ABarpaaa WBbt:0006398	1.1559139784946235	4.0	3.46046511627907	0.03900658421513892
MSppa WBbt:0006458	0.7449223416965353	3.0	4.027265437048917	0.04153881481236132
MSapaa WBbt:0006236	0.7449223416965353	3.0	4.027265437048917	0.04153881481236132
MSaapa WBbt:0006536	0.7449223416965353	3.0	4.027265437048917	0.04153881481236132
bodywall WBbt:0005742	0.7449223416965353	3.0	4.027265437048917	0.04153881481236132
MSppp WBbt:0006710	0.7706093189964158	3.0	3.893023255813953	0.04434438632028535
ABplpaaaa WBbt:0006099	0.7706093189964158	3.0	3.893023255813953	0.04434438632028535
MSapap WBbt:0006475	0.7706093189964158	3.0	3.893023255813953	0.04434438632028535
ABplaaaa WBbt:0006584	0.7706093189964158	3.0	3.893023255813953	0.04434438632028535
ABaraaapp WBbt:0006189	0.7706093189964158	3.0	3.893023255813953	0.04434438632028535
ABprpapap WBbt:0006211	0.7962962962962963	3.0	3.7674418604651163	0.04663463031772723
ABplpaapp WBbt:0006421	0.7962962962962963	3.0	3.7674418604651163	0.04663463031772723
