# Supplementary material for: Tissue enrichment analysis for C. elegans genomics
Source: BMC Bioinformatics. 2016 Sep 13;17(1):366. doi: 10.1186/s12859-016-1229-9 (PMC5020436; doi:10.1186/s12859-016-1229-9)
Supplement: Additional file 4 — Results. A folder containing a complete version of the results we generated for this paper. (ZIP 1597 kb) [file 12859_2016_1229_MOESM4_ESM.zip › output/HGT25_any_Results/WBPaper00024970_GABAergic_neuron_specific_WBbt_0005190_247.csv]

#WBPaper00024970_GABAergic_neuron_specific_WBbt_0005190_247
Tissue	Expected	Observed	Enrichment Fold Change	Q value
nerve ring WBbt:0006749	16.711071286340104	48.0	2.8723472707124387	1.5599011477340844e-10
nervous system WBbt:0005735	78.17921146953405	113.0	1.4453970291582614	2.031381357076128e-09
RMEV WBbt:0005021	0.7415372361608921	10.0	13.485499462943071	6.723790267104446e-09
RMED WBbt:0005027	0.7945041816009558	10.0	12.586466165413533	1.2261891184695816e-08
retrovesicular ganglion WBbt:0005656	3.1515332536837914	18.0	5.711505654893537	1.469182227790769e-08
lateral ganglion WBbt:0005105	13.453604141776184	38.0	2.8245219347581556	2.3484455103195913e-08
RMEL WBbt:0005025	0.7150537634408602	8.0	11.18796992481203	1.0142228183412083e-06
RMER WBbt:0005023	0.7150537634408602	8.0	11.18796992481203	1.0142228183412083e-06
dorsal nerve cord WBbt:0006750	6.9386698526483475	22.0	3.170636514951501	1.2872543754744425e-05
SMDVL WBbt:0004970	0.7680207088809239	7.0	9.114337568058076	2.443822287558693e-05
SMDVR WBbt:0004969	0.7945041816009558	7.0	8.810526315789474	2.962561757047552e-05
tail WBbt:0005741	43.85663082437276	70.0	1.5961098398169338	2.962561757047552e-05
SMDDR WBbt:0004971	0.8474711270410195	7.0	8.259868421052632	4.3080133504626314e-05
SMDDL WBbt:0004972	0.9004380724810833	7.0	7.773993808049535	6.603358002999881e-05
DVB WBbt:0004822	0.6620868180007965	6.0	9.062255639097744	7.793519194932081e-05
RMDVL WBbt:0005031	0.6885702907208284	6.0	8.713707345286291	9.77923198434031e-05
AS neuron WBbt:0005334	0.7150537634408602	6.0	8.390977443609023	0.00012153231062834301
BAG WBbt:0006825	1.0328554360812425	7.0	6.777327935222672	0.00015564831021337721
ventral nerve cord WBbt:0005829	11.864595778574273	27.0	2.2756780343716434	0.00027381648074805456
PVC WBbt:0005840	1.13878932696137	7.0	6.1468788249693995	0.0003019730030297983
posterior lateral ganglion WBbt:0005465	4.237355635205097	14.0	3.3039473684210527	0.0003780169321191972
AIY WBbt:0005413	2.0392273994424532	9.0	4.413436187872278	0.0006185711165782659
NSM WBbt:0003666	1.2976901632815612	7.0	5.3941997851772285	0.0006919683824024488
RMDVR WBbt:0005029	0.6620868180007965	5.0	7.55187969924812	0.0006919683824024488
RIS WBbt:0005045	0.6620868180007965	5.0	7.55187969924812	0.0006919683824024488
SDQL WBbt:0004993	0.953405017921147	6.0	6.293233082706767	0.0006919683824024488
RIM WBbt:0005835	0.6885702907208284	5.0	7.261422787738576	0.000788442496733465
HSN WBbt:0006830	2.860215053763441	10.0	3.496240601503759	0.001901662957881428
ALN WBbt:0006851	0.8209876543209876	5.0	6.090225563909774	0.0021052564084447912
ASER WBbt:0003903	3.4693349263241737	11.0	3.170636514951501	0.002415421697994068
ASEL WBbt:0003904	3.4693349263241737	11.0	3.170636514951501	0.002415421697994068
preanal ganglion WBbt:0005448	4.581640780565511	13.0	2.837411447694381	0.002419628457345545
ASG WBbt:0005664	1.6154918359219435	7.0	4.33304572907679	0.0024888186630971335
AUA WBbt:0006817	0.8739545997610514	5.0	5.721120984278879	0.0025861221788687685
PLM WBbt:0005490	2.198128235762644	8.0	3.639460096023191	0.004049674596469825
AVA WBbt:0005842	1.3506571087216248	6.0	4.442282176028306	0.004404161507918538
SDQR WBbt:0004991	0.9798884906411789	5.0	5.102621418410892	0.004572729338302227
AVM WBbt:0003832	1.8008761449621666	7.0	3.8869969040247674	0.004643506761919962
M4 neuron WBbt:0004467	0.6620868180007965	4.0	6.041503759398497	0.004985221796162946
AIA WBbt:0006812	0.6885702907208284	4.0	5.809138230190861	0.005891160909747389
uv1 WBbt:0006791	0.7150537634408602	4.0	5.593984962406015	0.006905270721694777
AVD WBbt:0006818	0.7680207088809239	4.0	5.208192896033187	0.009503250980387914
URX WBbt:0006846	1.1652727996814018	5.0	4.290840738209159	0.010264133100677595
OLL WBbt:0006847	0.8209876543209876	4.0	4.87218045112782	0.01243936677308027
ASK WBbt:0005668	2.780764635603345	8.0	2.876906552094522	0.017618411327267495
ALM WBbt:0005406	2.27757865392274	7.0	3.0734394124846998	0.01847280774895683
DVA WBbt:0004823	0.926921545201115	4.0	4.3153598281417835	0.02044105996211388
outer labial lateral sensillum WBbt:0005503	0.9798884906411789	4.0	4.082097134728714	0.025761653986489882
PQR WBbt:0004096	1.4830744723217841	5.0	3.371374865735768	0.03196493633221288
RID WBbt:0003938	0.7150537634408602	3.0	4.195488721804511	0.047711132046061935
AIM WBbt:0006814	0.7150537634408602	3.0	4.195488721804511	0.047711132046061935
SIA WBbt:0005361	0.7150537634408602	3.0	4.195488721804511	0.047711132046061935
