# Supplementary material for: Tissue enrichment analysis for C. elegans genomics
Source: BMC Bioinformatics. 2016 Sep 13;17(1):366. doi: 10.1186/s12859-016-1229-9 (PMC5020436; doi:10.1186/s12859-016-1229-9)
Supplement: Additional file 4 — Results. A folder containing a complete version of the results we generated for this paper. (ZIP 1597 kb) [file 12859_2016_1229_MOESM4_ESM.zip › output/HGT25_any_Results/WBPaper00031003_0hr_muscle_enriched_WBbt_0003675_761.csv]

#WBPaper00031003_0hr_muscle_enriched_WBbt_0003675_761
Tissue	Expected	Observed	Enrichment Fold Change	Q value
muscle cell WBbt:0003675	86.03564317005177	173.0	2.0107945221965835	1.5945247891303697e-24
anal depressor muscle WBbt:0004292	26.57447232178415	80.0	3.010407846722165	2.705339806919491e-19
anal sphincter muscle WBbt:0005798	7.764038231780168	36.0	4.636762329768408	2.2441854886710777e-14
uterine muscle WBbt:0005342	8.332138590203106	29.0	3.480498996271867	3.819825369525819e-08
diagonal muscle WBbt:0005815	1.5780565511748308	11.0	6.970599369085173	7.477849371104983e-07
intestinal muscle WBbt:0005796	12.308841099163681	32.0	2.5997573404513465	8.56995808380026e-06
head muscle WBbt:0006761	10.920151334129828	23.0	2.106197917616382	0.012254123893811619
