# Supplementary material for: Tissue enrichment analysis for C. elegans genomics
Source: BMC Bioinformatics. 2016 Sep 13;17(1):366. doi: 10.1186/s12859-016-1229-9 (PMC5020436; doi:10.1186/s12859-016-1229-9)
Supplement: Additional file 4 — Results. A folder containing a complete version of the results we generated for this paper. (ZIP 1597 kb) [file 12859_2016_1229_MOESM4_ESM.zip › output/HGT25_any_Results/WBPaper00031003_24hr_muscle_enriched_WBbt_0003675_918.csv]

#WBPaper00031003_24hr_muscle_enriched_WBbt_0003675_918
Tissue	Expected	Observed	Enrichment Fold Change	Q value
anal depressor muscle WBbt:0004292	28.670250896057347	87.0	3.03450431303913	3.782659213520718e-21
muscle cell WBbt:0003675	92.82078853046595	168.0	1.8099393752172066	1.8320685594131624e-17
anal sphincter muscle WBbt:0005798	8.376344086021506	33.0	3.9396662387676504	6.591659350710173e-11
intestinal muscle WBbt:0005796	13.279569892473118	34.0	2.5603238866396762	7.652926752227833e-06
diagonal muscle WBbt:0005815	1.7025089605734767	10.0	5.873684210526316	2.1698001997645394e-05
uterine muscle WBbt:0005342	8.989247311827958	25.0	2.781100478468899	4.288299661365076e-05
