# Supplementary material for: Tissue enrichment analysis for C. elegans genomics
Source: BMC Bioinformatics. 2016 Sep 13;17(1):366. doi: 10.1186/s12859-016-1229-9 (PMC5020436; doi:10.1186/s12859-016-1229-9)
Supplement: Additional file 4 — Results. A folder containing a complete version of the results we generated for this paper. (ZIP 1597 kb) [file 12859_2016_1229_MOESM4_ESM.zip › output/HGT25_any_Results/WBPaper00031003_total_muscle_enriched_WBbt_0003675_1285.csv]

#WBPaper00031003_total_muscle_enriched_WBbt_0003675_1285
Tissue	Expected	Observed	Enrichment Fold Change	Q value
muscle cell WBbt:0003675	127.8321385902031	237.0	1.853993859554841	2.4028436407108262e-27
anal depressor muscle WBbt:0004292	39.48446833930705	110.0	2.785905563036144	2.0204697261513067e-24
anal sphincter muscle WBbt:0005798	11.53584229390681	43.0	3.727512816529439	6.763744766678179e-14
uterine muscle WBbt:0005342	12.379928315412187	36.0	2.9079328314997106	4.7918179334559684e-08
intestinal muscle WBbt:0005796	18.288530465949822	43.0	2.351200391964723	1.4754442043188157e-06
diagonal muscle WBbt:0005815	2.34468339307049	12.0	5.11796178343949	5.186521420728835e-06
head muscle WBbt:0006761	16.22520908004779	32.0	1.972239608261846	0.00316376478275604
