# Supplementary material for: Tissue enrichment analysis for C. elegans genomics
Source: BMC Bioinformatics. 2016 Sep 13;17(1):366. doi: 10.1186/s12859-016-1229-9 (PMC5020436; doi:10.1186/s12859-016-1229-9)
Supplement: Additional file 4 — Results. A folder containing a complete version of the results we generated for this paper. (ZIP 1597 kb) [file 12859_2016_1229_MOESM4_ESM.zip › output/HGT25_any_Results/WBPaper00031532_Larva_Pan_Neuronal_Enriched_WBbt_0003679_1603.csv]

#WBPaper00031532_Larva_Pan_Neuronal_Enriched_WBbt_0003679_1603
Tissue	Expected	Observed	Enrichment Fold Change	Q value
nervous system WBbt:0005735	414.9964157706093	603.0	1.4530245975264287	1.1598274736220771e-58
tail WBbt:0005741	232.80286738351253	376.0	1.6151003818204213	1.8664507223860892e-31
lateral ganglion WBbt:0005105	71.41537236160892	165.0	2.3104269367178962	4.956029752844246e-28
nerve ring WBbt:0006749	88.70688968538431	188.0	2.119339328284166	4.7116912681409424e-27
posterior lateral ganglion WBbt:0005465	22.493030665073675	71.0	3.15653328611898	4.2492921107370014e-20
retrovesicular ganglion WBbt:0005656	16.729191557148546	58.0	3.466993596305378	5.939534123137636e-19
dorsal nerve cord WBbt:0006750	36.83233771405814	92.0	2.497805073200268	1.3315721517835136e-17
ventral nerve cord WBbt:0005829	62.98048586220629	118.0	1.8735962161068396	9.321581022318819e-12
osmosensory neuron WBbt:0008433	14.479888490641178	43.0	2.9696361286063975	3.600854001258251e-11
nociceptor neuron WBbt:0008434	14.479888490641178	43.0	2.9696361286063975	3.600854001258251e-11
ALM WBbt:0005406	12.090003982477102	38.0	3.1430924303313788	6.24365898999807e-11
ASK WBbt:0005668	14.761051373954599	43.0	2.9130716309186564	6.24365898999807e-11
lateral nerve cord WBbt:0006769	11.668259657506969	37.0	3.1709955971193557	7.143085305433642e-11
PHB WBbt:0007808	12.23058542413381	38.0	3.106964931132168	7.726731815118476e-11
ASI WBbt:0005666	19.540820390282757	51.0	2.6099211282532044	9.089107554676694e-11
preanal ganglion WBbt:0005448	24.32058940661091	58.0	2.384810624048208	2.6461714625253127e-10
PHA WBbt:0007807	12.23058542413381	37.0	3.025202696102374	3.27175999983905e-10
ASER WBbt:0003903	18.41616885702907	48.0	2.606405293774193	3.335721576564641e-10
SMDDR WBbt:0004971	4.498606133014735	20.0	4.445821529745043	6.664247738822602e-10
ASG WBbt:0005664	8.575467941059339	29.0	3.3817396554126224	1.1084101133680247e-09
ASEL WBbt:0003904	18.41616885702907	47.0	2.552105183487231	1.1084101133680247e-09
FLP WBbt:0006828	4.639187574671446	20.0	4.311099665207314	1.3761429123236387e-09
PDE WBbt:0006747	6.326164874551971	24.0	3.793767705382437	1.3761429123236387e-09
postdeirid sensillum WBbt:0005471	6.888490641178813	25.0	3.6292420650979937	2.096107440498888e-09
SMDDL WBbt:0004972	4.7797690163281565	20.0	4.184302616230628	2.7538585229004483e-09
AVM WBbt:0003832	9.559538032656313	30.0	3.138226962172971	4.635213175487278e-09
PLM WBbt:0005490	11.668259657506969	34.0	2.91388784600157	4.635213175487278e-09
SMDVL WBbt:0004970	4.076861808044604	18.0	4.41516069160887	4.635213175487278e-09
AVA WBbt:0005842	7.169653524492234	25.0	3.486918846858857	5.568281891849648e-09
SMDVR WBbt:0004969	4.217443249701314	18.0	4.267988668555241	9.529759468157721e-09
RIS WBbt:0005045	3.5145360414177618	16.0	4.552521246458924	1.4725330977007368e-08
HSN WBbt:0006830	15.182795698924732	39.0	2.568696883852691	2.1525487436078398e-08
AIY WBbt:0005413	10.824771007566707	31.0	2.863801920459144	3.412206636498443e-08
PVM WBbt:0004086	7.731979291119076	25.0	3.2333247489054853	3.890971613840975e-08
OLQ WBbt:0006848	4.920350457984866	19.0	3.861513557264266	3.890971613840975e-08
RMEL WBbt:0005025	3.795698924731183	16.0	4.215297450424929	7.491630070304333e-08
RMER WBbt:0005023	3.795698924731183	16.0	4.215297450424929	7.491630070304333e-08
ADE WBbt:0005415	4.639187574671446	18.0	3.879989698686582	7.491630070304333e-08
ADL WBbt:0005661	14.761051373954599	37.0	2.5065965196276814	9.72437385501207e-08
OLL WBbt:0006847	4.3580246913580245	17.0	3.9008498583569406	1.490318128903431e-07
ASJ WBbt:0005667	11.52767821585026	31.0	2.6891798521384644	1.7517316025909126e-07
RIM WBbt:0005835	3.6551174830744726	15.0	4.1038352582261926	2.9441625014109056e-07
BAG WBbt:0006825	5.4826762246117084	19.0	3.4654608847243407	3.762690694043302e-07
SDQL WBbt:0004993	5.060931899641577	18.0	3.5566572237960337	4.432509199274126e-07
uv1 WBbt:0006791	3.795698924731183	15.0	3.951841359773371	5.87305532229426e-07
BDU WBbt:0006826	5.201513341298288	18.0	3.4605313528826276	7.582720533678891e-07
PVD WBbt:0006831	8.434886499402628	24.0	2.8453257790368274	1.3020607193818574e-06
PVQ WBbt:0006976	7.0290720828355235	21.0	2.9875920679886687	2.3020010239468216e-06
PVC WBbt:0005840	6.045001991238551	19.0	3.1430924303313788	2.635489524136903e-06
thermosensory neuron WBbt:0005838	7.731979291119076	22.0	2.845325779036827	3.619457687947049e-06
RID WBbt:0003938	3.795698924731183	14.0	3.6883852691218126	4.383603760464704e-06
PQR WBbt:0004096	7.872560732775786	22.0	2.7945163901254557	5.135777029417162e-06
RMEV WBbt:0005021	3.936280366387893	14.0	3.556657223796034	7.916233558617731e-06
DVB WBbt:0004822	3.5145360414177618	13.0	3.6989235127478755	8.869988131793882e-06
outer labial quadrant sensillum WBbt:0005502	6.466746316208682	19.0	2.938108141396724	9.02869600516384e-06
AVD WBbt:0006818	4.076861808044604	14.0	3.4340138712513433	1.3523482310661657e-05
AVG WBbt:0003850	4.076861808044604	14.0	3.4340138712513433	1.3523482310661657e-05
AUA WBbt:0006817	4.639187574671446	15.0	3.2333247489054853	1.7799073996628784e-05
CEP WBbt:0005244	5.201513341298288	16.0	3.0760278692290024	2.1558961815422208e-05
outer labial lateral sensillum WBbt:0005503	5.201513341298288	16.0	3.0760278692290024	2.1558961815422208e-05
NSM WBbt:0003666	6.888490641178813	19.0	2.7582239694744755	2.7044406398310706e-05
AWB WBbt:0005671	10.403026682596575	25.0	2.403146772835158	2.7640434525632716e-05
AWC WBbt:0005672	16.026284348864994	33.0	2.0591173400924405	6.230370620379313e-05
SDQR WBbt:0004991	5.201513341298288	15.0	2.88377612740219	0.00010256687292887253
RMED WBbt:0005027	4.217443249701314	13.0	3.0824362606232296	0.00012117815145299588
RIC WBbt:0006834	4.7797690163281565	14.0	2.9290118313614393	0.00013812357359837686
ALN WBbt:0006851	4.3580246913580245	13.0	2.9830028328611897	0.00018698010873238798
R5B WBbt:0008401	4.498606133014735	13.0	2.889783994334278	0.0002856950264867241
URX WBbt:0006846	6.185583432895261	16.0	2.586659799124388	0.00030270181330402867
RMDVR WBbt:0005029	3.5145360414177618	11.0	3.12985835694051	0.0003226898890841282
R6B WBbt:0008402	4.076861808044604	12.0	2.94344046107258	0.0003783400602462642
RMDVL WBbt:0005031	3.6551174830744726	11.0	3.0094791893658748	0.0005089056758465594
AIA WBbt:0006812	3.6551174830744726	11.0	3.0094791893658748	0.0005089056758465594
AWA WBbt:0005670	6.466746316208682	16.0	2.474196329597241	0.0005463111191680702
R2B WBbt:0008398	4.217443249701314	12.0	2.8453257790368274	0.000551740227730607
R1B WBbt:0008397	4.217443249701314	12.0	2.8453257790368274	0.000551740227730607
PVT WBbt:0004070	12.371166865790522	25.0	2.0208279680659285	0.0006963165608321016
cephalic sensillum WBbt:0006920	6.607327757865392	16.0	2.4215538544994275	0.0007076223120017217
SIA WBbt:0005361	3.795698924731183	11.0	2.898016997167139	0.0007293157707658825
R7B WBbt:0008403	4.3580246913580245	12.0	2.7535410764872523	0.0007777335796955157
ray 6 WBbt:0006951	5.060931899641577	13.0	2.568696883852691	0.0011193915100293818
ADF WBbt:0005660	11.387096774193548	23.0	2.019830028328612	0.0011328486762467848
ray 5 WBbt:0006950	5.76383910792513	14.0	2.4289366406411936	0.0014399951881703176
M4 neuron WBbt:0004467	3.5145360414177618	10.0	2.8453257790368274	0.0014717589325570265
CAN WBbt:0006827	10.403026682596575	21.0	2.018643289181533	0.0018946141187279925
R6A WBbt:0008395	3.6551174830744726	10.0	2.7358901721507953	0.002179277684802763
IL2 neuron WBbt:0005118	6.045001991238551	14.0	2.3159628434020685	0.002498156389947722
R2A WBbt:0008392	3.795698924731183	10.0	2.6345609065155804	0.0031438262637014155
AS neuron WBbt:0005334	3.795698924731183	10.0	2.6345609065155804	0.0031438262637014155
AIM WBbt:0006814	3.795698924731183	10.0	2.6345609065155804	0.0031438262637014155
R4B WBbt:0008400	3.936280366387893	10.0	2.540469445568596	0.004380972159158939
ray 1 WBbt:0006942	5.201513341298288	12.0	2.3070209019217516	0.005186531540395114
ray 7 WBbt:0006952	5.90442054958184	13.0	2.2017401861594497	0.006010838879139462
R3B WBbt:0008399	4.076861808044604	10.0	2.4528670508938166	0.006010838879139462
R9B WBbt:0008405	4.076861808044604	10.0	2.4528670508938166	0.006010838879139462
R3A WBbt:0008393	3.5145360414177618	9.0	2.5607932011331447	0.00605849192768621
R1A WBbt:0008391	3.5145360414177618	9.0	2.5607932011331447	0.00605849192768621
R8B WBbt:0008404	4.217443249701314	10.0	2.371104815864023	0.007925645610766193
DVC WBbt:0004821	4.217443249701314	10.0	2.371104815864023	0.007925645610766193
R5A WBbt:0006856	3.6551174830744726	9.0	2.4623011549357154	0.008279885651580015
R4A WBbt:0008394	3.6551174830744726	9.0	2.4623011549357154	0.008279885651580015
ray 2 WBbt:0006945	5.4826762246117084	12.0	2.1887121377206364	0.008279885651580015
DVA WBbt:0004823	4.920350457984866	11.0	2.2356131121003644	0.009155264363776817
R8A WBbt:0008396	3.795698924731183	9.0	2.3711048158640224	0.011079821350147944
R9A WBbt:0006858	3.936280366387893	9.0	2.2864225010117365	0.014961775188831489
ray 3 WBbt:0006948	5.201513341298288	11.0	2.114769160094939	0.01511574825448245
muscle cell WBbt:0003675	191.61250497809635	219.0	1.142931668395204	0.02538607008500487
R7A WBbt:0006857	3.6551174830744726	8.0	2.188712137720636	0.029190911509761726
ray 4 WBbt:0006949	5.201513341298288	10.0	1.9225174182681264	0.044113406547240795
AVK WBbt:0006823	3.936280366387893	8.0	2.032375556454877	0.04887027615733921
