# Supplementary material for: Tissue enrichment analysis for C. elegans genomics
Source: BMC Bioinformatics. 2016 Sep 13;17(1):366. doi: 10.1186/s12859-016-1229-9 (PMC5020436; doi:10.1186/s12859-016-1229-9)
Supplement: Additional file 4 — Results. A folder containing a complete version of the results we generated for this paper. (ZIP 1597 kb) [file 12859_2016_1229_MOESM4_ESM.zip › output/HGT25_any_Results/WBPaper00036375_enriched_in_PVD_OLL_WBbt_0006831_2180.csv]

#WBPaper00036375_enriched_in_PVD_OLL_WBbt_0006831_2180
Tissue	Expected	Observed	Enrichment Fold Change	Q value
nervous system WBbt:0005735	577.2329749103942	695.0	1.2040199195270975	8.855528918867507e-16
ventral nerve cord WBbt:0005829	87.60175228992433	154.0	1.7579557026476578	5.776407876697161e-13
pharynx WBbt:0003681	354.90442054958186	456.0	1.2848529733551026	8.049335134981455e-12
muscle cell WBbt:0003675	266.52050975706885	360.0	1.3507403251184567	1.1356882160345842e-11
dorsal nerve cord WBbt:0006750	51.23138191955396	99.0	1.932409321994372	4.541896585304951e-11
tail WBbt:0005741	323.81362007168457	418.0	1.2908660232002127	6.417471310810336e-11
hypodermis WBbt:0005733	292.9183592194345	368.0	1.2563227548476041	2.3670052836033558e-07
PVD WBbt:0006831	11.732377538829152	30.0	2.5570264765784114	1.1665380570996016e-06
nerve ring WBbt:0006749	123.38550378335324	176.0	1.4264236446206036	1.1665380570996016e-06
HSN WBbt:0006830	21.118279569892476	43.0	2.036150712830957	1.1521041656743505e-05
lateral nerve cord WBbt:0006769	16.22978892871366	34.0	2.0949132579196625	5.9015143611097586e-05
FLP WBbt:0006828	6.4528076463560335	18.0	2.7894834289946306	5.9015143611097586e-05
tail precursor cell WBbt:0008409	4.888490641178813	15.0	3.068431771894094	5.9015143611097586e-05
posterior lateral ganglion WBbt:0005465	31.2863401035444	55.0	1.757955702647658	7.671079716094174e-05
MSpppa WBbt:0006479	5.670649143767424	16.0	2.821546456914109	0.00011582803527247356
MSaaap WBbt:0006160	6.843886897650338	18.0	2.6300843759092234	0.00012656413073590362
ALM WBbt:0005406	16.816407805655118	34.0	2.0218348884573487	0.00012656413073590362
MSaaaa WBbt:0005894	6.257268020708881	17.0	2.7168406313645623	0.00012656413073590362
DTC WBbt:0006865	51.03584229390681	79.0	1.5479317367792682	0.0001781937057278711
ABplpappp WBbt:0006390	7.626045400238948	19.0	2.491461695127683	0.00019830905817919614
P11 WBbt:0004410	11.341298287534848	25.0	2.2043331694641477	0.00021043249992986173
AVM WBbt:0003832	13.296694544006373	28.0	2.1057865101233975	0.00021043249992986173
ABprapaaa WBbt:0005961	6.061728395061728	16.0	2.639511201629328	0.0002590824085914976
PLM WBbt:0005490	16.22978892871366	32.0	1.9716830662773293	0.0002591059167838889
ABplpappa WBbt:0006232	7.234966148944644	18.0	2.487917652887103	0.0002591059167838889
midbody WBbt:0005740	139.2242134607726	181.0	1.3000612142154282	0.0002591059167838889
MSppaa WBbt:0006531	6.648347272003186	17.0	2.5570264765784114	0.0002591059167838889
sex organ WBbt:0008422	138.63759458383112	179.0	1.2911360770311304	0.00038234936374238667
ABprappaa WBbt:0006350	6.843886897650338	17.0	2.4839685772476	0.00038234936374238667
Cpapa WBbt:0005962	8.799283154121863	20.0	2.2729124236252547	0.0005058458183752362
reproductive tract WBbt:0005744	217.24452409398646	264.0	1.215220503720433	0.0005069279347571097
PVM WBbt:0004086	10.75467941059339	23.0	2.1386039622292166	0.0005260255479422965
ABprapaap WBbt:0006624	6.4528076463560335	16.0	2.479540825773005	0.0005260255479422965
ABplpaapa WBbt:0006115	6.4528076463560335	16.0	2.479540825773005	0.0005260255479422965
ABplpaaaa WBbt:0006099	5.866188769414576	15.0	2.5570264765784114	0.0005260255479422965
MSpppp WBbt:0006409	6.4528076463560335	16.0	2.479540825773005	0.0005260255479422965
P10 WBbt:0006779	7.626045400238948	18.0	2.360332132226226	0.0005260255479422965
Cpaap WBbt:0006594	7.8215850258861	18.0	2.3013238289205704	0.0006991580233930006
ABprppaa WBbt:0005984	7.234966148944644	17.0	2.349700005504486	0.0007176071422793867
ABarpaapp WBbt:0006620	6.648347272003186	16.0	2.40661315442674	0.0007176071422793867
MSaapap WBbt:0006533	5.475109518120271	14.0	2.5570264765784114	0.0007176071422793867
CAN WBbt:0006827	14.469932297889288	28.0	1.9350470633566355	0.0007176071422793867
P3 WBbt:0006772	6.061728395061728	15.0	2.4745417515274952	0.0007176071422793867
ABplpaaap WBbt:0006313	6.061728395061728	15.0	2.4745417515274952	0.0007176071422793867
Cpapp WBbt:0005897	9.190362405416169	20.0	2.17619274602418	0.0007512264612303527
P5.p WBbt:0006893	13.88331342094783	27.0	1.9447807004962565	0.0007802018252448401
MSppap WBbt:0006383	5.670649143767424	14.0	2.468853149799845	0.0009271272446263215
somatic gonad WBbt:0005785	94.25009956192753	125.0	1.3262585459431593	0.0009271272446263215
MSpapaa WBbt:0006351	5.084030266825966	13.0	2.5570264765784114	0.0009271272446263215
ABprpaaap WBbt:0006490	6.257268020708881	15.0	2.397212321792261	0.0009271272446263215
MSpaaa WBbt:0005933	5.084030266825966	13.0	2.5570264765784114	0.0009271272446263215
P12 WBbt:0004409	9.38590203106332	20.0	2.1308553971486766	0.0009271272446263215
P6.p WBbt:0006894	14.078853046594983	27.0	1.9177698574338085	0.0009271272446263215
P1 WBbt:0006770	6.257268020708881	15.0	2.397212321792261	0.0009271272446263215
ABprapapp WBbt:0006290	6.843886897650338	16.0	2.337852778585976	0.0009271272446263215
ABalpappa WBbt:0005924	5.670649143767424	14.0	2.468853149799845	0.0009271272446263215
P8 WBbt:0006777	6.257268020708881	15.0	2.397212321792261	0.0009271272446263215
ABplpapaa WBbt:0005955	6.257268020708881	15.0	2.397212321792261	0.0009271272446263215
ABprpappa WBbt:0006088	7.430505774591795	17.0	2.2878657948333156	0.0009271272446263215
ABplppap WBbt:0006028	7.430505774591795	17.0	2.2878657948333156	0.0009271272446263215
P5 WBbt:0006774	6.257268020708881	15.0	2.397212321792261	0.0009271272446263215
ABplppaa WBbt:0006170	7.430505774591795	17.0	2.2878657948333156	0.0009271272446263215
P7.p WBbt:0006895	14.078853046594983	27.0	1.9177698574338085	0.0009271272446263215
ABpraappa WBbt:0006035	8.212664277180405	18.0	2.191736979924353	0.0009479556198642027
ABpraappp WBbt:0006270	7.626045400238948	17.0	2.229202569324769	0.00102040827565616
ABarpaapa WBbt:0005844	7.039426523297491	16.0	2.2729124236252547	0.0010835499916885256
ABprappap WBbt:0006220	7.039426523297491	16.0	2.2729124236252547	0.0010835499916885256
MSpaap WBbt:0005878	6.4528076463560335	15.0	2.324569524162192	0.0011142487410412073
MSapap WBbt:0006475	5.866188769414576	14.0	2.3865580448065176	0.0011142487410412073
ABalappaa WBbt:0006380	5.279569892473119	13.0	2.4623217922606924	0.0011142487410412073
retrovesicular ganglion WBbt:0005656	23.26921545201115	39.0	1.6760341611186227	0.0011142487410412073
P6 WBbt:0006775	6.4528076463560335	15.0	2.324569524162192	0.0011142487410412073
ABalapppa WBbt:0006476	5.279569892473119	13.0	2.4623217922606924	0.0011142487410412073
ABplpapap WBbt:0006177	5.866188769414576	14.0	2.3865580448065176	0.0011142487410412073
P2 WBbt:0006771	6.4528076463560335	15.0	2.324569524162192	0.0011142487410412073
ABprappp WBbt:0006702	8.408203902827559	18.0	2.1407663524842513	0.001171861609837679
Cpaaa WBbt:0006212	7.8215850258861	17.0	2.17347250509165	0.00128384736050399
P3.p WBbt:0006891	12.514536041417761	24.0	1.9177698574338087	0.0013182211347838588
P4.p WBbt:0006892	12.514536041417761	24.0	1.9177698574338087	0.0013182211347838588
anterior gonad arm WBbt:0005374	39.303464755077655	59.0	1.5011399215733958	0.0013633744873910991
ABplppppa WBbt:0006352	6.648347272003186	15.0	2.256199832275069	0.0014500755678719796
V6R WBbt:0004874	4.888490641178813	12.0	2.454745417515275	0.0014500755678719796
P9 WBbt:0006778	6.648347272003186	15.0	2.256199832275069	0.0014500755678719796
MSpapap WBbt:0005968	6.061728395061728	14.0	2.309572301425662	0.0014500755678719796
ABprpaaaa WBbt:0006278	6.061728395061728	14.0	2.309572301425662	0.0014500755678719796
P5.ppa WBbt:0007256	5.475109518120271	13.0	2.374381728251382	0.0014500755678719796
ABalaappa WBbt:0006037	4.888490641178813	12.0	2.454745417515275	0.0014500755678719796
ABplpaapp WBbt:0006421	6.061728395061728	14.0	2.309572301425662	0.0014500755678719796
P4 WBbt:0006773	6.648347272003186	15.0	2.256199832275069	0.0014500755678719796
ALN WBbt:0006851	6.061728395061728	14.0	2.309572301425662	0.0014500755678719796
Caaap WBbt:0006267	8.60374352847471	18.0	2.092112571745973	0.0014500755678719796
P8.p WBbt:0006896	12.710075667064913	24.0	1.8882657057809809	0.0014500755678719796
ABarpaaap WBbt:0006499	4.888490641178813	12.0	2.454745417515275	0.0014500755678719796
ABplaaaap WBbt:0006625	6.648347272003186	15.0	2.256199832275069	0.0014500755678719796
P7 WBbt:0006776	6.648347272003186	15.0	2.256199832275069	0.0014500755678719796
ABprpapa WBbt:0006259	6.648347272003186	15.0	2.256199832275069	0.0014500755678719796
ABprpppaa WBbt:0006552	7.430505774591795	16.0	2.1532854539607675	0.0016606337092869945
ABprppap WBbt:0006346	7.430505774591795	16.0	2.1532854539607675	0.0016606337092869945
MSaaapp WBbt:0005892	5.084030266825966	12.0	2.3603321322262256	0.0020816316067446064
Ealp WBbt:0006546	8.212664277180405	17.0	2.069973814373	0.0020816316067446064
ABprppapp WBbt:0005929	5.670649143767424	13.0	2.2925064962427135	0.0020816316067446064
ABpraaaaa WBbt:0006631	5.670649143767424	13.0	2.2925064962427135	0.0020816316067446064
MSaappa WBbt:0006200	5.084030266825966	12.0	2.3603321322262256	0.0020816316067446064
MSapaa WBbt:0006236	5.670649143767424	13.0	2.2925064962427135	0.0020816316067446064
ABprppapa WBbt:0006092	5.084030266825966	12.0	2.3603321322262256	0.0020816316067446064
ABpraaapp WBbt:0006716	5.670649143767424	13.0	2.2925064962427135	0.0020816316067446064
P7.pap WBbt:0007264	5.670649143767424	13.0	2.2925064962427135	0.0020816316067446064
preanal ganglion WBbt:0005448	33.828355236957385	51.0	1.5076109861907399	0.0021694554619807616
ABpraaaa WBbt:0006442	7.626045400238948	16.0	2.098073006423312	0.0021694554619807616
ABplaaaaa WBbt:0006348	7.039426523297491	15.0	2.130855397148676	0.0023861963430706055
ABprapapa WBbt:0006510	7.039426523297491	15.0	2.130855397148676	0.0023861963430706055
ABpraapaa WBbt:0006108	7.039426523297491	15.0	2.130855397148676	0.0023861963430706055
posterior gonad arm WBbt:0005466	39.69454400637196	58.0	1.4611579866162352	0.0023861963430706055
ABplppppp WBbt:0006574	7.039426523297491	15.0	2.130855397148676	0.0023861963430706055
ABprpapaa WBbt:0006446	7.039426523297491	15.0	2.130855397148676	0.0023861963430706055
MSaapp WBbt:0006425	7.039426523297491	15.0	2.130855397148676	0.0023861963430706055
ABplaappp WBbt:0005948	7.039426523297491	15.0	2.130855397148676	0.0023861963430706055
ABplappaa WBbt:0006371	6.4528076463560335	14.0	2.1695982225513792	0.002464778486512703
ABpraapp WBbt:0006335	6.4528076463560335	14.0	2.1695982225513792	0.002464778486512703
Eprp WBbt:0006507	9.776981282357626	19.0	1.9433401221995927	0.002464778486512703
ABpraaap WBbt:0006534	6.4528076463560335	14.0	2.1695982225513792	0.002464778486512703
ABprpaapa WBbt:0006047	6.4528076463560335	14.0	2.1695982225513792	0.002464778486512703
ABprpppa WBbt:0005943	6.4528076463560335	14.0	2.1695982225513792	0.002464778486512703
P5.pp WBbt:0007255	5.866188769414576	13.0	2.2160896130346233	0.0025623599183551412
V3L WBbt:0004898	5.866188769414576	13.0	2.2160896130346233	0.0025623599183551412
ABaraaapp WBbt:0006189	5.866188769414576	13.0	2.2160896130346233	0.0025623599183551412
ABpraaapa WBbt:0005895	5.866188769414576	13.0	2.2160896130346233	0.0025623599183551412
ABalpapa WBbt:0006573	7.8215850258861	16.0	2.0456211812627294	0.0026125989812730032
P5.paa WBbt:0007253	5.279569892473119	12.0	2.2729124236252543	0.0026406580796085625
ABprapppp WBbt:0006056	5.279569892473119	12.0	2.2729124236252543	0.0026406580796085625
V3R WBbt:0004896	5.279569892473119	12.0	2.2729124236252543	0.0026406580796085625
P5.pap WBbt:0007254	5.279569892473119	12.0	2.2729124236252543	0.0026406580796085625
ABalpaap WBbt:0005934	7.234966148944644	15.0	2.0732647107392523	0.002855572746475164
ABaraaaa WBbt:0006360	7.234966148944644	15.0	2.0732647107392523	0.002855572746475164
ABprpappp WBbt:0005847	7.234966148944644	15.0	2.0732647107392523	0.002855572746475164
MSappp WBbt:0006125	6.648347272003186	14.0	2.1057865101233975	0.0031450655854839624
AIY WBbt:0005413	15.056551174830744	26.0	1.7268230750919142	0.0031450655854839624
ABaraaap WBbt:0005861	6.648347272003186	14.0	2.1057865101233975	0.0031450655854839624
MSappa WBbt:0006717	6.648347272003186	14.0	2.1057865101233975	0.0031450655854839624
ABarpppap WBbt:0006251	6.648347272003186	14.0	2.1057865101233975	0.0031450655854839624
ABpraapap WBbt:0006062	6.648347272003186	14.0	2.1057865101233975	0.0031450655854839624
ABalaapa WBbt:0006130	6.648347272003186	14.0	2.1057865101233975	0.0031450655854839624
ABalpaaa WBbt:0006557	8.017124651533255	16.0	1.9957279817197355	0.0032793444885244453
ABalapapa WBbt:0006314	6.061728395061728	13.0	2.144602851323829	0.0033094276652196773
ABprpaapp WBbt:0006605	6.061728395061728	13.0	2.144602851323829	0.0033094276652196773
ABarpaaa WBbt:0006398	8.799283154121863	17.0	1.9319755600814665	0.0035853204095110023
ABprappa WBbt:0006269	7.430505774591795	15.0	2.01870511308822	0.0035853204095110023
spermatheca WBbt:0005319	104.41816009557945	131.0	1.2545710428156251	0.0035853204095110023
ABalapapp WBbt:0006132	5.475109518120271	12.0	2.1917369799243525	0.0035853204095110023
ABalapaa WBbt:0006139	5.475109518120271	12.0	2.1917369799243525	0.0035853204095110023
vulval cell WBbt:0004477	5.475109518120271	12.0	2.1917369799243525	0.0035853204095110023
P7.ppp WBbt:0007266	5.475109518120271	12.0	2.1917369799243525	0.0035853204095110023
vulC WBbt:0006765	12.31899641577061	22.0	1.7858597614198428	0.0035853204095110023
ABplapaap WBbt:0005849	5.475109518120271	12.0	2.1917369799243525	0.0035853204095110023
P7.ppa WBbt:0007265	5.475109518120271	12.0	2.1917369799243525	0.0035853204095110023
ABalapaap WBbt:0006217	5.475109518120271	12.0	2.1917369799243525	0.0035853204095110023
ABarapppa WBbt:0006325	4.888490641178813	11.0	2.250183299389002	0.0035932730237890525
ABarpappp WBbt:0006305	4.888490641178813	11.0	2.250183299389002	0.0035932730237890525
ABalpaapp WBbt:0006708	4.888490641178813	11.0	2.250183299389002	0.0035932730237890525
ABarpapaa WBbt:0006385	4.888490641178813	11.0	2.250183299389002	0.0035932730237890525
ABaraapap WBbt:0006006	4.888490641178813	11.0	2.250183299389002	0.0035932730237890525
ABarpapap WBbt:0005867	4.888490641178813	11.0	2.250183299389002	0.0035932730237890525
ABplapapp WBbt:0006413	6.843886897650338	14.0	2.045621181262729	0.0037749704118586283
ABprppppp WBbt:0005983	6.843886897650338	14.0	2.045621181262729	0.0037749704118586283
ABarppapp WBbt:0006240	6.843886897650338	14.0	2.045621181262729	0.0037749704118586283
ABprpaaa WBbt:0006167	6.843886897650338	14.0	2.045621181262729	0.0037749704118586283
NSM WBbt:0003666	9.581441656710474	18.0	1.8786316970780164	0.0038134066844073755
ABprppppa WBbt:0006055	6.257268020708881	13.0	2.077584012219959	0.004149036830498657
ABalpapp WBbt:0006607	6.257268020708881	13.0	2.077584012219959	0.004149036830498657
SMDDR WBbt:0004971	6.257268020708881	13.0	2.077584012219959	0.004149036830498657
ABalaaaa WBbt:0006427	7.626045400238948	15.0	1.9669434435218551	0.004390144763024932
ABplaappa WBbt:0006519	7.626045400238948	15.0	1.9669434435218551	0.004390144763024932
ABpraapa WBbt:0006302	7.626045400238948	15.0	1.9669434435218551	0.004390144763024932
SMDVL WBbt:0004970	5.670649143767424	12.0	2.116159842685582	0.004490747351736872
vulval cell WBbt:0004448	5.670649143767424	12.0	2.116159842685582	0.004490747351736872
MSpapa WBbt:0006672	5.670649143767424	12.0	2.116159842685582	0.004490747351736872
P5.pa WBbt:0007252	5.670649143767424	12.0	2.116159842685582	0.004490747351736872
ABaraapa WBbt:0005853	7.039426523297491	14.0	1.9887983706720977	0.0048524810602300775
MSpapp WBbt:0006201	7.039426523297491	14.0	1.9887983706720977	0.0048524810602300775
Earp WBbt:0006646	8.408203902827559	16.0	1.9029034244304457	0.0048524810602300775
ABprpppap WBbt:0006237	7.039426523297491	14.0	1.9887983706720977	0.0048524810602300775
ABplaapap WBbt:0005887	7.039426523297491	14.0	1.9887983706720977	0.0048524810602300775
PVC WBbt:0005840	8.408203902827559	16.0	1.9029034244304457	0.0048524810602300775
ABplappap WBbt:0006067	7.039426523297491	14.0	1.9887983706720977	0.0048524810602300775
ABplaapaa WBbt:0005866	7.039426523297491	14.0	1.9887983706720977	0.0048524810602300775
ABplpppap WBbt:0006665	7.039426523297491	14.0	1.9887983706720977	0.0048524810602300775
Eara WBbt:0006161	8.408203902827559	16.0	1.9029034244304457	0.0048524810602300775
MSpappa WBbt:0006150	5.084030266825966	11.0	2.1636377878740403	0.0048524810602300775
ABaraaaap WBbt:0006311	5.084030266825966	11.0	2.1636377878740403	0.0048524810602300775
P7.pa WBbt:0006983	6.4528076463560335	13.0	2.0146269209405667	0.005242466262765556
Eplp WBbt:0006496	9.190362405416169	17.0	1.849763834120553	0.005242466262765556
ABplapppp WBbt:0006656	6.4528076463560335	13.0	2.0146269209405667	0.005242466262765556
Epra WBbt:0006321	9.190362405416169	17.0	1.849763834120553	0.005242466262765556
ABarpppaa WBbt:0006041	6.4528076463560335	13.0	2.0146269209405667	0.005242466262765556
Eala WBbt:0006104	7.8215850258861	15.0	1.917769857433809	0.005273074244756719
SMDVR WBbt:0004969	5.866188769414576	12.0	2.045621181262729	0.005795671364921672
ABplaaap WBbt:0006478	5.866188769414576	12.0	2.045621181262729	0.005795671364921672
ABplaapa WBbt:0006619	5.866188769414576	12.0	2.045621181262729	0.005795671364921672
ABaraapp WBbt:0006153	7.234966148944644	14.0	1.9350470633566355	0.00602900834243296
Caaaa WBbt:0005899	7.234966148944644	14.0	1.9350470633566355	0.00602900834243296
ABalaaap WBbt:0005982	7.234966148944644	14.0	1.9350470633566355	0.00602900834243296
ABarapaa WBbt:0006515	7.234966148944644	14.0	1.9350470633566355	0.00602900834243296
ABplpppa WBbt:0006423	7.234966148944644	14.0	1.9350470633566355	0.00602900834243296
SDQR WBbt:0004991	7.234966148944644	14.0	1.9350470633566355	0.00602900834243296
ABplapaaa WBbt:0006472	5.279569892473119	11.0	2.0835030549898166	0.00625472691647099
ABprapppa WBbt:0005909	5.279569892473119	11.0	2.0835030549898166	0.00625472691647099
ABalpappp WBbt:0006459	5.279569892473119	11.0	2.0835030549898166	0.00625472691647099
ABalppppa WBbt:0006316	5.279569892473119	11.0	2.0835030549898166	0.00625472691647099
ABplppaap WBbt:0006058	5.279569892473119	11.0	2.0835030549898166	0.00625472691647099
P9/10L WBbt:0004412	5.279569892473119	11.0	2.0835030549898166	0.00625472691647099
ABalappa WBbt:0006157	6.648347272003186	13.0	1.9553731879717262	0.0066083721096590635
SMDDL WBbt:0004972	6.648347272003186	13.0	1.9553731879717262	0.0066083721096590635
ABplaaapp WBbt:0006136	6.648347272003186	13.0	1.9553731879717262	0.0066083721096590635
MSapp WBbt:0006036	6.648347272003186	13.0	1.9553731879717262	0.0066083721096590635
ABalapap WBbt:0006562	6.061728395061728	12.0	1.979633401221996	0.007498514373061237
ABprpapap WBbt:0006211	6.061728395061728	12.0	1.979633401221996	0.007498514373061237
ABplapppa WBbt:0006697	6.061728395061728	12.0	1.979633401221996	0.007498514373061237
Caapa WBbt:0006123	7.430505774591795	14.0	1.8841247722156718	0.007498514373061237
ABplpapa WBbt:0006087	7.430505774591795	14.0	1.8841247722156718	0.007498514373061237
ABprpapp WBbt:0005852	5.475109518120271	11.0	2.0090922315973234	0.00836908512493814
ABplppaaa WBbt:0005998	5.475109518120271	11.0	2.0090922315973234	0.00836908512493814
ABplaaapa WBbt:0006680	8.212664277180405	15.0	1.8264474832702942	0.00836908512493814
ABalppaa WBbt:0005944	8.212664277180405	15.0	1.8264474832702942	0.00836908512493814
ABplpapp WBbt:0006420	6.843886897650338	13.0	1.8995053826011057	0.00854344080571442
ABalppap WBbt:0006112	6.843886897650338	13.0	1.8995053826011057	0.00854344080571442
MSaapaa WBbt:0005902	4.888490641178813	10.0	2.045621181262729	0.00931834583150152
ABprppaaa WBbt:0006583	4.888490641178813	10.0	2.045621181262729	0.00931834583150152
RIS WBbt:0005045	4.888490641178813	10.0	2.045621181262729	0.00931834583150152
Capp WBbt:0006098	7.626045400238948	14.0	1.835813880620398	0.009519130308994076
PVQ WBbt:0006976	9.776981282357626	17.0	1.7387780040733198	0.009519130308994076
ABplapapa WBbt:0006677	6.257268020708881	12.0	1.9177698574338087	0.009689743096161971
ABalapaaa WBbt:0006227	6.257268020708881	12.0	1.9177698574338087	0.009689743096161971
P7.pp WBbt:0006984	6.257268020708881	12.0	1.9177698574338087	0.009689743096161971
Cppa WBbt:0006168	9.190362405416169	16.0	1.740954196819344	0.011138752968347177
bodywall WBbt:0005742	5.670649143767424	11.0	1.9398131891284498	0.011138752968347177
MSaapa WBbt:0006536	5.670649143767424	11.0	1.9398131891284498	0.011138752968347177
ABplppapa WBbt:0006091	5.670649143767424	11.0	1.9398131891284498	0.011138752968347177
MSapa WBbt:0005898	6.4528076463560335	12.0	1.8596556193297538	0.012676034226774182
Epla WBbt:0006661	8.60374352847471	15.0	1.7434271431216442	0.012676034226774182
Cpppa WBbt:0006024	5.084030266825966	10.0	1.966943443521855	0.012676034226774182
ABalaapp WBbt:0006553	6.4528076463560335	12.0	1.8596556193297538	0.012676034226774182
ABalpppaa WBbt:0006400	5.084030266825966	10.0	1.966943443521855	0.012676034226774182
ABprpaap WBbt:0006253	6.4528076463560335	12.0	1.8596556193297538	0.012676034226774182
Q cell WBbt:0008598	5.084030266825966	10.0	1.966943443521855	0.012676034226774182
Cappa WBbt:0006664	5.084030266825966	10.0	1.966943443521855	0.012676034226774182
ABpraaaap WBbt:0006141	5.084030266825966	10.0	1.966943443521855	0.012676034226774182
ABarppaap WBbt:0006053	5.084030266825966	10.0	1.966943443521855	0.012676034226774182
MSaaa WBbt:0006438	5.084030266825966	10.0	1.966943443521855	0.012676034226774182
ABplpppaa WBbt:0006222	6.4528076463560335	12.0	1.8596556193297538	0.012676034226774182
excretory duct cell WBbt:0004540	7.234966148944644	13.0	1.7968294159740186	0.0136780493349002
BDU WBbt:0006826	7.234966148944644	13.0	1.7968294159740186	0.0136780493349002
ABplappa WBbt:0006095	5.866188769414576	11.0	1.875152749490835	0.014233383330696327
ABplaaaa WBbt:0006584	5.866188769414576	11.0	1.875152749490835	0.014233383330696327
ABplppapp WBbt:0006356	5.866188769414576	11.0	1.875152749490835	0.014233383330696327
P6.paa WBbt:0006989	5.866188769414576	11.0	1.875152749490835	0.014233383330696327
ABarpppp WBbt:0006532	5.866188769414576	11.0	1.875152749490835	0.014233383330696327
ABarpappa WBbt:0006273	5.866188769414576	11.0	1.875152749490835	0.014233383330696327
P6.pap WBbt:0006990	5.866188769414576	11.0	1.875152749490835	0.014233383330696327
Capa WBbt:0006444	8.017124651533255	14.0	1.7462619840047686	0.014401064744734366
hyp7 syncytium WBbt:0005734	28.744324970131423	40.0	1.3915790348726047	0.014822501702792902
ABprpppp WBbt:0006179	6.648347272003186	12.0	1.804959865820055	0.015585565990810133
ABplaapp WBbt:0005896	5.279569892473119	10.0	1.8940936863543787	0.016066743020976538
RMEL WBbt:0005025	5.279569892473119	10.0	1.8940936863543787	0.016066743020976538
ABalpapaa WBbt:0006386	5.279569892473119	10.0	1.8940936863543787	0.016066743020976538
RMER WBbt:0005023	5.279569892473119	10.0	1.8940936863543787	0.016066743020976538
MSpaaaa WBbt:0006145	5.279569892473119	10.0	1.8940936863543787	0.016066743020976538
MSaap WBbt:0006312	5.279569892473119	10.0	1.8940936863543787	0.016066743020976538
ABarppaaa WBbt:0006736	5.279569892473119	10.0	1.8940936863543787	0.016066743020976538
ABplpppp WBbt:0006647	7.430505774591795	13.0	1.7495444313431239	0.0165907939234329
ABplappp WBbt:0006470	7.430505774591795	13.0	1.7495444313431239	0.0165907939234329
anal sphincter muscle WBbt:0005798	24.05137395459976	34.0	1.413640653718146	0.01750121266255385
P6.ppa WBbt:0006991	6.061728395061728	11.0	1.8146639511201632	0.017771869871509093
P6.pa WBbt:0006987	6.061728395061728	11.0	1.8146639511201632	0.017771869871509093
P6.ppp WBbt:0007260	6.061728395061728	11.0	1.8146639511201632	0.017771869871509093
ABprapaa WBbt:0006163	6.061728395061728	11.0	1.8146639511201632	0.017771869871509093
P6.pp WBbt:0006988	6.061728395061728	11.0	1.8146639511201632	0.017771869871509093
anal depressor muscle WBbt:0004292	82.32218239745121	100.0	1.2147394188020957	0.018420987112590926
ABalppapa WBbt:0005846	5.475109518120271	10.0	1.826447483270294	0.020630920219095225
RMEV WBbt:0005021	5.475109518120271	10.0	1.826447483270294	0.020630920219095225
ABalpppa WBbt:0006649	7.626045400238948	13.0	1.704684317718941	0.020630920219095225
ABalappp WBbt:0006242	5.475109518120271	10.0	1.826447483270294	0.020630920219095225
Cppp WBbt:0006268	7.626045400238948	13.0	1.704684317718941	0.020630920219095225
ABplapaa WBbt:0006730	6.257268020708881	11.0	1.757955702647658	0.02255350030019777
pharyngeal-intestinal valve WBbt:0005767	31.2863401035444	42.0	1.342438900203666	0.02255350030019777
ABarapap WBbt:0006334	6.257268020708881	11.0	1.757955702647658	0.02255350030019777
vulA WBbt:0006762	10.75467941059339	17.0	1.5807072764302905	0.02275252321030286
vulD WBbt:0006766	13.88331342094783	21.0	1.5126072114970883	0.02275252321030286
vulF WBbt:0006768	12.31899641577061	19.0	1.542333430317137	0.02287117233456463
coelomic system WBbt:0005749	34.80605336519315	46.0	1.321609190141651	0.023047099456877843
ABplpaap WBbt:0006077	7.039426523297491	12.0	1.7046843177189408	0.0234106596987146
Cpppp WBbt:0006059	4.888490641178813	9.0	1.8410590631364563	0.0234106596987146
ABplpaaa WBbt:0006315	7.039426523297491	12.0	1.7046843177189408	0.0234106596987146
ABalppapp WBbt:0005938	4.888490641178813	9.0	1.8410590631364563	0.0234106596987146
Cappp WBbt:0006185	4.888490641178813	9.0	1.8410590631364563	0.0234106596987146
SDQL WBbt:0004993	7.039426523297491	12.0	1.7046843177189408	0.0234106596987146
DVB WBbt:0004822	4.888490641178813	9.0	1.8410590631364563	0.0234106596987146
ABalpapap WBbt:0006288	4.888490641178813	9.0	1.8410590631364563	0.0234106596987146
gonadal sheath cell WBbt:0005828	41.06332138590203	53.0	1.2906895548443411	0.024253247304289686
somatic gonad precursor WBbt:0007854	7.8215850258861	13.0	1.6620672097759677	0.024365958714383823
ABarppap WBbt:0005859	5.670649143767424	10.0	1.7634665355713182	0.025491727530781234
ABplapap WBbt:0006424	5.670649143767424	10.0	1.7634665355713182	0.025491727530781234
ABarpppa WBbt:0006689	5.670649143767424	10.0	1.7634665355713182	0.025491727530781234
AVD WBbt:0006818	5.670649143767424	10.0	1.7634665355713182	0.025491727530781234
MSppa WBbt:0006458	5.670649143767424	10.0	1.7634665355713182	0.025491727530781234
ABarppaa WBbt:0006465	6.4528076463560335	11.0	1.704684317718941	0.027223425247095437
Caap WBbt:0005921	7.234966148944644	12.0	1.658611768591402	0.028716729872621773
ABarappp WBbt:0006524	6.648347272003186	11.0	1.6545465436683837	0.03457105820669044
Ear WBbt:0006370	6.648347272003186	11.0	1.6545465436683837	0.03457105820669044
ABprapap WBbt:0006678	6.648347272003186	11.0	1.6545465436683837	0.03457105820669044
pm3 WBbt:0003740	7.430505774591795	12.0	1.6149640904705758	0.03560001659463935
uterine seam cell WBbt:0006789	8.212664277180405	13.0	1.5829211521675883	0.03634722400626524
ABarpaap WBbt:0006517	5.279569892473119	9.0	1.7046843177189408	0.03862488539976945
excretory cell WBbt:0005812	78.60692951015531	93.0	1.1831018025959814	0.04027446046974043
Daa WBbt:0006289	6.061728395061728	10.0	1.6496945010183302	0.04088831399781995
ABarppppp WBbt:0006186	6.061728395061728	10.0	1.6496945010183302	0.04088831399781995
head muscle WBbt:0006761	33.828355236957385	43.0	1.2711229883568982	0.047639689028351986
pharyngeal epithelial cell WBbt:0005459	5.475109518120271	9.0	1.6438027349432645	0.049083953846037344
MSpaa WBbt:0006598	5.475109518120271	9.0	1.6438027349432645	0.049083953846037344
