# Supplementary material for: Tissue enrichment analysis for C. elegans genomics
Source: BMC Bioinformatics. 2016 Sep 13;17(1):366. doi: 10.1186/s12859-016-1229-9 (PMC5020436; doi:10.1186/s12859-016-1229-9)
Supplement: Additional file 4 — Results. A folder containing a complete version of the results we generated for this paper. (ZIP 1597 kb) [file 12859_2016_1229_MOESM4_ESM.zip › output/HGT25_any_Results/WBPaper00037950_all-neurons_larva_enriched_WBbt_0003679_1013.csv]

#WBPaper00037950_all-neurons_larva_enriched_WBbt_0003679_1013
Tissue	Expected	Observed	Enrichment Fold Change	Q value
nervous system WBbt:0005735	219.25448028673836	358.0	1.632805858889688	4.850000952204036e-65
lateral ganglion WBbt:0005105	37.73078454798885	130.0	3.4454624137130314	6.656047916928785e-41
tail WBbt:0005741	122.99641577060932	220.0	1.788670008159459	3.505843762464826e-25
ASER WBbt:0003903	9.72978892871366	40.0	4.111086097865461	2.7021660841803474e-14
osmosensory neuron WBbt:0008433	7.650139386698527	34.0	4.444363465993389	2.2265057020686624e-13
nociceptor neuron WBbt:0008434	7.650139386698527	34.0	4.444363465993389	2.2265057020686624e-13
PHB WBbt:0007808	6.461768219832735	29.0	4.487935656836462	1.1148587787737662e-11
ASI WBbt:0005666	10.323974512146556	37.0	3.5838910640924255	2.3200816569676862e-11
posterior lateral ganglion WBbt:0005465	11.883711668657904	40.0	3.365951742627346	2.4531898091697202e-11
PHA WBbt:0007807	6.461768219832735	28.0	4.333179254876583	5.434719224822331e-11
ASEL WBbt:0003904	9.72978892871366	35.0	3.597200335632278	6.162442066258301e-11
ASK WBbt:0005668	7.79868578255675	30.0	3.8468019915741096	2.810928803544341e-10
ASJ WBbt:0005667	6.090402230187177	26.0	4.269011966259073	3.5933214906475925e-10
retrovesicular ganglion WBbt:0005656	8.838510553564317	32.0	3.6205195214815147	3.5933214906475925e-10
FLP WBbt:0006828	2.451015531660693	15.0	6.119912259322446	7.027160585975318e-09
AWC WBbt:0005672	8.467144563918758	29.0	3.4250035275857202	1.1070347477517366e-08
preanal ganglion WBbt:0005448	12.84926324173636	37.0	2.8795425312650127	1.4125948903293597e-08
ASG WBbt:0005664	4.530665073675826	20.0	4.414362941150618	2.2100570140863014e-08
ADL WBbt:0005661	7.79868578255675	27.0	3.4621217924166987	2.6500944780079975e-08
SMDDR WBbt:0004971	2.376742333731581	14.0	5.890415549597855	3.580854498372901e-08
nerve ring WBbt:0006749	46.86638789326961	86.0	1.835003802636778	3.580854498372901e-08
ADE WBbt:0005415	2.451015531660693	14.0	5.71191810870095	5.5688203428077664e-08
AIY WBbt:0005413	5.719036240541617	22.0	3.8468019915741096	6.458117454716091e-08
SMDDL WBbt:0004972	2.525288729589805	14.0	5.543920517268569	8.523776355309516e-08
OLQ WBbt:0006848	2.599561927518917	14.0	5.385522788203753	1.3362194831346355e-07
AVA WBbt:0005842	3.787933094384707	17.0	4.487935656836462	1.6133113725185394e-07
SMDVL WBbt:0004970	2.1539227399442455	12.0	5.571230470555606	6.657528189722878e-07
AVG WBbt:0003850	2.1539227399442455	12.0	5.571230470555606	6.657528189722878e-07
RIC WBbt:0006834	2.525288729589805	13.0	5.147926194606528	6.909117639972045e-07
SMDVR WBbt:0004969	2.228195937873357	12.0	5.385522788203754	9.8704087107422e-07
DVA WBbt:0004823	2.599561927518917	13.0	5.000842589046342	1.0053882619689036e-06
ventral nerve cord WBbt:0005829	33.274392672242136	63.0	1.893347855227882	1.4284495469239324e-06
R5B WBbt:0008401	2.376742333731581	12.0	5.048927613941019	2.2552486616617735e-06
PVD WBbt:0006831	4.456391875746714	17.0	3.814745308310992	2.2552486616617735e-06
postdeirid sensillum WBbt:0005471	3.6393866985264838	15.0	4.121573562400831	2.8503721871139105e-06
AVD WBbt:0006818	2.1539227399442455	11.0	5.106961264675973	4.9697708159985595e-06
outer labial quadrant sensillum WBbt:0005502	3.416567104739148	14.0	4.097680382328942	6.647718875633003e-06
R1B WBbt:0008397	2.228195937873357	11.0	4.936729222520108	7.327511356334756e-06
R2B WBbt:0008398	2.228195937873357	11.0	4.936729222520108	7.327511356334756e-06
ray 5 WBbt:0006950	3.0452011150935885	13.0	4.269011966259073	7.824950500116032e-06
OLL WBbt:0006847	2.302469135802469	11.0	4.777479892761394	1.0347289103764389e-05
R7B WBbt:0008403	2.302469135802469	11.0	4.777479892761394	1.0347289103764389e-05
AIA WBbt:0006812	1.9311031461569097	10.0	5.178387296349762	1.0347289103764389e-05
ADF WBbt:0005660	6.016129032258064	19.0	3.1581769436997322	1.1461475490165725e-05
CEP WBbt:0005244	2.748108323377141	12.0	4.366640098543583	1.2096223776259222e-05
thermosensory neuron WBbt:0005838	4.085025886101155	15.0	3.6719473555934683	1.2720756693077746e-05
NSM WBbt:0003666	3.6393866985264838	14.0	3.846801991574109	1.3097083687447675e-05
SIA WBbt:0005361	2.0053763440860215	10.0	4.986595174262734	1.3960509326740538e-05
AUA WBbt:0006817	2.451015531660693	11.0	4.487935656836461	1.8983810857629695e-05
ray 2 WBbt:0006945	2.8966547192353644	12.0	4.14270983707981	2.1635967921661284e-05
PDE WBbt:0006747	3.3422939068100357	13.0	3.8895442359249333	2.2061823719765036e-05
AWA WBbt:0005670	3.416567104739148	13.0	3.8049889264483037	2.903456734927288e-05
R6B WBbt:0008402	2.1539227399442455	10.0	4.642692058796339	2.927852227197025e-05
PVT WBbt:0004070	6.536041417761848	19.0	2.9069583231781624	3.759573525375828e-05
AWB WBbt:0005671	5.496216646754282	17.0	3.0930367364683717	4.0235269347949675e-05
RIS WBbt:0005045	1.8568299482277977	9.0	4.846970509383378	4.464594863424333e-05
lateral nerve cord WBbt:0006769	6.164675428116288	18.0	2.9198617526405894	5.540961519347711e-05
outer labial lateral sensillum WBbt:0005503	2.748108323377141	11.0	4.002753423664951	6.3699166581807e-05
RIM WBbt:0005835	1.9311031461569097	9.0	4.660548566714787	6.3699166581807e-05
IL2 neuron WBbt:0005118	3.1937475109518125	12.0	3.757341480142153	6.3699166581807e-05
PQR WBbt:0004096	4.159299084030267	14.0	3.3659517426273458	6.3699166581807e-05
R6A WBbt:0008395	1.9311031461569097	9.0	4.660548566714787	6.3699166581807e-05
ray 1 WBbt:0006942	2.748108323377141	11.0	4.002753423664951	6.3699166581807e-05
RMER WBbt:0005023	2.0053763440860215	9.0	4.487935656836461	8.807027243463131e-05
R2A WBbt:0008392	2.0053763440860215	9.0	4.487935656836461	8.807027243463131e-05
RMEL WBbt:0005025	2.0053763440860215	9.0	4.487935656836461	8.807027243463131e-05
uv1 WBbt:0006791	2.0053763440860215	9.0	4.487935656836461	8.807027243463131e-05
BAG WBbt:0006825	2.8966547192353644	11.0	3.797484017323159	0.00010005641377315453
RMEV WBbt:0005021	2.0796495420151335	9.0	4.327652240520873	0.00011876946312915893
R4B WBbt:0008400	2.0796495420151335	9.0	4.327652240520873	0.00011876946312915893
cephalic sensillum WBbt:0006920	3.4908403026682597	12.0	3.437567737151332	0.00015246740173770556
R9B WBbt:0008405	2.1539227399442455	9.0	4.178422852916705	0.0001623830986234645
R3B WBbt:0008399	2.1539227399442455	9.0	4.178422852916705	0.0001623830986234645
ray 7 WBbt:0006952	3.1194743130227	11.0	3.5262351589429337	0.00021185755954522615
RMED WBbt:0005027	2.228195937873357	9.0	4.039142091152815	0.0002185720302078657
ray 6 WBbt:0006951	2.673835125448029	10.0	3.7399463806970505	0.0002185720302078657
R8B WBbt:0008404	2.228195937873357	9.0	4.039142091152815	0.0002185720302078657
R3A WBbt:0008393	1.8568299482277977	8.0	4.308418230563003	0.0002603116993514732
R1A WBbt:0008391	1.8568299482277977	8.0	4.308418230563003	0.0002603116993514732
PVQ WBbt:0006976	3.7136598964555954	12.0	3.2313136729222522	0.00027796770027252205
ray 4 WBbt:0006949	2.748108323377141	10.0	3.6388667487863193	0.00027796770027252205
BDU WBbt:0006826	2.748108323377141	10.0	3.6388667487863193	0.00027796770027252205
ray 3 WBbt:0006948	2.748108323377141	10.0	3.6388667487863193	0.00027796770027252205
URX WBbt:0006846	3.268020708880924	11.0	3.3659517426273458	0.00031060003059620283
R4A WBbt:0008394	1.9311031461569097	8.0	4.14270983707981	0.00034168739975931807
R5A WBbt:0006856	1.9311031461569097	8.0	4.14270983707981	0.00034168739975931807
R8A WBbt:0008396	2.0053763440860215	8.0	3.9892761394101877	0.0004683551120830396
RID WBbt:0003938	2.0053763440860215	8.0	3.9892761394101877	0.0004683551120830396
R9A WBbt:0006858	2.0796495420151335	8.0	3.846801991574109	0.0006310805537746439
ray 9 WBbt:0006954	3.0452011150935885	10.0	3.283855358660825	0.0006971824984311439
CAN WBbt:0006827	5.496216646754282	14.0	2.5472067241504237	0.0014001777123403387
ALN WBbt:0006851	2.302469135802469	8.0	3.474530831099196	0.001458644369061483
dorsal nerve cord WBbt:0006750	19.45957785742732	34.0	1.7472115915928208	0.001972699988153745
R7A WBbt:0006857	1.9311031461569097	7.0	3.6248711074448337	0.0020131555398881784
AQR WBbt:0003927	2.451015531660693	8.0	3.2639532049719713	0.00236527736001903
ray 8 WBbt:0006953	2.970927917164476	9.0	3.0293565683646118	0.0024586292017548528
AS neuron WBbt:0005334	2.0053763440860215	7.0	3.4906166219839143	0.0025954495942511163
PVC WBbt:0005840	3.1937475109518125	9.0	2.8180061101066145	0.004455849016138017
PLM WBbt:0005490	6.164675428116288	14.0	2.271003585387125	0.0046323375432938615
M4 neuron WBbt:0004467	1.8568299482277977	6.0	3.2313136729222522	0.008129059533223479
head muscle WBbt:0006761	12.84926324173636	23.0	1.7899858978133862	0.008925819598559304
AVK WBbt:0006823	2.0796495420151335	6.0	2.885101493680582	0.016169961537885833
DVC WBbt:0004821	2.228195937873357	6.0	2.692761394101877	0.02420305177849876
RMDVR WBbt:0005029	1.8568299482277977	5.0	2.692761394101877	0.03789854658711202
DVB WBbt:0004822	1.8568299482277977	5.0	2.692761394101877	0.03789854658711202
ALM WBbt:0005406	6.387495021903625	12.0	1.8786707400710765	0.044635135687760015
RMDVL WBbt:0005031	1.9311031461569097	5.0	2.589193648174881	0.04496336298096542
