# Supplementary material for: Tissue enrichment analysis for C. elegans genomics
Source: BMC Bioinformatics. 2016 Sep 13;17(1):366. doi: 10.1186/s12859-016-1229-9 (PMC5020436; doi:10.1186/s12859-016-1229-9)
Supplement: Additional file 4 — Results. A folder containing a complete version of the results we generated for this paper. (ZIP 1597 kb) [file 12859_2016_1229_MOESM4_ESM.zip › output/HGT25_any_Results/WBPaper00037950_AVA-neuron_embryo_enriched_WBbt_0005842_534.csv]

#WBPaper00037950_AVA-neuron_embryo_enriched_WBbt_0005842_534
Tissue	Expected	Observed	Enrichment Fold Change	Q value
AVA WBbt:0005842	1.635005973715651	12.0	7.339422725611985	1.7904916421811577e-06
RMDVL WBbt:0005031	0.8335324571883712	8.0	9.597706641184901	1.3000937620920992e-05
RMDVR WBbt:0005029	0.8014735165272799	7.0	8.73391304347826	9.863034393653477e-05
RIM WBbt:0005835	0.8335324571883712	7.0	8.397993311036789	0.00010396044201466964
SMDVL WBbt:0004970	0.9297092791716448	7.0	7.529235382308845	0.00021046320129028162
SMDVR WBbt:0004969	0.961768219832736	7.0	7.278260869565218	0.00023270134581194368
SMDDR WBbt:0004971	1.0258861011549183	7.0	6.823369565217392	0.0003393463233313884
PVC WBbt:0005840	1.3785344484269217	8.0	5.803264480716452	0.000367025829481836
SMDDL WBbt:0004972	1.0900039824771008	7.0	6.421994884910485	0.0004313273576178393
DVA WBbt:0004823	1.122062923138192	7.0	6.238509316770186	0.0004896346702657391
AVD WBbt:0006818	0.9297092791716448	6.0	6.453630327693296	0.0011092737677422324
lateral ganglion WBbt:0005105	16.285941855834327	31.0	1.9034821734239744	0.00455119983753282
PVQ WBbt:0006976	1.6029470330545599	7.0	4.36695652173913	0.005704087236505838
RIC WBbt:0006834	1.0900039824771008	5.0	4.58713920350749	0.020922077130666666
