# Supplementary material for: Tissue enrichment analysis for C. elegans genomics
Source: BMC Bioinformatics. 2016 Sep 13;17(1):366. doi: 10.1186/s12859-016-1229-9 (PMC5020436; doi:10.1186/s12859-016-1229-9)
Supplement: Additional file 4 — Results. A folder containing a complete version of the results we generated for this paper. (ZIP 1597 kb) [file 12859_2016_1229_MOESM4_ESM.zip › output/HGT25_any_Results/WBPaper00037950_BAG-neuron_embryo_enriched_WBbt_0006825_454.csv]

#WBPaper00037950_BAG-neuron_embryo_enriched_WBbt_0006825_454
Tissue	Expected	Observed	Enrichment Fold Change	Q value
OLQ WBbt:0006848	1.4287136598964556	17.0	11.898815331010454	5.398825973086165e-14
PHA WBbt:0007807	3.551373954599761	24.0	6.757947855340623	4.819405379768377e-13
ASI WBbt:0005666	5.674034249303067	29.0	5.111001930163186	2.1686029193223594e-12
PHB WBbt:0007808	3.551373954599761	23.0	6.47636669470143	2.5276219322414436e-12
outer labial quadrant sensillum WBbt:0005502	1.8777379530067704	17.0	9.053446447507952	4.5089595048331544e-12
ASG WBbt:0005664	2.4900438072481084	19.0	7.630387844862055	7.269860177201007e-12
nociceptor neuron WBbt:0008434	4.204500199123855	24.0	5.7081695477148955	1.0173632890506339e-11
osmosensory neuron WBbt:0008433	4.204500199123855	24.0	5.7081695477148955	1.0173632890506339e-11
ASK WBbt:0005668	4.286140979689367	24.0	5.599442508710801	1.2731848261569095e-11
BAG WBbt:0006825	1.591995221027479	15.0	9.422138836772984	2.5403993980830835e-11
R4B WBbt:0008400	1.1429709279171645	13.0	11.373867595818815	2.5403993980830835e-11
R6B WBbt:0008402	1.1837913181999205	13.0	10.98166526492851	4.0161917960908603e-11
R9B WBbt:0008405	1.1837913181999205	13.0	10.98166526492851	4.0161917960908603e-11
R1B WBbt:0008397	1.2246117084826762	13.0	10.61560975609756	6.224777203013239e-11
R8B WBbt:0008404	1.2246117084826762	13.0	10.61560975609756	6.224777203013239e-11
R2B WBbt:0008398	1.2246117084826762	13.0	10.61560975609756	6.224777203013239e-11
PQR WBbt:0004096	2.285941855834329	17.0	7.436759581881533	6.959118425058049e-11
PDE WBbt:0006747	1.8369175627240142	15.0	8.165853658536586	1.9471663132562097e-10
R9A WBbt:0006858	1.1429709279171645	12.0	10.498954703832753	3.195127727219625e-10
R3B WBbt:0008399	1.1837913181999205	12.0	10.136921783010933	5.305821205261359e-10
postdeirid sensillum WBbt:0005471	2.000199123855038	15.0	7.499253359880536	7.475649467745341e-10
lateral ganglion WBbt:0005105	20.736758263639985	52.0	2.5076243518340693	7.566956675005454e-10
ray 6 WBbt:0006951	1.4695340501792116	13.0	8.846341463414634	7.957534889739366e-10
nervous system WBbt:0005735	120.50179211469533	163.0	1.3526769779892922	7.957534889739366e-10
ASJ WBbt:0005667	3.347272003185982	19.0	5.676264128494943	8.147990220309143e-10
R1A WBbt:0008391	1.0205097570688968	11.0	10.778926829268293	9.055810793475834e-10
OLL WBbt:0006847	1.265432098765432	12.0	9.482926829268294	1.0516484283952498e-09
ray 1 WBbt:0006942	1.5103544404619673	13.0	8.607251153592617	1.0516484283952498e-09
R7B WBbt:0008403	1.265432098765432	12.0	9.482926829268294	1.0516484283952498e-09
ray 4 WBbt:0006949	1.5103544404619673	13.0	8.607251153592617	1.0516484283952498e-09
R4A WBbt:0008394	1.0613301473516528	11.0	10.364352720450281	1.3604054569711726e-09
R6A WBbt:0008395	1.0613301473516528	11.0	10.364352720450281	1.3604054569711726e-09
R7A WBbt:0006857	1.0613301473516528	11.0	10.364352720450281	1.3604054569711726e-09
R5B WBbt:0008401	1.306252489048188	12.0	9.18658536585366	1.433018180342022e-09
ray 2 WBbt:0006945	1.591995221027479	13.0	8.165853658536586	1.863679432938731e-09
tail WBbt:0005741	67.59856630824373	110.0	1.627253446447508	1.942035182897895e-09
R2A WBbt:0008392	1.1021505376344087	11.0	9.980487804878047	1.9787261956982967e-09
R8A WBbt:0008396	1.1021505376344087	11.0	9.980487804878047	1.9787261956982967e-09
ray 8 WBbt:0006953	1.6328156113102348	13.0	7.961707317073172	2.4815053633243947e-09
thermosensory neuron WBbt:0005838	2.245121465551573	15.0	6.681152993348116	2.8056581751159565e-09
ray 9 WBbt:0006954	1.673636001592991	13.0	7.767519333729922	3.4567658895532674e-09
ray 7 WBbt:0006952	1.7144563918757467	13.0	7.582578397212544	4.88145956507291e-09
ray 3 WBbt:0006948	1.5103544404619673	12.0	7.9451549110085695	9.6948286074978e-09
outer labial lateral sensillum WBbt:0005503	1.5103544404619673	12.0	7.9451549110085695	9.6948286074978e-09
R3A WBbt:0008393	1.0205097570688968	10.0	9.799024390243902	1.1185472405431672e-08
R5A WBbt:0006856	1.0613301473516528	10.0	9.422138836772982	1.829435428015592e-08
AWB WBbt:0005671	3.0207088809239346	16.0	5.296769940672379	3.629418719969087e-08
ray 5 WBbt:0006950	1.673636001592991	12.0	7.1700178465199285	3.7161304066521344e-08
ADL WBbt:0005661	4.286140979689367	19.0	4.432891986062718	4.6035742277344296e-08
ASER WBbt:0003903	5.347471127041019	21.0	3.927089927387824	8.6998853981964e-08
ASEL WBbt:0003904	5.347471127041019	21.0	3.927089927387824	8.6998853981964e-08
URX WBbt:0006846	1.7960971724412584	12.0	6.681152993348116	9.066162344549812e-08
AQR WBbt:0003927	1.3470728793309439	10.0	7.42350332594235	3.0897570918358423e-07
posterior lateral ganglion WBbt:0005465	6.531262445240939	22.0	3.3684146341463417	7.582831806115681e-07
ADF WBbt:0005660	3.3064516129032255	15.0	4.536585365853659	8.974638420323947e-07
AWA WBbt:0005670	1.8777379530067704	10.0	5.325556733828208	1.2617576049037555e-05
AWC WBbt:0005672	4.65352449223417	16.0	3.4382541720154043	2.2720051906754485e-05
ADE WBbt:0005415	1.3470728793309439	8.0	5.93880266075388	3.471281214239908e-05
CEP WBbt:0005244	1.5103544404619673	8.0	5.296769940672379	9.545596525214797e-05
AIM WBbt:0006814	1.1021505376344087	6.0	5.44390243902439	0.0005829638871998699
cephalic sensillum WBbt:0006920	1.9185583432895261	8.0	4.169797612869746	0.0007087108925077633
IL2 neuron WBbt:0005118	1.7552767821585027	7.0	3.9879750425411227	0.0021253667391242016
AB WBbt:0004015	1.3470728793309439	6.0	4.45410199556541	0.002167529863997204
AUA WBbt:0006817	1.3470728793309439	6.0	4.45410199556541	0.002167529863997204
RIC WBbt:0006834	1.3878932696136999	5.0	3.602582496413199	0.01583427138362344
Psub4 WBbt:0004421	1.0205097570688968	4.0	3.9196097560975613	0.020663602859995946
BDU WBbt:0006826	1.5103544404619673	5.0	3.3104812129202372	0.023982981746153844
AIA WBbt:0006812	1.0613301473516528	4.0	3.768855534709193	0.024020776561888658
Psub3 WBbt:0006875	1.1429709279171645	4.0	3.499651567944251	0.03310134061184959
ABa WBbt:0005906	1.1429709279171645	4.0	3.499651567944251	0.03310134061184959
P0 WBbt:0004422	1.1429709279171645	4.0	3.499651567944251	0.03310134061184959
ABp WBbt:0005994	1.1429709279171645	4.0	3.499651567944251	0.03310134061184959
