# Supplementary material for: Tissue enrichment analysis for C. elegans genomics
Source: BMC Bioinformatics. 2016 Sep 13;17(1):366. doi: 10.1186/s12859-016-1229-9 (PMC5020436; doi:10.1186/s12859-016-1229-9)
Supplement: Additional file 4 — Results. A folder containing a complete version of the results we generated for this paper. (ZIP 1597 kb) [file 12859_2016_1229_MOESM4_ESM.zip › output/HGT25_any_Results/WBPaper00037950_dopaminergic-neurons_embryo_enriched_WBbt_0006746_466.csv]

#WBPaper00037950_dopaminergic-neurons_embryo_enriched_WBbt_0006746_466
Tissue	Expected	Observed	Enrichment Fold Change	Q value
CEP WBbt:0005244	1.39247311827957	20.0	14.362934362934363	1.4258550903220908e-18
cephalic sensillum WBbt:0006920	1.7688172043010753	21.0	11.872340425531915	2.0624335226269798e-17
PDE WBbt:0006747	1.693548387096774	19.0	11.21904761904762	2.5737155595065497e-15
postdeirid sensillum WBbt:0005471	1.8440860215053765	19.0	10.303206997084548	1.5101943086715655e-14
nervous system WBbt:0005735	111.09677419354838	158.0	1.4221835075493612	1.7893377905619074e-12
posterior lateral ganglion WBbt:0005465	6.021505376344085	29.0	4.816071428571429	6.1742659878866445e-12
outer labial quadrant sensillum WBbt:0005502	1.7311827956989247	16.0	9.24223602484472	1.3275302083573124e-11
OLQ WBbt:0006848	1.3172043010752688	14.0	10.62857142857143	2.4119630314245772e-11
ADE WBbt:0005415	1.2419354838709677	13.0	10.467532467532468	1.597966723894175e-10
OLL WBbt:0006847	1.1666666666666665	12.0	10.285714285714286	1.0656824782982722e-09
tail WBbt:0005741	62.32258064516129	104.0	1.668737060041408	2.697463368990071e-09
R4B WBbt:0008400	1.053763440860215	11.0	10.438775510204081	3.963436773295389e-09
R3B WBbt:0008399	1.0913978494623655	11.0	10.078817733990148	6.037611839701842e-09
R9B WBbt:0008405	1.0913978494623655	11.0	10.078817733990148	6.037611839701842e-09
outer labial lateral sensillum WBbt:0005503	1.39247311827957	12.0	8.617760617760617	8.436703460403914e-09
R2B WBbt:0008398	1.1290322580645162	11.0	9.742857142857142	8.436703460403914e-09
R1B WBbt:0008397	1.1290322580645162	11.0	9.742857142857142	8.436703460403914e-09
R8B WBbt:0008404	1.1290322580645162	11.0	9.742857142857142	8.436703460403914e-09
R7B WBbt:0008403	1.1666666666666665	11.0	9.42857142857143	1.0512978425621568e-08
R5B WBbt:0008401	1.2043010752688172	11.0	9.133928571428571	1.5458847016930128e-08
R5A WBbt:0006856	0.978494623655914	10.0	10.219780219780219	1.6753487375724136e-08
R7A WBbt:0006857	0.978494623655914	10.0	10.219780219780219	1.6753487375724136e-08
ray 9 WBbt:0006954	1.543010752688172	12.0	7.7770034843205575	2.8407568299406923e-08
ray 5 WBbt:0006950	1.543010752688172	12.0	7.7770034843205575	2.8407568299406923e-08
R9A WBbt:0006858	1.053763440860215	10.0	9.489795918367347	3.661098828183828e-08
ray 7 WBbt:0006952	1.5806451612903225	12.0	7.591836734693878	3.661098828183828e-08
lateral ganglion WBbt:0005105	19.118279569892472	46.0	2.40607424071991	3.661098828183828e-08
R6B WBbt:0008402	1.0913978494623655	10.0	9.16256157635468	5.0951563514279166e-08
ray 1 WBbt:0006942	1.39247311827957	11.0	7.899613899613899	7.411394293007033e-08
ray 4 WBbt:0006949	1.39247311827957	11.0	7.899613899613899	7.411394293007033e-08
ray 3 WBbt:0006948	1.39247311827957	11.0	7.899613899613899	7.411394293007033e-08
R3A WBbt:0008393	0.9408602150537634	9.0	9.565714285714286	1.3045407425829834e-07
R1A WBbt:0008391	0.9408602150537634	9.0	9.565714285714286	1.3045407425829834e-07
ray 2 WBbt:0006945	1.467741935483871	11.0	7.4945054945054945	1.3045407425829834e-07
ray 8 WBbt:0006953	1.5053763440860213	11.0	7.307142857142858	1.6767874497812056e-07
nerve ring WBbt:0006749	23.747311827956988	51.0	2.1476115010187913	1.773820672803552e-07
PHB WBbt:0007808	3.2741935483870965	16.0	4.886699507389163	1.7739790106952332e-07
R4A WBbt:0008394	0.978494623655914	9.0	9.197802197802197	1.7739790106952332e-07
R6A WBbt:0008395	0.978494623655914	9.0	9.197802197802197	1.7739790106952332e-07
R8A WBbt:0008396	1.0161290322580645	9.0	8.857142857142858	2.521715153343665e-07
R2A WBbt:0008392	1.0161290322580645	9.0	8.857142857142858	2.521715153343665e-07
IL2 neuron WBbt:0005118	1.6182795698924732	11.0	6.79734219269103	3.473428298262365e-07
ray 6 WBbt:0006951	1.3548387096774193	10.0	7.380952380952381	4.5713028160785634e-07
ADL WBbt:0005661	3.951612903225806	17.0	4.302040816326531	4.892760727750834e-07
ASEL WBbt:0003904	4.93010752688172	19.0	3.8538713195201746	6.289732320553714e-07
PHA WBbt:0007807	3.2741935483870965	15.0	4.58128078817734	9.80970076954962e-07
ADF WBbt:0005660	3.0483870967741935	14.0	4.592592592592593	2.2371483419070813e-06
NSM WBbt:0003666	1.8440860215053765	10.0	5.42274052478134	1.2926602719714429e-05
ASK WBbt:0005668	3.951612903225806	15.0	3.795918367346939	1.3390420664982976e-05
ASER WBbt:0003903	4.93010752688172	17.0	3.448200654307525	1.3451368837690513e-05
dorsal nerve cord WBbt:0006750	9.86021505376344	25.0	2.5354416575790624	3.59928174537718e-05
osmosensory neuron WBbt:0008433	3.8763440860215055	14.0	3.611650485436893	4.882732826406446e-05
nociceptor neuron WBbt:0008434	3.8763440860215055	14.0	3.611650485436893	4.882732826406446e-05
ASJ WBbt:0005667	3.086021505376344	12.0	3.8885017421602788	7.867028785206939e-05
FLP WBbt:0006828	1.2419354838709677	7.0	5.636363636363637	0.00018095554302527265
PQR WBbt:0004096	2.10752688172043	9.0	4.270408163265306	0.00029300403110241874
SIA WBbt:0005361	1.0161290322580645	6.0	5.904761904761905	0.0003646366781625768
SDQL WBbt:0004993	1.3548387096774193	6.0	4.428571428571429	0.002526380066119729
CAN WBbt:0006827	2.78494623655914	9.0	3.2316602316602316	0.003112250010296135
AUA WBbt:0006817	1.2419354838709677	5.0	4.025974025974026	0.009612709310836196
MSappa WBbt:0006717	1.2795698924731183	5.0	3.907563025210084	0.011127633194624972
MSappp WBbt:0006125	1.2795698924731183	5.0	3.907563025210084	0.011127633194624972
AWB WBbt:0005671	2.78494623655914	8.0	2.872586872586872	0.012268582863542007
ASG WBbt:0005664	2.295698924731183	7.0	3.0491803278688523	0.013372000867024138
RIS WBbt:0005045	0.9408602150537634	4.0	4.251428571428572	0.014688228231519388
Caap WBbt:0005921	1.39247311827957	5.0	3.5907335907335907	0.0161874195404643
ABalpppaa WBbt:0006400	0.978494623655914	4.0	4.087912087912088	0.0171119322788237
AVA WBbt:0005842	1.9193548387096773	6.0	3.1260504201680677	0.01855194846779576
AIM WBbt:0006814	1.0161290322580645	4.0	3.9365079365079367	0.019779473781124966
ABpraapa WBbt:0006302	1.467741935483871	5.0	3.4065934065934065	0.02012418196342767
male gonadal cell WBbt:0008209	1.053763440860215	4.0	3.795918367346939	0.022698465854142473
AWC WBbt:0005672	4.290322580645162	10.0	2.3308270676691727	0.022698465854142473
Cpap WBbt:0006628	1.053763440860215	4.0	3.795918367346939	0.022698465854142473
RMEV WBbt:0005021	1.053763440860215	4.0	3.795918367346939	0.022698465854142473
AVM WBbt:0003832	2.5591397849462365	7.0	2.735294117647059	0.022889786032173634
AVD WBbt:0006818	1.0913978494623655	4.0	3.6650246305418723	0.02485426355223182
MSapaa WBbt:0006236	1.0913978494623655	4.0	3.6650246305418723	0.02485426355223182
thermosensory neuron WBbt:0005838	2.0698924731182795	6.0	2.898701298701299	0.02485426355223182
MSpppa WBbt:0006479	1.0913978494623655	4.0	3.6650246305418723	0.02485426355223182
ventral nerve cord WBbt:0005829	16.86021505376344	27.0	1.6014030612244898	0.02730732688100995
ABplaaap WBbt:0006478	1.1290322580645162	4.0	3.5428571428571427	0.02730732688100995
RMED WBbt:0005027	1.1290322580645162	4.0	3.5428571428571427	0.02730732688100995
ALN WBbt:0006851	1.1666666666666665	4.0	3.428571428571429	0.030639966780491513
URX WBbt:0006846	1.6559139784946237	5.0	3.019480519480519	0.031056738152098157
ASI WBbt:0005666	5.231182795698925	11.0	2.1027749229188077	0.031452103490186796
SMDDR WBbt:0004971	1.2043010752688172	4.0	3.321428571428571	0.03399881350664081
ABplapaa WBbt:0006730	1.2043010752688172	4.0	3.321428571428571	0.03399881350664081
ABarapap WBbt:0006334	1.2043010752688172	4.0	3.321428571428571	0.03399881350664081
AWA WBbt:0005670	1.7311827956989247	5.0	2.888198757763975	0.036553887760653866
MSapa WBbt:0005898	1.2419354838709677	4.0	3.220779220779221	0.03714476981739578
AQR WBbt:0003927	1.2419354838709677	4.0	3.220779220779221	0.03714476981739578
ABprpppa WBbt:0005943	1.2419354838709677	4.0	3.220779220779221	0.03714476981739578
Cppa WBbt:0006168	1.7688172043010753	5.0	2.8267477203647418	0.038876812856124404
ABprpppp WBbt:0006179	1.2795698924731183	4.0	3.1260504201680672	0.04045086849477443
ABprpapa WBbt:0006259	1.2795698924731183	4.0	3.1260504201680672	0.04045086849477443
SMDDL WBbt:0004972	1.2795698924731183	4.0	3.1260504201680672	0.04045086849477443
RIC WBbt:0006834	1.2795698924731183	4.0	3.1260504201680672	0.04045086849477443
MSapp WBbt:0006036	1.2795698924731183	4.0	3.1260504201680672	0.04045086849477443
MSppaa WBbt:0006531	1.2795698924731183	4.0	3.1260504201680672	0.04045086849477443
ABalppap WBbt:0006112	1.3172043010752688	4.0	3.036734693877551	0.04303776828624046
ABplppppp WBbt:0006574	1.3548387096774193	4.0	2.9523809523809526	0.04800971986129422
