# Supplementary material for: Tissue enrichment analysis for C. elegans genomics
Source: BMC Bioinformatics. 2016 Sep 13;17(1):366. doi: 10.1186/s12859-016-1229-9 (PMC5020436; doi:10.1186/s12859-016-1229-9)
Supplement: Additional file 4 — Results. A folder containing a complete version of the results we generated for this paper. (ZIP 1597 kb) [file 12859_2016_1229_MOESM4_ESM.zip › output/HGT25_any_Results/WBPaper00037950_dopaminergic-neurons_larva_enriched_WBbt_0006746_1230.csv]

#WBPaper00037950_dopaminergic-neurons_larva_enriched_WBbt_0006746_1230
Tissue	Expected	Observed	Enrichment Fold Change	Q value
CEP WBbt:0005244	2.9912385503783354	23.0	7.689122620157103	1.9690305680932245e-15
cephalic sensillum WBbt:0006920	3.7996814018319394	24.0	6.316319044125354	1.5789449475098196e-13
nervous system WBbt:0005735	238.65232974910393	303.0	1.2696293403820738	1.8753768072218256e-10
ADE WBbt:0005415	2.6678614097968936	16.0	5.997313031795791	7.875847721591264e-09
PDE WBbt:0006747	3.6379928315412187	18.0	4.947783251231527	3.693412496456454e-08
postdeirid sensillum WBbt:0005471	3.9613699721226605	18.0	4.5438825776616065	1.7539789610684816e-07
nerve ring WBbt:0006749	51.01274392672242	87.0	1.7054561919855105	3.706981829060026e-06
posterior lateral ganglion WBbt:0005465	12.935085623257665	33.0	2.5512007389162563	5.45064269488247e-06
OLQ WBbt:0006848	2.8295499800876143	13.0	4.594370161857847	1.0086810034093236e-05
outer labial quadrant sensillum WBbt:0005502	3.7188371166865792	15.0	4.03351895480831	1.1412065116275026e-05
tail WBbt:0005741	133.87813620071685	180.0	1.3445063182694366	1.1412065116275026e-05
lateral ganglion WBbt:0005105	41.068896853843086	71.0	1.7288022186881815	2.4854556582227758e-05
retrovesicular ganglion WBbt:0005656	9.620469932297889	25.0	2.5986256571594155	6.617451989704097e-05
PHA WBbt:0007807	7.033452807646356	18.0	2.559198233395618	0.001544573379461589
CAN WBbt:0006827	5.982477100756671	16.0	2.6744774330981227	0.001835407165048186
ventral nerve cord WBbt:0005829	36.218239745121465	58.0	1.6014030612244898	0.0021549056762326995
lateral nerve cord WBbt:0006769	6.710075667064913	17.0	2.533503472016144	0.0022181134945133112
AIY WBbt:0005413	6.225009956192752	16.0	2.5702770136267676	0.0026057057730836893
dorsal nerve cord WBbt:0006750	21.181202708084427	38.0	1.7940435452938743	0.002624476195589456
PHB WBbt:0007808	7.033452807646356	17.0	2.417020553762528	0.0035855593649897688
R9A WBbt:0006858	2.2636399840700916	8.0	3.5341308937368052	0.005132557757774444
ASER WBbt:0003903	10.590601354042214	22.0	2.0773135787613284	0.005757881303647604
ASEL WBbt:0003904	10.590601354042214	22.0	2.0773135787613284	0.005757881303647604
R6B WBbt:0008402	2.344484269215452	8.0	3.412264311194156	0.006053859527941355
NSM WBbt:0003666	3.9613699721226605	11.0	2.7768171307932037	0.0071886559406777965
R2B WBbt:0008398	2.4253285543608127	8.0	3.2985221674876843	0.007417004093756961
R1B WBbt:0008397	2.4253285543608127	8.0	3.2985221674876843	0.007417004093756961
ALM WBbt:0005406	6.952608522500996	16.0	2.301294535456524	0.007417004093756961
osmosensory neuron WBbt:0008433	8.326961369972123	18.0	2.161652876751638	0.007792182497404395
BDU WBbt:0006826	2.9912385503783354	9.0	3.008787112235388	0.007792182497404395
nociceptor neuron WBbt:0008434	8.326961369972123	18.0	2.161652876751638	0.007792182497404395
OLL WBbt:0006847	2.506172839506173	8.0	3.1921182266009853	0.007805981001215351
R7B WBbt:0008403	2.506172839506173	8.0	3.1921182266009853	0.007805981001215351
R1A WBbt:0008391	2.0211071286340103	7.0	3.463448275862069	0.007805981001215351
ADL WBbt:0005661	8.488649940262842	18.0	2.1204785362420835	0.008289938978068134
ASI WBbt:0005666	11.237355635205098	22.0	1.9577559627175105	0.008289938978068134
ASK WBbt:0005668	8.488649940262842	18.0	2.1204785362420835	0.008289938978068134
R5B WBbt:0008401	2.587017124651533	8.0	3.0923645320197046	0.008606996917461068
R4A WBbt:0008394	2.101951413779371	7.0	3.3302387267904505	0.00860848464232425
R7A WBbt:0006857	2.101951413779371	7.0	3.3302387267904505	0.00860848464232425
R5A WBbt:0006856	2.101951413779371	7.0	3.3302387267904505	0.00860848464232425
R6A WBbt:0008395	2.101951413779371	7.0	3.3302387267904505	0.00860848464232425
HSN WBbt:0006830	8.731182795698926	18.0	2.0615763546798025	0.009667492072021097
R2A WBbt:0008392	2.1827956989247315	7.0	3.2068965517241375	0.010090085579167076
R8A WBbt:0008396	2.1827956989247315	7.0	3.2068965517241375	0.010090085579167076
R4B WBbt:0008400	2.2636399840700916	7.0	3.0923645320197046	0.012309548504239447
ray 5 WBbt:0006950	3.3146156909597773	9.0	2.715246906163643	0.012309548504239447
PQR WBbt:0004096	4.527279968140183	11.0	2.4297149894440535	0.013486180793510131
ray 7 WBbt:0006952	3.3954599761051374	9.0	2.6505981703026036	0.014097669049266076
AVG WBbt:0003850	2.344484269215452	7.0	2.985731272294887	0.014868854075725746
R9B WBbt:0008405	2.344484269215452	7.0	2.985731272294887	0.014868854075725746
ray 6 WBbt:0006951	2.910394265232975	8.0	2.748768472906404	0.01579077025484374
IL2 neuron WBbt:0005118	3.476304261250498	9.0	2.5889563523885895	0.01579077025484374
SDQL WBbt:0004993	2.910394265232975	8.0	2.748768472906404	0.01579077025484374
R8B WBbt:0008404	2.4253285543608127	7.0	2.8862068965517236	0.017156614963810504
ASJ WBbt:0005667	6.6292313819195545	14.0	2.1118587047939443	0.017156614963810504
outer labial lateral sensillum WBbt:0005503	2.9912385503783354	8.0	2.6744774330981227	0.01770607755771628
ray 1 WBbt:0006942	2.9912385503783354	8.0	2.6744774330981227	0.01770607755771628
pm7 WBbt:0003721	3.0720828355236955	8.0	2.6040964480165933	0.02085007664351285
R3A WBbt:0008393	2.0211071286340103	6.0	2.9686699507389163	0.022101357225145026
RIS WBbt:0005045	2.0211071286340103	6.0	2.9686699507389163	0.022101357225145026
ASG WBbt:0005664	4.931501393866985	11.0	2.2305580230961803	0.022514409328928713
SMDDR WBbt:0004971	2.587017124651533	7.0	2.7058189655172415	0.023325371986940072
ray 2 WBbt:0006945	3.152927120669056	8.0	2.537324744221296	0.023325371986940072
thermosensory neuron WBbt:0005838	4.446435682994823	10.0	2.2489923869234216	0.027703400025280624
FLP WBbt:0006828	2.6678614097968936	7.0	2.6238244514106586	0.027703400025280624
AQR WBbt:0003927	2.6678614097968936	7.0	2.6238244514106586	0.027703400025280624
SMDDL WBbt:0004972	2.748705694942254	7.0	2.546653144016227	0.031285172027992296
AIM WBbt:0006814	2.1827956989247315	6.0	2.7487684729064035	0.031285172027992296
ray 9 WBbt:0006954	3.3146156909597773	8.0	2.4135528054787936	0.031285172027992296
uv1 WBbt:0006791	2.1827956989247315	6.0	2.7487684729064035	0.031285172027992296
ADF WBbt:0005660	6.548387096774193	13.0	1.9852216748768474	0.03150337616419413
muscle cell WBbt:0003675	110.19076065312623	132.0	1.1979225773341189	0.033366342661006514
AWB WBbt:0005671	5.982477100756671	12.0	2.005858074823592	0.035849100895639335
AVA WBbt:0005842	4.123058542413381	9.0	2.182845552013909	0.041530100368978466
R3B WBbt:0008399	2.344484269215452	6.0	2.5591982333956174	0.04274132822380275
SMDVL WBbt:0004970	2.344484269215452	6.0	2.5591982333956174	0.04274132822380275
AVM WBbt:0003832	5.497411389884508	11.0	2.00094175601275	0.04469295589693433
ray 4 WBbt:0006949	2.9912385503783354	7.0	2.3401677539608574	0.047799343548663865
SMDVR WBbt:0004969	2.4253285543608127	6.0	2.4738916256157633	0.04937224542901586
