# Supplementary material for: Tissue enrichment analysis for C. elegans genomics
Source: BMC Bioinformatics. 2016 Sep 13;17(1):366. doi: 10.1186/s12859-016-1229-9 (PMC5020436; doi:10.1186/s12859-016-1229-9)
Supplement: Additional file 4 — Results. A folder containing a complete version of the results we generated for this paper. (ZIP 1597 kb) [file 12859_2016_1229_MOESM4_ESM.zip › output/HGT25_any_Results/WBPaper00037950_GABAergic-motor-neurons_embryo_enriched_WBbt_0005190_361.csv]

#WBPaper00037950_GABAergic-motor-neurons_embryo_enriched_WBbt_0005190_361
Tissue	Expected	Observed	Enrichment Fold Change	Q value
RMEL WBbt:0005025	0.8494623655913979	14.0	16.481012658227847	8.771729523009623e-14
RMER WBbt:0005023	0.8494623655913979	14.0	16.481012658227847	8.771729523009623e-14
nervous system WBbt:0005735	92.87455197132617	138.0	1.4858752701451063	8.771729523009623e-14
RMED WBbt:0005027	0.943847072879331	13.0	13.773417721518987	5.717369456337791e-12
RMEV WBbt:0005021	0.8809239346873755	12.0	13.622061482820977	4.177914892210505e-11
dorsal nerve cord WBbt:0006750	8.242931103146157	31.0	3.7607981447482848	9.52108242493648e-10
RIS WBbt:0005045	0.7865392273994425	10.0	12.713924050632912	4.270494763884443e-09
ventral nerve cord WBbt:0005829	14.094782954998008	39.0	2.766981238698011	2.8251866335873995e-08
nerve ring WBbt:0006749	19.852250099561928	46.0	2.3171176954402295	2.4134947112268585e-07
DVB WBbt:0004822	0.7865392273994425	8.0	10.171139240506328	1.48210105483722e-06
AS neuron WBbt:0005334	0.8494623655913979	8.0	9.417721518987342	2.928138330987105e-06
retrovesicular ganglion WBbt:0005656	3.743926722421346	14.0	3.739389426656739	0.00013246614304437184
ALN WBbt:0006851	0.9753086419753085	7.0	7.177215189873419	0.00013246614304437184
PVC WBbt:0005840	1.352847471127041	8.0	5.913453046806005	0.00017961485584381778
PLM WBbt:0005490	2.611310234966149	11.0	4.212444715571146	0.00026834440648603147
SDQL WBbt:0004993	1.1326164874551972	7.0	6.180379746835443	0.00033325835096804674
SIA WBbt:0005361	0.8494623655913979	6.0	7.063291139240506	0.00038100921797697157
SDQR WBbt:0004991	1.1640780565511748	7.0	6.013342456380431	0.00038100921797697157
NSM WBbt:0003666	1.5416168857029073	8.0	5.189356755360372	0.00041007137514596846
AVM WBbt:0003832	2.1393866985264838	9.0	4.20681310498883	0.001000886259219373
SMDDR WBbt:0004971	1.0067702110712864	6.0	5.959651898734177	0.001023802932145741
SMDDL WBbt:0004972	1.0696933492632419	6.0	5.609084139985107	0.0014813155623597753
lateral ganglion WBbt:0005105	15.98247710075667	31.0	1.9396242400079737	0.001629418893028654
preanal ganglion WBbt:0005448	5.442851453604141	15.0	2.755908392478233	0.001743725209287893
diagonal muscle WBbt:0005815	0.7865392273994425	5.0	6.356962025316456	0.0017647863388315199
anal sphincter muscle WBbt:0005798	3.869772998805257	12.0	3.100957085520222	0.001972903963712665
HSN WBbt:0006830	3.3978494623655915	11.0	3.2373417721518987	0.0021335257699904393
BDU WBbt:0006826	1.1640780565511748	6.0	5.154293534040369	0.0021335257699904393
CEP WBbt:0005244	1.1640780565511748	6.0	5.154293534040369	0.0021335257699904393
muscle cell WBbt:0003675	42.8821186778176	63.0	1.4691438283013085	0.002309421991335469
RID WBbt:0003938	0.8494623655913979	5.0	5.886075949367089	0.002309421991335469
AVA WBbt:0005842	1.6045400238948624	7.0	4.362620997766196	0.0023468819242342094
SMDVL WBbt:0004970	0.9123855037833533	5.0	5.480139676996944	0.0032306280559638704
DVC WBbt:0004821	0.943847072879331	5.0	5.2974683544303796	0.0038186860632003377
SMDVR WBbt:0004969	0.943847072879331	5.0	5.2974683544303796	0.0038186860632003377
ALM WBbt:0005406	2.705694942254082	9.0	3.3263173388283778	0.004161222781219261
OLL WBbt:0006847	0.9753086419753085	5.0	5.126582278481013	0.004239358252567243
CAN WBbt:0006827	2.3281561131023496	8.0	3.4361956893602463	0.00562724574417732
AUA WBbt:0006817	1.038231780167264	5.0	4.815880322209436	0.005743210723421883
cephalic sensillum WBbt:0006920	1.4786937475109518	6.0	4.057635335308376	0.006624967647290253
RIC WBbt:0006834	1.0696933492632419	5.0	4.674236783320922	0.006624967647290253
uterine muscle WBbt:0005342	4.152927120669056	11.0	2.6487341772151898	0.009097867704791707
PVQ WBbt:0006976	1.573078454798885	6.0	3.8141772151898734	0.009220174975707646
outer labial lateral sensillum WBbt:0005503	1.1640780565511748	5.0	4.295244611700308	0.009629994839427837
lateral nerve cord WBbt:0006769	2.611310234966149	8.0	3.063596156779015	0.011099979186210338
AIA WBbt:0006812	0.8180007964954202	4.0	4.889970788704965	0.011233963940422914
male gonadal cell WBbt:0008209	0.8809239346873755	4.0	4.540687160940326	0.015613780126844775
tail WBbt:0005741	52.10035842293907	69.0	1.3243670886075949	0.016157263169309145
AVD WBbt:0006818	0.9123855037833533	4.0	4.384111741597556	0.017643306703655645
IL2 neuron WBbt:0005118	1.352847471127041	5.0	3.695908154253753	0.01902145287576065
somatic gonad WBbt:0005785	15.164476304261251	25.0	1.6485897368559272	0.036711398760807465
posterior lateral ganglion WBbt:0005465	5.033851055356431	11.0	2.185205696202532	0.03792343839647529
DVA WBbt:0004823	1.1011549183592193	4.0	3.632549728752261	0.03830932622292359
