# Supplementary material for: Tissue enrichment analysis for C. elegans genomics
Source: BMC Bioinformatics. 2016 Sep 13;17(1):366. doi: 10.1186/s12859-016-1229-9 (PMC5020436; doi:10.1186/s12859-016-1229-9)
Supplement: Additional file 4 — Results. A folder containing a complete version of the results we generated for this paper. (ZIP 1597 kb) [file 12859_2016_1229_MOESM4_ESM.zip › output/HGT25_any_Results/WBPaper00037950_GABAergic-motor-neurons_larva_enriched_WBbt_0005190_132.csv]

#WBPaper00037950_GABAergic-motor-neurons_larva_enriched_WBbt_0005190_132
Tissue	Expected	Observed	Enrichment Fold Change	Q value
RMER WBbt:0005023	0.2741935483870968	6.0	21.882352941176467	2.5686137265648163e-06
RMEL WBbt:0005025	0.2741935483870968	6.0	21.882352941176467	2.5686137265648163e-06
RMEV WBbt:0005021	0.2843488649940263	5.0	17.584033613445378	3.986079527722266e-05
RMED WBbt:0005027	0.3046594982078853	5.0	16.411764705882355	4.6396049835791677e-05
DVB WBbt:0004822	0.25388291517323774	4.0	15.75529411764706	0.00037398728147985125
RIS WBbt:0005045	0.25388291517323774	4.0	15.75529411764706	0.00037398728147985125
AS neuron WBbt:0005334	0.2741935483870968	4.0	14.588235294117645	0.0003997323047200116
nervous system WBbt:0005735	29.978494623655912	43.0	1.434361549497848	0.0011171273464380747
nerve ring WBbt:0006749	6.408004778972521	17.0	2.652931854199683	0.0012262496218101893
dorsal nerve cord WBbt:0006750	2.6606929510155317	10.0	3.7584193982936687	0.0021621216887433756
retrovesicular ganglion WBbt:0005656	1.2084826762246117	6.0	4.964903608502224	0.007233754228310996
