# Supplementary material for: Tissue enrichment analysis for C. elegans genomics
Source: BMC Bioinformatics. 2016 Sep 13;17(1):366. doi: 10.1186/s12859-016-1229-9 (PMC5020436; doi:10.1186/s12859-016-1229-9)
Supplement: Additional file 4 — Results. A folder containing a complete version of the results we generated for this paper. (ZIP 1597 kb) [file 12859_2016_1229_MOESM4_ESM.zip › output/HGT25_any_Results/WBPaper00037950_germline-precursors_embryo_enriched_WBbt_0006849_974.csv]

#WBPaper00037950_germline-precursors_embryo_enriched_WBbt_0006849_974
Tissue	Expected	Observed	Enrichment Fold Change	Q value
Z2 WBbt:0004576	2.3831142970927917	12.0	5.035427807486631	0.0001375773865968136
Z3 WBbt:0004575	2.3831142970927917	12.0	5.035427807486631	0.0001375773865968136
AB WBbt:0004015	1.7873357228195939	10.0	5.5949197860962565	0.0001375773865968136
Psub4 WBbt:0004421	1.3540422142572681	8.0	5.908235294117647	0.0003870414464878225
Psub1 WBbt:0006874	1.733174034249303	9.0	5.192784926470589	0.0003870414464878225
P0 WBbt:0004422	1.5165272799681402	8.0	5.275210084033613	0.0007551917428986934
ABp WBbt:0005994	1.5165272799681402	8.0	5.275210084033613	0.0007551917428986934
ABa WBbt:0005906	1.5165272799681402	8.0	5.275210084033613	0.0007551917428986934
Psub2 WBbt:0006873	1.5706889685384309	8.0	5.093306288032455	0.0007551917428986934
Psub3 WBbt:0006875	1.5165272799681402	8.0	5.275210084033613	0.0007551917428986934
hypodermis WBbt:0005733	81.1342094782955	110.0	1.3557782926254613	0.002005556398986342
EMS WBbt:0006876	1.5165272799681402	6.0	3.95640756302521	0.021659585838002503
oocyte WBbt:0006797	7.907606531262445	17.0	2.149828767123288	0.02875479281554774
hyp7 syncytium WBbt:0005734	7.961768219832736	17.0	2.135204081632653	0.02896630917884405
