# Supplementary material for: Tissue enrichment analysis for C. elegans genomics
Source: BMC Bioinformatics. 2016 Sep 13;17(1):366. doi: 10.1186/s12859-016-1229-9 (PMC5020436; doi:10.1186/s12859-016-1229-9)
Supplement: Additional file 4 — Results. A folder containing a complete version of the results we generated for this paper. (ZIP 1597 kb) [file 12859_2016_1229_MOESM4_ESM.zip › output/HGT25_any_Results/WBPaper00037950_hypodermis_embryo_enriched_WBbt_0005733_734.csv]

#WBPaper00037950_hypodermis_embryo_enriched_WBbt_0005733_734
Tissue	Expected	Observed	Enrichment Fold Change	Q value
hypodermis WBbt:0005733	56.972919155714855	109.0	1.9131896630061722	1.8736890852377442e-13
hyp7 syncytium WBbt:0005734	5.590800477897252	22.0	3.9350357944224807	1.0039804207130945e-06
ABalaapa WBbt:0006130	1.293110314615691	8.0	6.186633815829997	0.0004905288227122168
Dpa WBbt:0006045	1.1409796893667863	7.0	6.135078534031413	0.00124953398023716
ABalaaaa WBbt:0006427	1.483273596176822	8.0	5.39347563431333	0.00124953398023716
ABprappp WBbt:0006702	1.635404221425727	8.0	4.891756970656276	0.0019587436429950116
MSapp WBbt:0006036	1.293110314615691	7.0	5.413304588851247	0.0019587436429950116
Dpp WBbt:0006199	0.9888490641178813	6.0	6.067660088602497	0.0021271289233348897
Eal WBbt:0006441	1.3691756272401434	7.0	5.112565445026178	0.0023589036090937436
ABalaaap WBbt:0005982	1.4072082835523696	7.0	4.974388000566011	0.00262147826396795
ABarapaa WBbt:0006515	1.4072082835523696	7.0	4.974388000566011	0.00262147826396795
ABa WBbt:0005906	1.0649143767423337	6.0	5.6342557965594615	0.00262147826396795
ABaraaaa WBbt:0006360	1.4072082835523696	7.0	4.974388000566011	0.00262147826396795
ABplapap WBbt:0006424	1.1029470330545599	6.0	5.43997111391948	0.00262147826396795
ABplaapa WBbt:0006619	1.1409796893667863	6.0	5.258638743455497	0.0030846353160659014
Daa WBbt:0006289	1.1790123456790123	6.0	5.0890052356020945	0.0030846353160659014
ABaraaapp WBbt:0006189	1.1409796893667863	6.0	5.258638743455497	0.0030846353160659014
Dap WBbt:0006210	1.1409796893667863	6.0	5.258638743455497	0.0030846353160659014
ABalpapa WBbt:0006573	1.521306252489048	7.0	4.601308900523561	0.0030846353160659014
ABalpaaa WBbt:0006557	1.5593389088012743	7.0	4.489081854169327	0.0030846353160659014
ABalpapp WBbt:0006607	1.2170450019912384	6.0	4.929973821989529	0.0034147447708366236
ABplapaa WBbt:0006730	1.2170450019912384	6.0	4.929973821989529	0.0034147447708366236
MSapa WBbt:0005898	1.2550776583034648	6.0	4.7805806758686336	0.003831428892206703
ABprpaap WBbt:0006253	1.2550776583034648	6.0	4.7805806758686336	0.003831428892206703
ABaraaap WBbt:0005861	1.293110314615691	6.0	4.639975361872497	0.0042977445597891205
ABalappa WBbt:0006157	1.293110314615691	6.0	4.639975361872497	0.0042977445597891205
hyp6 WBbt:0004679	2.167861409796894	8.0	3.69027280242491	0.004378502043218149
ABaraapap WBbt:0006006	0.9508164078056551	5.0	5.2586387434554975	0.00448332163928799
ABplpapp WBbt:0006420	1.3311429709279172	6.0	4.507404637247569	0.004484106397436011
MSaaa WBbt:0006438	0.9888490641178813	5.0	5.056383407168748	0.005210110518982635
ABaraapa WBbt:0005853	1.3691756272401434	6.0	4.382198952879581	0.005210110518982635
ABplpapa WBbt:0006087	1.4452409398645958	6.0	4.151556902728024	0.005833040830855444
ABaraapp WBbt:0006153	1.4072082835523696	6.0	4.263761143342295	0.005833040830855444
ABp WBbt:0005994	1.0649143767423337	5.0	4.695213163799552	0.005833040830855444
excretory duct cell WBbt:0004540	1.4072082835523696	6.0	4.263761143342295	0.005833040830855444
MSaap WBbt:0006312	1.0268817204301075	5.0	4.869109947643979	0.005833040830855444
MSpp WBbt:0006255	1.0268817204301075	5.0	4.869109947643979	0.005833040830855444
ABplappp WBbt:0006470	1.4452409398645958	6.0	4.151556902728024	0.005833040830855444
Caap WBbt:0005921	1.4072082835523696	6.0	4.263761143342295	0.005833040830855444
ABplaapp WBbt:0005896	1.0268817204301075	5.0	4.869109947643979	0.005833040830855444
ABprappa WBbt:0006269	1.4452409398645958	6.0	4.151556902728024	0.005833040830855444
ABplpppa WBbt:0006423	1.4072082835523696	6.0	4.263761143342295	0.005833040830855444
ABalpaap WBbt:0005934	1.4072082835523696	6.0	4.263761143342295	0.005833040830855444
MSppa WBbt:0006458	1.1029470330545599	5.0	4.533309261599567	0.006739663883883058
ABplappa WBbt:0006095	1.1409796893667863	5.0	4.38219895287958	0.007980314026250995
ABplaaaa WBbt:0006584	1.1409796893667863	5.0	4.38219895287958	0.007980314026250995
ABplaaap WBbt:0006478	1.1409796893667863	5.0	4.38219895287958	0.007980314026250995
ABprapaa WBbt:0006163	1.1790123456790123	5.0	4.2408376963350785	0.008987798405122847
ABalapap WBbt:0006562	1.1790123456790123	5.0	4.2408376963350785	0.008987798405122847
P3 WBbt:0006772	1.1790123456790123	5.0	4.2408376963350785	0.008987798405122847
P8 WBbt:0006777	1.2170450019912384	5.0	4.108311518324608	0.010086727382459644
P5 WBbt:0006774	1.2170450019912384	5.0	4.108311518324608	0.010086727382459644
P1 WBbt:0006770	1.2170450019912384	5.0	4.108311518324608	0.010086727382459644
P9 WBbt:0006778	1.293110314615691	5.0	3.866646134893748	0.011280675581464865
ABarappa WBbt:0006005	1.2550776583034648	5.0	3.983817229890528	0.011280675581464865
P7 WBbt:0006776	1.293110314615691	5.0	3.866646134893748	0.011280675581464865
P11 WBbt:0004410	2.2058940661091198	7.0	3.173316483119697	0.011280675581464865
ABprpppa WBbt:0005943	1.2550776583034648	5.0	3.983817229890528	0.011280675581464865
MSpaap WBbt:0005878	1.2550776583034648	5.0	3.983817229890528	0.011280675581464865
ABpraaap WBbt:0006534	1.2550776583034648	5.0	3.983817229890528	0.011280675581464865
ABalaapp WBbt:0006553	1.2550776583034648	5.0	3.983817229890528	0.011280675581464865
MSppaa WBbt:0006531	1.293110314615691	5.0	3.866646134893748	0.011280675581464865
P4 WBbt:0006773	1.293110314615691	5.0	3.866646134893748	0.011280675581464865
AB WBbt:0004015	1.2550776583034648	5.0	3.983817229890528	0.011280675581464865
ABprpapa WBbt:0006259	1.293110314615691	5.0	3.866646134893748	0.011280675581464865
ABprapap WBbt:0006678	1.293110314615691	5.0	3.866646134893748	0.011280675581464865
P2 WBbt:0006771	1.2550776583034648	5.0	3.983817229890528	0.011280675581464865
P6 WBbt:0006775	1.2550776583034648	5.0	3.983817229890528	0.011280675581464865
ABpraapp WBbt:0006335	1.2550776583034648	5.0	3.983817229890528	0.011280675581464865
ABprpppp WBbt:0006179	1.293110314615691	5.0	3.866646134893748	0.011280675581464865
MSaaap WBbt:0006160	1.3311429709279172	5.0	3.7561705310396407	0.011803345721749452
ABprpaaa WBbt:0006167	1.3311429709279172	5.0	3.7561705310396407	0.011803345721749452
Epl WBbt:0006000	1.3691756272401434	5.0	3.6518324607329844	0.0133477314024744
MSpap WBbt:0006034	0.9508164078056551	4.0	4.206910994764398	0.0133477314024744
MSaapp WBbt:0006425	1.3691756272401434	5.0	3.6518324607329844	0.0133477314024744
ABprppaa WBbt:0005984	1.4072082835523696	5.0	3.553134286118579	0.014826943411944295
MSpa WBbt:0006142	0.9888490641178813	4.0	4.045106725734998	0.015592527301854495
MSaa WBbt:0006699	0.9888490641178813	4.0	4.045106725734998	0.015592527301854495
ABprppap WBbt:0006346	1.4452409398645958	5.0	3.4596307522733536	0.016412546841782373
ABplpppp WBbt:0006647	1.4452409398645958	5.0	3.4596307522733536	0.016412546841782373
MSap WBbt:0006744	1.0268817204301075	4.0	3.8952879581151834	0.01763880929843865
Cppp WBbt:0006268	1.483273596176822	5.0	3.370922271445832	0.01810729384243127
ABalpppa WBbt:0006649	1.483273596176822	5.0	3.370922271445832	0.01810729384243127
Capp WBbt:0006098	1.483273596176822	5.0	3.370922271445832	0.01810729384243127
ABpraapa WBbt:0006302	1.483273596176822	5.0	3.370922271445832	0.01810729384243127
P10 WBbt:0006779	1.483273596176822	5.0	3.370922271445832	0.01810729384243127
ABalappp WBbt:0006242	1.0649143767423337	4.0	3.756170531039641	0.01938578779222811
Cpap WBbt:0006628	1.0649143767423337	4.0	3.756170531039641	0.01938578779222811
ABalapaa WBbt:0006139	1.0649143767423337	4.0	3.756170531039641	0.01938578779222811
ABprpapp WBbt:0005852	1.0649143767423337	4.0	3.756170531039641	0.01938578779222811
MSpaa WBbt:0006598	1.0649143767423337	4.0	3.756170531039641	0.01938578779222811
Capa WBbt:0006444	1.5593389088012743	5.0	3.2064870386923765	0.020884900787871585
MSapaa WBbt:0006236	1.1029470330545599	4.0	3.6266474092796535	0.021248932143806996
ABarpppa WBbt:0006689	1.1029470330545599	4.0	3.6266474092796535	0.021248932143806996
MSaapa WBbt:0006536	1.1029470330545599	4.0	3.6266474092796535	0.021248932143806996
MSpppa WBbt:0006479	1.1029470330545599	4.0	3.6266474092796535	0.021248932143806996
ABarppap WBbt:0005859	1.1029470330545599	4.0	3.6266474092796535	0.021248932143806996
MSppap WBbt:0006383	1.1029470330545599	4.0	3.6266474092796535	0.021248932143806996
ABalppaa WBbt:0005944	1.5973715651135005	5.0	3.130142109199701	0.02194190300072656
MSapap WBbt:0006475	1.1409796893667863	4.0	3.5057591623036646	0.02299558001038022
ABarpppp WBbt:0006532	1.1409796893667863	4.0	3.5057591623036646	0.02299558001038022
MSppp WBbt:0006710	1.1409796893667863	4.0	3.5057591623036646	0.02299558001038022
ABalpppp WBbt:0006089	1.1790123456790123	4.0	3.3926701570680633	0.025813751461700465
ABarapap WBbt:0006334	1.2170450019912384	4.0	3.286649214659686	0.02938390645853336
MSaaaa WBbt:0005894	1.2170450019912384	4.0	3.286649214659686	0.02938390645853336
amphid sheath cell WBbt:0006754	1.2170450019912384	4.0	3.286649214659686	0.02938390645853336
ABarpaaa WBbt:0006398	1.711469534050179	5.0	2.9214659685863875	0.02938390645853336
Cpapa WBbt:0005962	1.711469534050179	5.0	2.9214659685863875	0.02938390645853336
ABarppaa WBbt:0006465	1.2550776583034648	4.0	3.1870537839124222	0.03204449035370788
MSpppp WBbt:0006409	1.2550776583034648	4.0	3.1870537839124222	0.03204449035370788
Cppa WBbt:0006168	1.7875348466746317	5.0	2.7971482677954773	0.034240675903340956
cephalic sensillum WBbt:0006920	1.7875348466746317	5.0	2.7971482677954773	0.034240675903340956
Cpapp WBbt:0005897	1.7875348466746317	5.0	2.7971482677954773	0.034240675903340956
MSappp WBbt:0006125	1.293110314615691	4.0	3.0933169079149985	0.03483773422313568
Ear WBbt:0006370	1.293110314615691	4.0	3.0933169079149985	0.03483773422313568
ABarappp WBbt:0006524	1.293110314615691	4.0	3.0933169079149985	0.03483773422313568
MSappa WBbt:0006717	1.293110314615691	4.0	3.0933169079149985	0.03483773422313568
P12 WBbt:0004409	1.8255675029868577	5.0	2.7388743455497386	0.03567610868210231
ABalppap WBbt:0006112	1.3311429709279172	4.0	3.0049364248317127	0.03776256913731526
ABplpaap WBbt:0006077	1.3691756272401434	4.0	2.9214659685863875	0.04217820543589188
ABplpaaa WBbt:0006315	1.3691756272401434	4.0	2.9214659685863875	0.04217820543589188
MSpapp WBbt:0006201	1.3691756272401434	4.0	2.9214659685863875	0.04217820543589188
hyp5 WBbt:0004685	1.9396654719235362	5.0	2.5777640899291656	0.045732563201034956
ABprpappp WBbt:0005847	1.4072082835523696	4.0	2.8425074288948635	0.04577545202597619
