# Supplementary material for: Tissue enrichment analysis for C. elegans genomics
Source: BMC Bioinformatics. 2016 Sep 13;17(1):366. doi: 10.1186/s12859-016-1229-9 (PMC5020436; doi:10.1186/s12859-016-1229-9)
Supplement: Additional file 4 — Results. A folder containing a complete version of the results we generated for this paper. (ZIP 1597 kb) [file 12859_2016_1229_MOESM4_ESM.zip › output/HGT25_any_Results/WBPaper00040420_ALM_PLM_enriched_WBbt_0005406_198.csv]

#WBPaper00040420_ALM_PLM_enriched_WBbt_0005406_198
Tissue	Expected	Observed	Enrichment Fold Change	Q value
PLM WBbt:0005490	1.2395459976105137	17.0	13.714698795180723	2.608708596562269e-14
ALM WBbt:0005406	1.2843488649940265	15.0	11.67906976744186	1.1451239046379217e-11
AVM WBbt:0003832	1.015531660692951	12.0	11.816470588235294	1.5881646880500758e-09
posterior lateral ganglion WBbt:0005465	2.389486260454002	15.0	6.277500000000001	1.03963702314452e-07
PVM WBbt:0004086	0.8213859020310633	9.0	10.957090909090908	4.730077897361248e-07
PVD WBbt:0006831	0.8960573476702509	6.0	6.696	0.0019790655661728637
tail WBbt:0005741	24.731182795698924	41.0	1.6578260869565218	0.0019899971118912656
g1 WBbt:0003712	0.43309438470728795	4.0	9.235862068965517	0.003381520418020671
FLP WBbt:0006828	0.492831541218638	4.0	8.116363636363637	0.005733865891291905
diagonal muscle WBbt:0005815	0.37335722819593786	3.0	8.0352	0.0212364513550487
nervous system WBbt:0005735	44.086021505376344	57.0	1.2929268292682927	0.02244443040830919
SIA WBbt:0005361	0.40322580645161293	3.0	7.4399999999999995	0.02244443040830919
g2 WBbt:0003710	0.3882915173237754	3.0	7.726153846153846	0.02244443040830919
