# Supplementary material for: Tissue enrichment analysis for C. elegans genomics
Source: BMC Bioinformatics. 2016 Sep 13;17(1):366. doi: 10.1186/s12859-016-1229-9 (PMC5020436; doi:10.1186/s12859-016-1229-9)
Supplement: Additional file 4 — Results. A folder containing a complete version of the results we generated for this paper. (ZIP 1597 kb) [file 12859_2016_1229_MOESM4_ESM.zip › output/HGT25_any_Results/WBPaper00040420_FLP_enriched_WBbt_0006828_288.csv]

#WBPaper00040420_FLP_enriched_WBbt_0006828_288
Tissue	Expected	Observed	Enrichment Fold Change	Q value
PLM WBbt:0005490	1.6362007168458779	20.0	12.223439211391021	7.34979584088509e-16
AVM WBbt:0003832	1.3405017921146953	17.0	12.681818181818182	5.4701747705114205e-14
ALM WBbt:0005406	1.6953405017921148	18.0	10.617336152219872	1.9607829442216178e-13
posterior lateral ganglion WBbt:0005465	3.1541218637992827	22.0	6.9750000000000005	2.1798798098418225e-12
FLP WBbt:0006828	0.6505376344086021	9.0	13.834710743801653	3.3019495831799796e-08
PVD WBbt:0006831	1.1827956989247312	10.0	8.454545454545453	1.1863103213268978e-06
PVM WBbt:0004086	1.0842293906810037	9.0	8.300826446280992	5.2073557283888955e-06
NSM WBbt:0003666	0.9659498207885305	8.0	8.282003710575138	1.9274111875529137e-05
tail WBbt:0005741	32.645161290322584	56.0	1.7154150197628457	1.9274111875529137e-05
nervous system WBbt:0005735	58.193548387096776	78.0	1.3403547671840355	0.0002751243679194187
BDU WBbt:0006826	0.7293906810035843	6.0	8.226044226044225	0.0002751243679194187
PVC WBbt:0005840	0.8476702508960574	5.0	5.898520084566596	0.006585953905602391
