# Supplementary material for: Tissue enrichment analysis for C. elegans genomics
Source: BMC Bioinformatics. 2016 Sep 13;17(1):366. doi: 10.1186/s12859-016-1229-9 (PMC5020436; doi:10.1186/s12859-016-1229-9)
Supplement: Additional file 4 — Results. A folder containing a complete version of the results we generated for this paper. (ZIP 1597 kb) [file 12859_2016_1229_MOESM4_ESM.zip › output/HGT25_any_Results/WBPaper00044760_germline_specific_WBbt_0005784_2510.csv]

#WBPaper00044760_germline_specific_WBbt_0005784_2510
Tissue	Expected	Observed	Enrichment Fold Change	Q value
AB WBbt:0004015	3.6140979689366786	17.0	4.703801652892562	3.920796585339916e-07
oocyte WBbt:0006797	15.989645559538031	40.0	2.5016189290161894	1.2015492764748724e-06
ABp WBbt:0005994	3.0665073675826364	14.0	4.565454545454545	4.848189953844772e-06
ABa WBbt:0005906	3.0665073675826364	14.0	4.565454545454545	4.848189953844772e-06
Psub1 WBbt:0006874	3.50457984866587	14.0	3.994772727272727	2.6344627903623543e-05
EMS WBbt:0006876	3.0665073675826364	13.0	4.23935064935065	2.6344627903623543e-05
Z2 WBbt:0004576	4.818797291915572	16.0	3.3203305785123964	9.836898242488255e-05
Z3 WBbt:0004575	4.818797291915572	16.0	3.3203305785123964	9.836898242488255e-05
Psub2 WBbt:0006873	3.176025487853445	12.0	3.778307210031348	0.00018866855515372365
P0 WBbt:0004422	3.0665073675826364	11.0	3.587142857142857	0.0007150962027473812
ABprpaaa WBbt:0006167	3.8331342094782954	11.0	2.8697142857142857	0.008658348764488216
Psub3 WBbt:0006875	3.0665073675826364	9.0	2.9349350649350647	0.018551464292278153
ABprpapp WBbt:0005852	3.0665073675826364	9.0	2.9349350649350647	0.018551464292278153
ABarpppap WBbt:0006251	3.7236160892074874	10.0	2.6855614973262028	0.018551464292278153
ABplpppp WBbt:0006647	4.16168857029072	11.0	2.6431578947368424	0.018551464292278153
ABprpaap WBbt:0006253	3.6140979689366786	10.0	2.7669421487603305	0.018551464292278153
ABalappp WBbt:0006242	3.0665073675826364	9.0	2.9349350649350647	0.018551464292278153
ABarpppaa WBbt:0006041	3.6140979689366786	10.0	2.7669421487603305	0.018551464292278153
ABarppppa WBbt:0006300	3.176025487853445	9.0	2.833730407523511	0.018551464292278153
ABarpppp WBbt:0006532	3.2855436081242533	9.0	2.739272727272727	0.019075331642995314
Cpaaa WBbt:0006212	4.380724810832337	11.0	2.5110000000000006	0.019075331642995314
ABplaaap WBbt:0006478	3.2855436081242533	9.0	2.739272727272727	0.019075331642995314
ABalpapa WBbt:0006573	4.380724810832337	11.0	2.5110000000000006	0.019075331642995314
ABplaaaa WBbt:0006584	3.2855436081242533	9.0	2.739272727272727	0.019075331642995314
ABarppapp WBbt:0006240	3.8331342094782954	10.0	2.608831168831169	0.019075331642995314
ABplppapp WBbt:0006356	3.2855436081242533	9.0	2.739272727272727	0.019075331642995314
ABarppaaa WBbt:0006736	2.956989247311828	8.0	2.7054545454545456	0.019584497740792954
Caap WBbt:0005921	4.052170450019912	10.0	2.467813267813268	0.019584497740792954
ABplaapp WBbt:0005896	2.956989247311828	8.0	2.7054545454545456	0.019584497740792954
ABarpapp WBbt:0006514	3.3950617283950617	9.0	2.650909090909091	0.019584497740792954
ABplaaapa WBbt:0006680	4.599761051373955	11.0	2.3914285714285715	0.019584497740792954
MSpaaa WBbt:0005933	2.8474711270410196	8.0	2.8095104895104894	0.019584497740792954
ABalaaap WBbt:0005982	4.052170450019912	10.0	2.467813267813268	0.019584497740792954
ABalppaa WBbt:0005944	4.599761051373955	11.0	2.3914285714285715	0.019584497740792954
ABarppppp WBbt:0006186	3.3950617283950617	9.0	2.650909090909091	0.019584497740792954
ABprppaa WBbt:0005984	4.052170450019912	10.0	2.467813267813268	0.019584497740792954
ABprapaa WBbt:0006163	3.3950617283950617	9.0	2.650909090909091	0.019584497740792954
Epra WBbt:0006321	5.1473516527279966	12.0	2.3312959381044487	0.019584497740792954
Caaaa WBbt:0005899	4.052170450019912	10.0	2.467813267813268	0.019584497740792954
ABalapap WBbt:0006562	3.3950617283950617	9.0	2.650909090909091	0.019584497740792954
ABaraaaa WBbt:0006360	4.052170450019912	10.0	2.467813267813268	0.019584497740792954
ABalpapp WBbt:0006607	3.50457984866587	9.0	2.5680681818181816	0.019584497740792954
ABplpppa WBbt:0006423	4.052170450019912	10.0	2.467813267813268	0.019584497740792954
ABprppap WBbt:0006346	4.16168857029072	10.0	2.4028708133971297	0.019584497740792954
ABarpaapa WBbt:0005844	3.942652329749104	10.0	2.5363636363636366	0.019584497740792954
ABalapaa WBbt:0006139	3.0665073675826364	8.0	2.608831168831169	0.02058193960385811
ABarappa WBbt:0006005	3.6140979689366786	9.0	2.4902479338842975	0.02058193960385811
ABprpppa WBbt:0005943	3.6140979689366786	9.0	2.4902479338842975	0.02058193960385811
ABpraaap WBbt:0006534	3.6140979689366786	9.0	2.4902479338842975	0.02058193960385811
ABpraaaa WBbt:0006442	4.271206690561529	10.0	2.3412587412587413	0.02174639283580664
ABalaaaa WBbt:0006427	4.271206690561529	10.0	2.3412587412587413	0.02174639283580664
ABplaappa WBbt:0006519	4.271206690561529	10.0	2.3412587412587413	0.02174639283580664
Capp WBbt:0006098	4.271206690561529	10.0	2.3412587412587413	0.02174639283580664
ABplaaaap WBbt:0006625	3.7236160892074874	9.0	2.4170053475935824	0.022455828425678424
ABplpapp WBbt:0006420	3.8331342094782954	9.0	2.347948051948052	0.022455828425678424
ABarpaapp WBbt:0006620	3.7236160892074874	9.0	2.4170053475935824	0.022455828425678424
ABprapap WBbt:0006678	3.7236160892074874	9.0	2.4170053475935824	0.022455828425678424
ABplppapa WBbt:0006091	3.176025487853445	8.0	2.518871473354232	0.022455828425678424
ABprpapa WBbt:0006259	3.7236160892074874	9.0	2.4170053475935824	0.022455828425678424
ABalappa WBbt:0006157	3.7236160892074874	9.0	2.4170053475935824	0.022455828425678424
Cpaap WBbt:0006594	4.380724810832337	10.0	2.282727272727273	0.022455828425678424
ABprpppp WBbt:0006179	3.7236160892074874	9.0	2.4170053475935824	0.022455828425678424
ABaraaap WBbt:0005861	3.7236160892074874	9.0	2.4170053475935824	0.022455828425678424
P4.p WBbt:0006892	7.00915969733174	14.0	1.9973863636363636	0.022455828425678424
P3.p WBbt:0006891	7.00915969733174	14.0	1.9973863636363636	0.022455828425678424
MSaaap WBbt:0006160	3.8331342094782954	9.0	2.347948051948052	0.022455828425678424
MSpapa WBbt:0006672	3.176025487853445	8.0	2.518871473354232	0.022455828425678424
ABalaapa WBbt:0006130	3.7236160892074874	9.0	2.4170053475935824	0.022455828425678424
ABalppap WBbt:0006112	3.8331342094782954	9.0	2.347948051948052	0.022455828425678424
ABarpppa WBbt:0006689	3.176025487853445	8.0	2.518871473354232	0.022455828425678424
E WBbt:0004804	3.7236160892074874	9.0	2.4170053475935824	0.022455828425678424
ABalpaaa WBbt:0006557	4.490242931103146	10.0	2.227050997782705	0.02324145954484914
ABplaapa WBbt:0006619	3.2855436081242533	8.0	2.434909090909091	0.02326452593752031
ABplappa WBbt:0006095	3.2855436081242533	8.0	2.434909090909091	0.02326452593752031
Cpapp WBbt:0005897	5.1473516527279966	11.0	2.137021276595745	0.02326452593752031
ABarppapa WBbt:0006529	3.2855436081242533	8.0	2.434909090909091	0.02326452593752031
P8.p WBbt:0006896	7.118677817602548	14.0	1.9666573426573428	0.02326452593752031
ABprapapa WBbt:0006510	3.942652329749104	9.0	2.2827272727272727	0.02326730327358418
ABarpapap WBbt:0005867	2.737953006770211	7.0	2.5566545454545455	0.02326730327358418
Psub4 WBbt:0004421	2.737953006770211	7.0	2.5566545454545455	0.02326730327358418
ABaraapa WBbt:0005853	3.942652329749104	9.0	2.2827272727272727	0.02326730327358418
ABplaapaa WBbt:0005866	3.942652329749104	9.0	2.2827272727272727	0.02326730327358418
P6.p WBbt:0006894	7.885304659498208	15.0	1.9022727272727273	0.02326730327358418
ABplppppp WBbt:0006574	3.942652329749104	9.0	2.2827272727272727	0.02326730327358418
ABprppaaa WBbt:0006583	2.737953006770211	7.0	2.5566545454545455	0.02326730327358418
Cpppp WBbt:0006059	2.737953006770211	7.0	2.5566545454545455	0.02326730327358418
ABplaapap WBbt:0005887	3.942652329749104	9.0	2.2827272727272727	0.02326730327358418
MSpapp WBbt:0006201	3.942652329749104	9.0	2.2827272727272727	0.02326730327358418
ABpraapaa WBbt:0006108	3.942652329749104	9.0	2.2827272727272727	0.02326730327358418
ABplaaaaa WBbt:0006348	3.942652329749104	9.0	2.2827272727272727	0.02326730327358418
ABalpppp WBbt:0006089	3.3950617283950617	8.0	2.3563636363636364	0.02381646037564739
MSaappa WBbt:0006200	2.8474711270410196	7.0	2.458321678321678	0.02581930491231316
MSpappa WBbt:0006150	2.8474711270410196	7.0	2.458321678321678	0.02581930491231316
ABalpaap WBbt:0005934	4.052170450019912	9.0	2.2210319410319412	0.02581930491231316
ABarppaap WBbt:0006053	2.8474711270410196	7.0	2.458321678321678	0.02581930491231316
Cpppa WBbt:0006024	2.8474711270410196	7.0	2.458321678321678	0.02581930491231316
MSaaapp WBbt:0005892	2.8474711270410196	7.0	2.458321678321678	0.02581930491231316
ABaraapp WBbt:0006153	4.052170450019912	9.0	2.2210319410319412	0.02581930491231316
MSaaaa WBbt:0005894	3.50457984866587	8.0	2.2827272727272727	0.027573075337685132
ABplapaa WBbt:0006730	3.50457984866587	8.0	2.2827272727272727	0.027573075337685132
ABprappa WBbt:0006269	4.16168857029072	9.0	2.1625837320574166	0.02895389886243262
ABplppap WBbt:0006028	4.16168857029072	9.0	2.1625837320574166	0.02895389886243262
Epla WBbt:0006661	4.818797291915572	10.0	2.075206611570248	0.02895389886243262
ABarpaap WBbt:0006517	2.956989247311828	7.0	2.367272727272727	0.02895389886243262
P9/10L WBbt:0004412	2.956989247311828	7.0	2.367272727272727	0.02895389886243262
Eprp WBbt:0006507	5.475906013540422	11.0	2.0088	0.02895389886243262
ABplappp WBbt:0006470	4.16168857029072	9.0	2.1625837320574166	0.02895389886243262
ABpraapp WBbt:0006335	3.6140979689366786	8.0	2.2135537190082646	0.03146617057599709
ABplpaapa WBbt:0006115	3.6140979689366786	8.0	2.2135537190082646	0.03146617057599709
ABalaapp WBbt:0006553	3.6140979689366786	8.0	2.2135537190082646	0.03146617057599709
ABarppaa WBbt:0006465	3.6140979689366786	8.0	2.2135537190082646	0.03146617057599709
Cpapa WBbt:0005962	4.92831541218638	10.0	2.0290909090909093	0.03176607487736624
ABalpppa WBbt:0006649	4.271206690561529	9.0	2.1071328671328673	0.03176607487736624
ABarpaaa WBbt:0006398	4.92831541218638	10.0	2.0290909090909093	0.03176607487736624
ABplppaaa WBbt:0005998	3.0665073675826364	7.0	2.2827272727272727	0.03375816444100784
P5.p WBbt:0006893	7.7757865392274	14.0	1.800460947503201	0.03480846836202922
ABpraapap WBbt:0006062	3.7236160892074874	8.0	2.1484491978609626	0.03577102418461591
ABarappp WBbt:0006524	3.7236160892074874	8.0	2.1484491978609626	0.03577102418461591
ABarpapa WBbt:0006603	3.7236160892074874	8.0	2.1484491978609626	0.03577102418461591
MSppaa WBbt:0006531	3.7236160892074874	8.0	2.1484491978609626	0.03577102418461591
P7.p WBbt:0006895	7.885304659498208	14.0	1.7754545454545454	0.03803625299015682
MSpppa WBbt:0006479	3.176025487853445	7.0	2.2040125391849528	0.039839479832367485
ABplapap WBbt:0006424	3.176025487853445	7.0	2.2040125391849528	0.039839479832367485
MSaapa WBbt:0006536	3.176025487853445	7.0	2.2040125391849528	0.039839479832367485
Eplp WBbt:0006496	5.1473516527279966	10.0	1.9427466150870407	0.04026917762377025
ABprppppp WBbt:0005983	3.8331342094782954	8.0	2.087064935064935	0.040496683239939504
Capa WBbt:0006444	4.490242931103146	9.0	2.0043458980044346	0.040496683239939504
ABplapapp WBbt:0006413	3.8331342094782954	8.0	2.087064935064935	0.040496683239939504
ABprapapp WBbt:0006290	3.8331342094782954	8.0	2.087064935064935	0.040496683239939504
Dpa WBbt:0006045	3.2855436081242533	7.0	2.1305454545454547	0.04623017394355853
V3L WBbt:0004898	3.2855436081242533	7.0	2.1305454545454547	0.04623017394355853
ABplpaaa WBbt:0006315	3.942652329749104	8.0	2.0290909090909093	0.046687598347752005
ABplappap WBbt:0006067	3.942652329749104	8.0	2.0290909090909093	0.046687598347752005
ABprappap WBbt:0006220	3.942652329749104	8.0	2.0290909090909093	0.046687598347752005
ABplaappp WBbt:0005948	3.942652329749104	8.0	2.0290909090909093	0.046687598347752005
ABplpaap WBbt:0006077	3.942652329749104	8.0	2.0290909090909093	0.046687598347752005
MSaapp WBbt:0006425	3.942652329749104	8.0	2.0290909090909093	0.046687598347752005
ABprpppap WBbt:0006237	3.942652329749104	8.0	2.0290909090909093	0.046687598347752005
