# Supplementary material for: Tissue enrichment analysis for C. elegans genomics
Source: BMC Bioinformatics. 2016 Sep 13;17(1):366. doi: 10.1186/s12859-016-1229-9 (PMC5020436; doi:10.1186/s12859-016-1229-9)
Supplement: Additional file 4 — Results. A folder containing a complete version of the results we generated for this paper. (ZIP 1597 kb) [file 12859_2016_1229_MOESM4_ESM.zip › output/HGT25_any_Results/WBPaper00045521_Spermatogenic_WBbt_0005784_2743.csv]

#WBPaper00045521_Spermatogenic_WBbt_0005784_2743
Tissue	Expected	Observed	Enrichment Fold Change	Q value
oocyte WBbt:0006797	13.809239346873754	35.0	2.534534967555876	1.788862197442334e-05
spermatheca WBbt:0005319	50.50776583034647	74.0	1.4651212300413958	0.04087883217029673
gonadal sheath cell WBbt:0005828	19.862604540023895	35.0	1.7621052631578946	0.04087883217029673
