# Supplementary material for: Tissue enrichment analysis for C. elegans genomics
Source: BMC Bioinformatics. 2016 Sep 13;17(1):366. doi: 10.1186/s12859-016-1229-9 (PMC5020436; doi:10.1186/s12859-016-1229-9)
Supplement: Additional file 4 — Results. A folder containing a complete version of the results we generated for this paper. (ZIP 1597 kb) [file 12859_2016_1229_MOESM4_ESM.zip › output/HGT33_any_Results/WBPaper00013489_Ray_Enriched_WBbt_0006941_25.csv]

#WBPaper00013489_Ray_Enriched_WBbt_0006941_25
Tissue	Expected	Observed	Enrichment Fold Change	Q value
P11 WBbt:0004410	0.11549183592194345	2.0	17.317241379310346	0.007789017378858972
ABprpapaa WBbt:0006446	0.07168458781362007	2.0	27.900000000000002	0.007789017378858972
ABalappa WBbt:0006157	0.0677021107128634	2.0	29.541176470588233	0.007789017378858972
ABprpapa WBbt:0006259	0.0677021107128634	2.0	29.541176470588233	0.007789017378858972
ABalaaaa WBbt:0006427	0.07765830346475508	2.0	25.753846153846155	0.007789017378858972
ABalpppa WBbt:0006649	0.07765830346475508	2.0	25.753846153846155	0.007789017378858972
ABprppap WBbt:0006346	0.07566706491437673	2.0	26.431578947368426	0.007789017378858972
ABpraappa WBbt:0006035	0.08363201911589008	2.0	23.914285714285715	0.007789017378858972
ABarappa WBbt:0006005	0.06571087216248507	2.0	30.436363636363634	0.007789017378858972
ABprpaapa WBbt:0006047	0.06571087216248507	2.0	30.436363636363634	0.007789017378858972
posterior lateral ganglion WBbt:0005465	0.31859816806053365	3.0	9.41625	0.007789017378858972
ABprppaa WBbt:0005984	0.07367582636399841	2.0	27.145945945945943	0.007789017378858972
ABarappp WBbt:0006524	0.0677021107128634	2.0	29.541176470588233	0.007789017378858972
Cppa WBbt:0006168	0.09358821186778177	2.0	21.370212765957444	0.007789017378858972
ABprpppa WBbt:0005943	0.06571087216248507	2.0	30.436363636363634	0.007789017378858972
PQR WBbt:0004096	0.11150935882118677	2.0	17.935714285714287	0.007789017378858972
ABalaaap WBbt:0005982	0.07367582636399841	2.0	27.145945945945943	0.007789017378858972
ABprappp WBbt:0006702	0.08562325766626842	2.0	23.35813953488372	0.007789017378858972
ABarapaa WBbt:0006515	0.07367582636399841	2.0	27.145945945945943	0.007789017378858972
ABprpppp WBbt:0006179	0.0677021107128634	2.0	29.541176470588233	0.007789017378858972
ABprappa WBbt:0006269	0.07566706491437673	2.0	26.431578947368426	0.007789017378858972
ABprapap WBbt:0006678	0.0677021107128634	2.0	29.541176470588233	0.007789017378858972
ABalppap WBbt:0006112	0.06969334926324174	2.0	28.697142857142858	0.007789017378858972
FLP WBbt:0006828	0.06571087216248507	2.0	30.436363636363634	0.007789017378858972
ABalppaa WBbt:0005944	0.08363201911589008	2.0	23.914285714285715	0.007789017378858972
ABarppaa WBbt:0006465	0.06571087216248507	2.0	30.436363636363634	0.007789017378858972
HSN WBbt:0006830	0.21505376344086025	2.0	9.299999999999999	0.009975040131970947
thermosensory neuron WBbt:0005838	0.10951812027080844	1.0	9.13090909090909	0.016836435200115508
ABprapapa WBbt:0006510	0.07168458781362007	1.0	13.950000000000001	0.016836435200115508
MSpapp WBbt:0006201	0.07168458781362007	1.0	13.950000000000001	0.016836435200115508
excretory duct cell WBbt:0004540	0.07367582636399841	1.0	13.572972972972972	0.016836435200115508
ABplpapp WBbt:0006420	0.06969334926324174	1.0	14.348571428571429	0.016836435200115508
ABpraaaa WBbt:0006442	0.07765830346475508	1.0	12.876923076923077	0.016836435200115508
ABplpaapa WBbt:0006115	0.06571087216248507	1.0	15.218181818181817	0.016836435200115508
ABprapaap WBbt:0006624	0.06571087216248507	1.0	15.218181818181817	0.016836435200115508
ASEL WBbt:0003904	0.2608522500995619	2.0	7.667175572519084	0.016836435200115508
PVQ WBbt:0006976	0.09956192751891677	1.0	10.044	0.016836435200115508
Cppp WBbt:0006268	0.07765830346475508	1.0	12.876923076923077	0.016836435200115508
ABalpapa WBbt:0006573	0.07964954201513341	1.0	12.555	0.016836435200115508
ABalaapp WBbt:0006553	0.06571087216248507	1.0	15.218181818181817	0.016836435200115508
ABprpappa WBbt:0006088	0.07566706491437673	1.0	13.215789473684213	0.016836435200115508
Caap WBbt:0005921	0.07367582636399841	1.0	13.572972972972972	0.016836435200115508
MSpppp WBbt:0006409	0.06571087216248507	1.0	15.218181818181817	0.016836435200115508
postdeirid sensillum WBbt:0005471	0.09757068896853843	1.0	10.248979591836735	0.016836435200115508
ASER WBbt:0003903	0.2608522500995619	2.0	7.667175572519084	0.016836435200115508
ABaraapp WBbt:0006153	0.07367582636399841	1.0	13.572972972972972	0.016836435200115508
Cpaaa WBbt:0006212	0.07964954201513341	1.0	12.555	0.016836435200115508
ABplpaaa WBbt:0006315	0.07168458781362007	1.0	13.950000000000001	0.016836435200115508
hyp3 WBbt:0004690	0.08960573476702509	1.0	11.16	0.016836435200115508
ABprppppp WBbt:0005983	0.06969334926324174	1.0	14.348571428571429	0.016836435200115508
MSpaap WBbt:0005878	0.06571087216248507	1.0	15.218181818181817	0.016836435200115508
ABalpaaa WBbt:0006557	0.08164078056551174	1.0	12.24878048780488	0.016836435200115508
ABalpaap WBbt:0005934	0.07367582636399841	1.0	13.572972972972972	0.016836435200115508
ABplpapa WBbt:0006087	0.07566706491437673	1.0	13.215789473684213	0.016836435200115508
ABpraapap WBbt:0006062	0.0677021107128634	1.0	14.770588235294117	0.016836435200115508
Capp WBbt:0006098	0.07765830346475508	1.0	12.876923076923077	0.016836435200115508
ABprapapp WBbt:0006290	0.06969334926324174	1.0	14.348571428571429	0.016836435200115508
hyp4 WBbt:0004687	0.10553564317005176	1.0	9.475471698113209	0.016836435200115508
ABplpppap WBbt:0006665	0.07168458781362007	1.0	13.950000000000001	0.016836435200115508
AQR WBbt:0003927	0.06571087216248507	1.0	15.218181818181817	0.016836435200115508
ABplappap WBbt:0006067	0.07168458781362007	1.0	13.950000000000001	0.016836435200115508
ABprpaap WBbt:0006253	0.06571087216248507	1.0	15.218181818181817	0.016836435200115508
ABprappap WBbt:0006220	0.07168458781362007	1.0	13.950000000000001	0.016836435200115508
OLQ WBbt:0006848	0.06969334926324174	1.0	14.348571428571429	0.016836435200115508
ABaraaap WBbt:0005861	0.0677021107128634	1.0	14.770588235294117	0.016836435200115508
ABplpppp WBbt:0006647	0.07566706491437673	1.0	13.215789473684213	0.016836435200115508
ABarpppap WBbt:0006251	0.0677021107128634	1.0	14.770588235294117	0.016836435200115508
ABarpaaa WBbt:0006398	0.08960573476702509	1.0	11.16	0.016836435200115508
ABprpaaa WBbt:0006167	0.06969334926324174	1.0	14.348571428571429	0.016836435200115508
ABprappaa WBbt:0006350	0.06969334926324174	1.0	14.348571428571429	0.016836435200115508
ASG WBbt:0005664	0.12146555157307845	1.0	8.232786885245902	0.016836435200115508
MSppaa WBbt:0006531	0.0677021107128634	1.0	14.770588235294117	0.016836435200115508
outer labial quadrant sensillum WBbt:0005502	0.09159697331740344	1.0	10.917391304347825	0.016836435200115508
ABplppppa WBbt:0006352	0.0677021107128634	1.0	14.770588235294117	0.016836435200115508
MSapp WBbt:0006036	0.0677021107128634	1.0	14.770588235294117	0.016836435200115508
ABpraaap WBbt:0006534	0.06571087216248507	1.0	15.218181818181817	0.016836435200115508
ABplpppa WBbt:0006423	0.07367582636399841	1.0	13.572972972972972	0.016836435200115508
SDQL WBbt:0004993	0.07168458781362007	1.0	13.950000000000001	0.016836435200115508
PVM WBbt:0004086	0.10951812027080844	1.0	9.13090909090909	0.016836435200115508
ABpraapaa WBbt:0006108	0.07168458781362007	1.0	13.950000000000001	0.016836435200115508
amphid socket cell WBbt:0008379	0.07566706491437673	1.0	13.215789473684213	0.016836435200115508
PDE WBbt:0006747	0.08960573476702509	1.0	11.16	0.016836435200115508
ABarpppaa WBbt:0006041	0.06571087216248507	1.0	15.218181818181817	0.016836435200115508
ABarpapa WBbt:0006603	0.0677021107128634	1.0	14.770588235294117	0.016836435200115508
ABplappp WBbt:0006470	0.07566706491437673	1.0	13.215789473684213	0.016836435200115508
spermathecal-uterine junction WBbt:0006756	0.11947431302270012	1.0	8.37	0.016836435200115508
ABarppapp WBbt:0006240	0.06969334926324174	1.0	14.348571428571429	0.016836435200115508
ABaraapa WBbt:0005853	0.07168458781362007	1.0	13.950000000000001	0.016836435200115508
ABpraapp WBbt:0006335	0.06571087216248507	1.0	15.218181818181817	0.016836435200115508
ABplappaa WBbt:0006371	0.06571087216248507	1.0	15.218181818181817	0.016836435200115508
MSapa WBbt:0005898	0.06571087216248507	1.0	15.218181818181817	0.016836435200115508
ABplpaap WBbt:0006077	0.07168458781362007	1.0	13.950000000000001	0.016836435200115508
ABplapppp WBbt:0006656	0.06571087216248507	1.0	15.218181818181817	0.016836435200115508
ABpraapa WBbt:0006302	0.07765830346475508	1.0	12.876923076923077	0.016836435200115508
ABplpppaa WBbt:0006222	0.06571087216248507	1.0	15.218181818181817	0.016836435200115508
CEP WBbt:0005244	0.07367582636399841	1.0	13.572972972972972	0.016836435200115508
ABpraappp WBbt:0006270	0.07765830346475508	1.0	12.876923076923077	0.016836435200115508
ABplppaa WBbt:0006170	0.07566706491437673	1.0	13.215789473684213	0.016836435200115508
ABaraaaa WBbt:0006360	0.07367582636399841	1.0	13.572972972972972	0.016836435200115508
ABplppppp WBbt:0006574	0.07168458781362007	1.0	13.950000000000001	0.016836435200115508
cephalic sensillum WBbt:0006920	0.09358821186778177	1.0	10.685106382978722	0.016836435200115508
Cpaap WBbt:0006594	0.07964954201513341	1.0	12.555	0.016836435200115508
PVD WBbt:0006831	0.11947431302270012	1.0	8.37	0.016836435200115508
ABplppap WBbt:0006028	0.07566706491437673	1.0	13.215789473684213	0.016836435200115508
Capa WBbt:0006444	0.08164078056551174	1.0	12.24878048780488	0.016836435200115508
AWA WBbt:0005670	0.09159697331740344	1.0	10.917391304347825	0.016836435200115508
ABplapapp WBbt:0006413	0.06969334926324174	1.0	14.348571428571429	0.016836435200115508
ABalaapa WBbt:0006130	0.0677021107128634	1.0	14.770588235294117	0.016836435200115508
AVM WBbt:0003832	0.1354042214257268	1.0	7.385294117647058	0.018010228698313965
ventral nerve cord WBbt:0005829	0.8920748705694942	3.0	3.3629464285714286	0.019982262599939023
CAN WBbt:0006827	0.14735165272799683	1.0	6.786486486486486	0.020836324399836913
AWB WBbt:0005671	0.14735165272799683	1.0	6.786486486486486	0.020836324399836913
male WBbt:0007850	0.14735165272799683	1.0	6.786486486486486	0.020836324399836913
ASJ WBbt:0005667	0.1632815611310235	1.0	6.12439024390244	0.02473355723991245
PHB WBbt:0007808	0.17323775388291518	1.0	5.772413793103448	0.027472721240153677
PHA WBbt:0007807	0.17323775388291518	1.0	5.772413793103448	0.027472721240153677
dorsal nerve cord WBbt:0006750	0.5217045001991238	2.0	3.833587786259542	0.028365225449129696
osmosensory neuron WBbt:0008433	0.20509757068896853	1.0	4.875728155339806	0.03696086108518584
nociceptor neuron WBbt:0008434	0.20509757068896853	1.0	4.875728155339806	0.03696086108518584
ADL WBbt:0005661	0.2090800477897252	1.0	4.782857142857143	0.03769672482641141
ASK WBbt:0005668	0.2090800477897252	1.0	4.782857142857143	0.03769672482641141
AWC WBbt:0005672	0.22700119474313024	1.0	4.405263157894737	0.043323687672517215
