# Supplementary material for: Tissue enrichment analysis for C. elegans genomics
Source: BMC Bioinformatics. 2016 Sep 13;17(1):366. doi: 10.1186/s12859-016-1229-9 (PMC5020436; doi:10.1186/s12859-016-1229-9)
Supplement: Additional file 4 — Results. A folder containing a complete version of the results we generated for this paper. (ZIP 1597 kb) [file 12859_2016_1229_MOESM4_ESM.zip › output/HGT33_any_Results/WBPaper00024505_pharyngeal_enriched_WBbt_0003681_329.csv]

#WBPaper00024505_pharyngeal_enriched_WBbt_0003681_329
Tissue	Expected	Observed	Enrichment Fold Change	Q value
pharynx WBbt:0003681	46.621863799283155	82.0	1.7588314433980397	1.077195539344266e-08
pm3 WBbt:0003740	0.9761051373954599	7.0	7.171358629130967	0.0005052490248762589
pm7 WBbt:0003721	0.9761051373954599	7.0	7.171358629130967	0.0005052490248762589
pm6 WBbt:0003724	1.130227001194743	7.0	6.193446088794927	0.0008042418849815338
pm4 WBbt:0003739	1.027479091995221	6.0	5.839534883720931	0.0029875274414002634
ABprpaapa WBbt:0006047	0.8476702508960574	5.0	5.898520084566596	0.006913981054234088
ABaraapa WBbt:0005853	0.9247311827956989	5.0	5.406976744186046	0.009783960968197019
pm5 WBbt:0003737	0.9761051373954599	5.0	5.122399020807834	0.010005131593063023
ABpraaaa WBbt:0006442	1.0017921146953406	5.0	4.991055456171735	0.010005131593063023
ABalpapa WBbt:0006573	1.027479091995221	5.0	4.866279069767442	0.010005131593063023
ABaraapp WBbt:0006153	0.9504181600955794	5.0	5.260842237586424	0.010005131593063023
ABalaaaa WBbt:0006427	1.0017921146953406	5.0	4.991055456171735	0.010005131593063023
ABarapaa WBbt:0006515	0.9504181600955794	5.0	5.260842237586424	0.010005131593063023
MSappa WBbt:0006717	0.873357228195938	4.0	4.580027359781122	0.02549201988042108
MSappp WBbt:0006125	0.873357228195938	4.0	4.580027359781122	0.02549201988042108
ABplpaaa WBbt:0006315	0.9247311827956989	4.0	4.325581395348838	0.02549201988042108
MSpppp WBbt:0006409	0.8476702508960574	4.0	4.718816067653276	0.02549201988042108
ABprpapaa WBbt:0006446	0.9247311827956989	4.0	4.325581395348838	0.02549201988042108
MSaapp WBbt:0006425	0.9247311827956989	4.0	4.325581395348838	0.02549201988042108
ABplpapa WBbt:0006087	0.9761051373954599	4.0	4.097919216646267	0.02549201988042108
ABprpappa WBbt:0006088	0.9761051373954599	4.0	4.097919216646267	0.02549201988042108
ABaraaaa WBbt:0006360	0.9504181600955794	4.0	4.208673790069139	0.02549201988042108
ABarappa WBbt:0006005	0.8476702508960574	4.0	4.718816067653276	0.02549201988042108
ABprpappp WBbt:0005847	0.9504181600955794	4.0	4.208673790069139	0.02549201988042108
MSaaap WBbt:0006160	0.8990442054958183	4.0	4.449169435215947	0.02549201988042108
ABaraaap WBbt:0005861	0.873357228195938	4.0	4.580027359781122	0.02549201988042108
ABplpaap WBbt:0006077	0.9247311827956989	4.0	4.325581395348838	0.02549201988042108
NSM WBbt:0003666	1.2586618876941458	5.0	3.9724727100142383	0.02549201988042108
ABpraapa WBbt:0006302	1.0017921146953406	4.0	3.9928443649373877	0.02549201988042108
ABalaapp WBbt:0006553	0.8476702508960574	4.0	4.718816067653276	0.02549201988042108
MSppaa WBbt:0006531	0.873357228195938	4.0	4.580027359781122	0.02549201988042108
ABalpaaa WBbt:0006557	1.0531660692951017	4.0	3.7980714690867834	0.02988996788775347
muscle cell WBbt:0003675	35.011350059737154	48.0	1.3709839785698443	0.03337694335070779
ABprappp WBbt:0006702	1.1045400238948626	4.0	3.621416982152515	0.03468777823574005
ABarpaaa WBbt:0006398	1.1559139784946235	4.0	3.46046511627907	0.04105779252300398
