# Supplementary material for: Tissue enrichment analysis for C. elegans genomics
Source: BMC Bioinformatics. 2016 Sep 13;17(1):366. doi: 10.1186/s12859-016-1229-9 (PMC5020436; doi:10.1186/s12859-016-1229-9)
Supplement: Additional file 4 — Results. A folder containing a complete version of the results we generated for this paper. (ZIP 1597 kb) [file 12859_2016_1229_MOESM4_ESM.zip › output/HGT33_any_Results/WBPaper00024970_GABAergic_neuron_specific_WBbt_0005190_247.csv]

#WBPaper00024970_GABAergic_neuron_specific_WBbt_0005190_247
Tissue	Expected	Observed	Enrichment Fold Change	Q value
nerve ring WBbt:0006749	16.711071286340104	48.0	2.8723472707124387	8.707206837567411e-11
nervous system WBbt:0005735	78.17921146953405	113.0	1.4453970291582614	1.1338960592299937e-09
retrovesicular ganglion WBbt:0005656	3.1515332536837914	18.0	5.711505654893537	1.3668038685266134e-08
lateral ganglion WBbt:0005105	13.453604141776184	38.0	2.8245219347581556	1.966316984394744e-08
dorsal nerve cord WBbt:0006750	6.9386698526483475	22.0	3.170636514951501	1.2933577367374679e-05
tail WBbt:0005741	43.85663082437276	70.0	1.5961098398169338	3.0360533926473198e-05
SMDDL WBbt:0004972	0.9004380724810833	7.0	7.773993808049535	7.371852253349006e-05
BAG WBbt:0006825	1.0328554360812425	7.0	6.777327935222672	0.0001954828723638913
ventral nerve cord WBbt:0005829	11.864595778574273	27.0	2.2756780343716434	0.00032266544582403646
PVC WBbt:0005840	1.13878932696137	7.0	6.1468788249693995	0.00033711641286516273
posterior lateral ganglion WBbt:0005465	4.237355635205097	14.0	3.3039473684210527	0.00040282799643344706
AIY WBbt:0005413	2.0392273994424532	9.0	4.413436187872278	0.0006330133301478015
SDQL WBbt:0004993	0.953405017921147	6.0	6.293233082706767	0.0006833646641199251
NSM WBbt:0003666	1.2976901632815612	7.0	5.3941997851772285	0.0006833646641199251
HSN WBbt:0006830	2.860215053763441	10.0	3.496240601503759	0.001981445369332775
ASEL WBbt:0003904	3.4693349263241737	11.0	3.170636514951501	0.0025279938838111407
preanal ganglion WBbt:0005448	4.581640780565511	13.0	2.837411447694381	0.0025279938838111407
AUA WBbt:0006817	0.8739545997610514	5.0	5.721120984278879	0.0025279938838111407
ASG WBbt:0005664	1.6154918359219435	7.0	4.33304572907679	0.0025279938838111407
ASER WBbt:0003903	3.4693349263241737	11.0	3.170636514951501	0.0025279938838111407
PLM WBbt:0005490	2.198128235762644	8.0	3.639460096023191	0.003767477444273293
AVA WBbt:0005842	1.3506571087216248	6.0	4.442282176028306	0.004022766643792364
AVM WBbt:0003832	1.8008761449621666	7.0	3.8869969040247674	0.00410611555930943
SDQR WBbt:0004991	0.9798884906411789	5.0	5.102621418410892	0.00410611555930943
URX WBbt:0006846	1.1652727996814018	5.0	4.290840738209159	0.009854452615710895
ASK WBbt:0005668	2.780764635603345	8.0	2.876906552094522	0.017021102786745908
ALM WBbt:0005406	2.27757865392274	7.0	3.0734394124846998	0.017567451430481457
DVA WBbt:0004823	0.926921545201115	4.0	4.3153598281417835	0.019152480212347004
outer labial lateral sensillum WBbt:0005503	0.9798884906411789	4.0	4.082097134728714	0.02380119518133489
PQR WBbt:0004096	1.4830744723217841	5.0	3.371374865735768	0.029142744755180583
