# Supplementary material for: Tissue enrichment analysis for C. elegans genomics
Source: BMC Bioinformatics. 2016 Sep 13;17(1):366. doi: 10.1186/s12859-016-1229-9 (PMC5020436; doi:10.1186/s12859-016-1229-9)
Supplement: Additional file 4 — Results. A folder containing a complete version of the results we generated for this paper. (ZIP 1597 kb) [file 12859_2016_1229_MOESM4_ESM.zip › output/HGT33_any_Results/WBPaper00026980_intestine_enriched_WBbt_0005772_1970.csv]

#WBPaper00026980_intestine_enriched_WBbt_0005772_1970
Tissue	Expected	Observed	Enrichment Fold Change	Q value
pharynx WBbt:0003681	225.51971326164875	285.0	1.2637476160203434	1.732670539320652e-05
hypodermis WBbt:0005733	186.13142174432497	235.0	1.2625487829927082	0.00037380085532637026
