# Supplementary material for: Tissue enrichment analysis for C. elegans genomics
Source: BMC Bioinformatics. 2016 Sep 13;17(1):366. doi: 10.1186/s12859-016-1229-9 (PMC5020436; doi:10.1186/s12859-016-1229-9)
Supplement: Additional file 4 — Results. A folder containing a complete version of the results we generated for this paper. (ZIP 1597 kb) [file 12859_2016_1229_MOESM4_ESM.zip › output/HGT33_any_Results/WBPaper00031532_Larva_Pan_Neuronal_Enriched_WBbt_0003679_1603.csv]

#WBPaper00031532_Larva_Pan_Neuronal_Enriched_WBbt_0003679_1603
Tissue	Expected	Observed	Enrichment Fold Change	Q value
nervous system WBbt:0005735	414.9964157706093	603.0	1.4530245975264287	6.474036975605991e-59
tail WBbt:0005741	232.80286738351253	376.0	1.6151003818204213	1.0418334851249937e-31
lateral ganglion WBbt:0005105	71.41537236160892	165.0	2.3104269367178962	2.7664045387643526e-28
nerve ring WBbt:0006749	88.70688968538431	188.0	2.119339328284166	2.630017324242466e-27
posterior lateral ganglion WBbt:0005465	22.493030665073675	71.0	3.15653328611898	2.3719108980191452e-20
retrovesicular ganglion WBbt:0005656	16.729191557148546	58.0	3.466993596305378	3.315386504078982e-19
dorsal nerve cord WBbt:0006750	36.83233771405814	92.0	2.497805073200268	7.432698002412284e-18
ventral nerve cord WBbt:0005829	62.98048586220629	118.0	1.8735962161068396	5.203210096509857e-12
osmosensory neuron WBbt:0008433	14.479888490641178	43.0	2.9696361286063975	2.0099594532885495e-11
nociceptor neuron WBbt:0008434	14.479888490641178	43.0	2.9696361286063975	2.0099594532885495e-11
ALM WBbt:0005406	12.090003982477102	38.0	3.1430924303313788	3.485145858641164e-11
ASK WBbt:0005668	14.761051373954599	43.0	2.9130716309186564	3.485145858641164e-11
lateral nerve cord WBbt:0006769	11.668259657506969	37.0	3.1709955971193557	3.987196323507141e-11
PHB WBbt:0007808	12.23058542413381	38.0	3.106964931132168	4.3129817674907e-11
ASI WBbt:0005666	19.540820390282757	51.0	2.6099211282532044	5.073445811769965e-11
preanal ganglion WBbt:0005448	24.32058940661091	58.0	2.384810624048208	1.4770655361940863e-10
PHA WBbt:0007807	12.23058542413381	37.0	3.025202696102374	1.8262625861170559e-10
ASER WBbt:0003903	18.41616885702907	48.0	2.606405293774193	1.8619652765737975e-10
ASG WBbt:0005664	8.575467941059339	29.0	3.3817396554126224	6.512663778636987e-10
ASEL WBbt:0003904	18.41616885702907	47.0	2.552105183487231	6.512663778636987e-10
FLP WBbt:0006828	4.639187574671446	20.0	4.311099665207314	8.047272490168405e-10
PDE WBbt:0006747	6.326164874551971	24.0	3.793767705382437	8.047272490168405e-10
postdeirid sensillum WBbt:0005471	6.888490641178813	25.0	3.6292420650979937	1.2208961628692921e-09
SMDDL WBbt:0004972	4.7797690163281565	20.0	4.184302616230628	1.6012243117618895e-09
AVM WBbt:0003832	9.559538032656313	30.0	3.138226962172971	2.7114582790848337e-09
PLM WBbt:0005490	11.668259657506969	34.0	2.91388784600157	2.7114582790848337e-09
AVA WBbt:0005842	7.169653524492234	25.0	3.486918846858857	3.3383912268265257e-09
HSN WBbt:0006830	15.182795698924732	39.0	2.568696883852691	1.3731776467843115e-08
AIY WBbt:0005413	10.824771007566707	31.0	2.863801920459144	2.1673699555701692e-08
PVM WBbt:0004086	7.731979291119076	25.0	3.2333247489054853	2.4614867838709498e-08
OLQ WBbt:0006848	4.920350457984866	19.0	3.861513557264266	2.4614867838709498e-08
ADE WBbt:0005415	4.639187574671446	18.0	3.879989698686582	4.9203891232252024e-08
ADL WBbt:0005661	14.761051373954599	37.0	2.5065965196276814	6.414962141423518e-08
ASJ WBbt:0005667	11.52767821585026	31.0	2.6891798521384644	1.179109906688191e-07
BAG WBbt:0006825	5.4826762246117084	19.0	3.4654608847243407	2.58036245440642e-07
SDQL WBbt:0004993	5.060931899641577	18.0	3.5566572237960337	3.023998732933905e-07
BDU WBbt:0006826	5.201513341298288	18.0	3.4605313528826276	5.262146577251299e-07
PVD WBbt:0006831	8.434886499402628	24.0	2.8453257790368274	8.989329138518234e-07
PVQ WBbt:0006976	7.0290720828355235	21.0	2.9875920679886687	1.5814808095549785e-06
PVC WBbt:0005840	6.045001991238551	19.0	3.1430924303313788	1.8021011611433963e-06
thermosensory neuron WBbt:0005838	7.731979291119076	22.0	2.845325779036827	2.4638339496906167e-06
PQR WBbt:0004096	7.872560732775786	22.0	2.7945163901254557	3.549294182686286e-06
outer labial quadrant sensillum WBbt:0005502	6.466746316208682	19.0	2.938108141396724	6.446159512507964e-06
AUA WBbt:0006817	4.639187574671446	15.0	3.2333247489054853	1.3096477741837657e-05
outer labial lateral sensillum WBbt:0005503	5.201513341298288	16.0	3.0760278692290024	1.577789729413155e-05
CEP WBbt:0005244	5.201513341298288	16.0	3.0760278692290024	1.577789729413155e-05
NSM WBbt:0003666	6.888490641178813	19.0	2.7582239694744755	1.9592561293420344e-05
AWB WBbt:0005671	10.403026682596575	25.0	2.403146772835158	1.9928614296543198e-05
AWC WBbt:0005672	16.026284348864994	33.0	2.0591173400924405	4.4713651219532574e-05
SDQR WBbt:0004991	5.201513341298288	15.0	2.88377612740219	7.328226231331858e-05
RIC WBbt:0006834	4.7797690163281565	14.0	2.9290118313614393	9.977537048219465e-05
URX WBbt:0006846	6.185583432895261	16.0	2.586659799124388	0.00022420358527670326
AWA WBbt:0005670	6.466746316208682	16.0	2.474196329597241	0.00042577256465416526
PVT WBbt:0004070	12.371166865790522	25.0	2.0208279680659285	0.0005542241847331817
cephalic sensillum WBbt:0006920	6.607327757865392	16.0	2.4215538544994275	0.000560164026138667
ray 6 WBbt:0006951	5.060931899641577	13.0	2.568696883852691	0.00090377595785508
ADF WBbt:0005660	11.387096774193548	23.0	2.019830028328612	0.0009096884522886123
ray 5 WBbt:0006950	5.76383910792513	14.0	2.4289366406411936	0.0011502518044031406
CAN WBbt:0006827	10.403026682596575	21.0	2.018643289181533	0.0015235947480931016
IL2 neuron WBbt:0005118	6.045001991238551	14.0	2.3159628434020685	0.0020219453281139377
ray 1 WBbt:0006942	5.201513341298288	12.0	2.3070209019217516	0.004366332445750945
ray 7 WBbt:0006952	5.90442054958184	13.0	2.2017401861594497	0.005032782121865692
ray 2 WBbt:0006945	5.4826762246117084	12.0	2.1887121377206364	0.007361835599114856
DVA WBbt:0004823	4.920350457984866	11.0	2.2356131121003644	0.008224507928087089
ray 3 WBbt:0006948	5.201513341298288	11.0	2.114769160094939	0.01375954086798943
muscle cell WBbt:0003675	191.61250497809635	219.0	1.142931668395204	0.02297296761578305
ray 4 WBbt:0006949	5.201513341298288	10.0	1.9225174182681264	0.04005936632254101
AQR WBbt:0003927	4.639187574671446	9.0	1.939994849343291	0.04719853414101376
