# Supplementary material for: Tissue enrichment analysis for C. elegans genomics
Source: BMC Bioinformatics. 2016 Sep 13;17(1):366. doi: 10.1186/s12859-016-1229-9 (PMC5020436; doi:10.1186/s12859-016-1229-9)
Supplement: Additional file 4 — Results. A folder containing a complete version of the results we generated for this paper. (ZIP 1597 kb) [file 12859_2016_1229_MOESM4_ESM.zip › output/HGT33_any_Results/WBPaper00036375_enriched_in_PVD_OLL_WBbt_0006831_2180.csv]

#WBPaper00036375_enriched_in_PVD_OLL_WBbt_0006831_2180
Tissue	Expected	Observed	Enrichment Fold Change	Q value
nervous system WBbt:0005735	577.2329749103942	695.0	1.2040199195270975	4.943064633591992e-16
ventral nerve cord WBbt:0005829	87.60175228992433	154.0	1.7579557026476578	3.2243311208288034e-13
pharynx WBbt:0003681	354.90442054958186	456.0	1.2848529733551026	4.4930556033624925e-12
muscle cell WBbt:0003675	266.52050975706885	360.0	1.3507403251184567	6.3392941369171835e-12
dorsal nerve cord WBbt:0006750	51.23138191955396	99.0	1.932409321994372	2.5352396887801344e-11
tail WBbt:0005741	323.81362007168457	418.0	1.2908660232002127	3.58216609806008e-11
hypodermis WBbt:0005733	292.9183592194345	368.0	1.2563227548476041	1.3212378630458385e-07
PVD WBbt:0006831	11.732377538829152	30.0	2.5570264765784114	6.511494758379242e-07
nerve ring WBbt:0006749	123.38550378335324	176.0	1.4264236446206036	6.511494758379242e-07
HSN WBbt:0006830	21.118279569892476	43.0	2.036150712830957	6.4309262696046714e-06
FLP WBbt:0006828	6.4528076463560335	18.0	2.7894834289946306	3.412908079422103e-05
lateral nerve cord WBbt:0006769	16.22978892871366	34.0	2.0949132579196625	3.53476068022398e-05
posterior lateral ganglion WBbt:0005465	31.2863401035444	55.0	1.757955702647658	4.61129559856722e-05
ALM WBbt:0005406	16.816407805655118	34.0	2.0218348884573487	8.085384257480904e-05
MSaaap WBbt:0006160	6.843886897650338	18.0	2.6300843759092234	8.310834004878002e-05
DTC WBbt:0006865	51.03584229390681	79.0	1.5479317367792682	0.00011811573624553524
ABplpappp WBbt:0006390	7.626045400238948	19.0	2.491461695127683	0.00013022831153248427
P11 WBbt:0004410	11.341298287534848	25.0	2.2043331694641477	0.00013703811866840493
AVM WBbt:0003832	13.296694544006373	28.0	2.1057865101233975	0.00013703811866840493
MSppaa WBbt:0006531	6.648347272003186	17.0	2.5570264765784114	0.0001735562908112773
ABplpappa WBbt:0006232	7.234966148944644	18.0	2.487917652887103	0.0001735562908112773
midbody WBbt:0005740	139.2242134607726	181.0	1.3000612142154282	0.0001735562908112773
PLM WBbt:0005490	16.22978892871366	32.0	1.9716830662773293	0.0001735562908112773
sex organ WBbt:0008422	138.63759458383112	179.0	1.2911360770311304	0.000248994036086547
ABprappaa WBbt:0006350	6.843886897650338	17.0	2.4839685772476	0.000248994036086547
Cpapa WBbt:0005962	8.799283154121863	20.0	2.2729124236252547	0.000325797580303016
reproductive tract WBbt:0005744	217.24452409398646	264.0	1.215220503720433	0.000325797580303016
P10 WBbt:0006779	7.626045400238948	18.0	2.360332132226226	0.00033556802196318914
ABprapaap WBbt:0006624	6.4528076463560335	16.0	2.479540825773005	0.00033556802196318914
ABplpaapa WBbt:0006115	6.4528076463560335	16.0	2.479540825773005	0.00033556802196318914
MSpppp WBbt:0006409	6.4528076463560335	16.0	2.479540825773005	0.00033556802196318914
PVM WBbt:0004086	10.75467941059339	23.0	2.1386039622292166	0.00033556802196318914
Cpaap WBbt:0006594	7.8215850258861	18.0	2.3013238289205704	0.00044939349962342686
ABprppaa WBbt:0005984	7.234966148944644	17.0	2.349700005504486	0.00045946689554792624
ABarpaapp WBbt:0006620	6.648347272003186	16.0	2.40661315442674	0.0004604395937037389
CAN WBbt:0006827	14.469932297889288	28.0	1.9350470633566355	0.0004764403265970059
Cpapp WBbt:0005897	9.190362405416169	20.0	2.17619274602418	0.0005099921019128471
P5.p WBbt:0006893	13.88331342094783	27.0	1.9447807004962565	0.0005271849220716326
P12 WBbt:0004409	9.38590203106332	20.0	2.1308553971486766	0.0006236693163592071
ABprpappa WBbt:0006088	7.430505774591795	17.0	2.2878657948333156	0.0006236693163592071
ABprapapp WBbt:0006290	6.843886897650338	16.0	2.337852778585976	0.0006236693163592071
P6.p WBbt:0006894	14.078853046594983	27.0	1.9177698574338085	0.0006236693163592071
ABplppaa WBbt:0006170	7.430505774591795	17.0	2.2878657948333156	0.0006236693163592071
ABplppap WBbt:0006028	7.430505774591795	17.0	2.2878657948333156	0.0006236693163592071
P7.p WBbt:0006895	14.078853046594983	27.0	1.9177698574338085	0.0006236693163592071
somatic gonad WBbt:0005785	94.25009956192753	125.0	1.3262585459431593	0.0007047878663955447
ABpraappa WBbt:0006035	8.212664277180405	18.0	2.191736979924353	0.0007205297301388951
ABpraappp WBbt:0006270	7.626045400238948	17.0	2.229202569324769	0.0007713080693548605
ABprappap WBbt:0006220	7.039426523297491	16.0	2.2729124236252547	0.0008146641255244395
ABarpaapa WBbt:0005844	7.039426523297491	16.0	2.2729124236252547	0.0008146641255244395
MSpaap WBbt:0005878	6.4528076463560335	15.0	2.324569524162192	0.000829282827384117
P2 WBbt:0006771	6.4528076463560335	15.0	2.324569524162192	0.000829282827384117
P6 WBbt:0006775	6.4528076463560335	15.0	2.324569524162192	0.000829282827384117
retrovesicular ganglion WBbt:0005656	23.26921545201115	39.0	1.6760341611186227	0.000857138899105154
ABprappp WBbt:0006702	8.408203902827559	18.0	2.1407663524842513	0.0009038763294688429
Cpaaa WBbt:0006212	7.8215850258861	17.0	2.17347250509165	0.0009853666837488866
P4.p WBbt:0006892	12.514536041417761	24.0	1.9177698574338087	0.0010069080219639866
P3.p WBbt:0006891	12.514536041417761	24.0	1.9177698574338087	0.0010069080219639866
anterior gonad arm WBbt:0005374	39.303464755077655	59.0	1.5011399215733958	0.0010318936067629885
Caaap WBbt:0006267	8.60374352847471	18.0	2.092112571745973	0.0010927131946259433
P4 WBbt:0006773	6.648347272003186	15.0	2.256199832275069	0.0010927131946259433
P9 WBbt:0006778	6.648347272003186	15.0	2.256199832275069	0.0010927131946259433
ABplppppa WBbt:0006352	6.648347272003186	15.0	2.256199832275069	0.0010927131946259433
ABplaaaap WBbt:0006625	6.648347272003186	15.0	2.256199832275069	0.0010927131946259433
P7 WBbt:0006776	6.648347272003186	15.0	2.256199832275069	0.0010927131946259433
ABprpapa WBbt:0006259	6.648347272003186	15.0	2.256199832275069	0.0010927131946259433
P8.p WBbt:0006896	12.710075667064913	24.0	1.8882657057809809	0.0011385131734108181
ABprppap WBbt:0006346	7.430505774591795	16.0	2.1532854539607675	0.0013222648541587588
ABprpppaa WBbt:0006552	7.430505774591795	16.0	2.1532854539607675	0.0013222648541587588
Ealp WBbt:0006546	8.212664277180405	17.0	2.069973814373	0.0016533832101419928
preanal ganglion WBbt:0005448	33.828355236957385	51.0	1.5076109861907399	0.0018420352168080942
ABpraaaa WBbt:0006442	7.626045400238948	16.0	2.098073006423312	0.0018420352168080942
ABplaaaaa WBbt:0006348	7.039426523297491	15.0	2.130855397148676	0.0020070481168540846
ABpraaap WBbt:0006534	6.4528076463560335	14.0	2.1695982225513792	0.0020070481168540846
ABplaappp WBbt:0005948	7.039426523297491	15.0	2.130855397148676	0.0020070481168540846
Eprp WBbt:0006507	9.776981282357626	19.0	1.9433401221995927	0.0020070481168540846
ABprpppa WBbt:0005943	6.4528076463560335	14.0	2.1695982225513792	0.0020070481168540846
ABpraapp WBbt:0006335	6.4528076463560335	14.0	2.1695982225513792	0.0020070481168540846
ABprapapa WBbt:0006510	7.039426523297491	15.0	2.130855397148676	0.0020070481168540846
posterior gonad arm WBbt:0005466	39.69454400637196	58.0	1.4611579866162352	0.0020070481168540846
ABpraapaa WBbt:0006108	7.039426523297491	15.0	2.130855397148676	0.0020070481168540846
ABplappaa WBbt:0006371	6.4528076463560335	14.0	2.1695982225513792	0.0020070481168540846
ABprpaapa WBbt:0006047	6.4528076463560335	14.0	2.1695982225513792	0.0020070481168540846
ABplppppp WBbt:0006574	7.039426523297491	15.0	2.130855397148676	0.0020070481168540846
ABprpapaa WBbt:0006446	7.039426523297491	15.0	2.130855397148676	0.0020070481168540846
MSaapp WBbt:0006425	7.039426523297491	15.0	2.130855397148676	0.0020070481168540846
ABalpapa WBbt:0006573	7.8215850258861	16.0	2.0456211812627294	0.0021455826750684352
ABprpappp WBbt:0005847	7.234966148944644	15.0	2.0732647107392523	0.0024090398314515573
ABaraaaa WBbt:0006360	7.234966148944644	15.0	2.0732647107392523	0.0024090398314515573
ABalpaap WBbt:0005934	7.234966148944644	15.0	2.0732647107392523	0.0024090398314515573
ABarpppap WBbt:0006251	6.648347272003186	14.0	2.1057865101233975	0.00262366877091434
AIY WBbt:0005413	15.056551174830744	26.0	1.7268230750919142	0.00262366877091434
ABalaapa WBbt:0006130	6.648347272003186	14.0	2.1057865101233975	0.00262366877091434
MSappp WBbt:0006125	6.648347272003186	14.0	2.1057865101233975	0.00262366877091434
MSappa WBbt:0006717	6.648347272003186	14.0	2.1057865101233975	0.00262366877091434
ABaraaap WBbt:0005861	6.648347272003186	14.0	2.1057865101233975	0.00262366877091434
ABpraapap WBbt:0006062	6.648347272003186	14.0	2.1057865101233975	0.00262366877091434
ABalpaaa WBbt:0006557	8.017124651533255	16.0	1.9957279817197355	0.0026710301245047477
spermatheca WBbt:0005319	104.41816009557945	131.0	1.2545710428156251	0.0029513955495743876
ABprappa WBbt:0006269	7.430505774591795	15.0	2.01870511308822	0.0030078204704544367
vulC WBbt:0006765	12.31899641577061	22.0	1.7858597614198428	0.003049753007486418
ABarpaaa WBbt:0006398	8.799283154121863	17.0	1.9319755600814665	0.003049753007486418
ABprpaaa WBbt:0006167	6.843886897650338	14.0	2.045621181262729	0.0033346151213055684
ABplapapp WBbt:0006413	6.843886897650338	14.0	2.045621181262729	0.0033346151213055684
ABprppppp WBbt:0005983	6.843886897650338	14.0	2.045621181262729	0.0033346151213055684
ABarppapp WBbt:0006240	6.843886897650338	14.0	2.045621181262729	0.0033346151213055684
NSM WBbt:0003666	9.581441656710474	18.0	1.8786316970780164	0.0033346151213055684
ABplaappa WBbt:0006519	7.626045400238948	15.0	1.9669434435218551	0.003880011203097287
ABpraapa WBbt:0006302	7.626045400238948	15.0	1.9669434435218551	0.003880011203097287
ABalaaaa WBbt:0006427	7.626045400238948	15.0	1.9669434435218551	0.003880011203097287
ABplappap WBbt:0006067	7.039426523297491	14.0	1.9887983706720977	0.00436166245470004
ABplpppap WBbt:0006665	7.039426523297491	14.0	1.9887983706720977	0.00436166245470004
MSpapp WBbt:0006201	7.039426523297491	14.0	1.9887983706720977	0.00436166245470004
ABaraapa WBbt:0005853	7.039426523297491	14.0	1.9887983706720977	0.00436166245470004
Earp WBbt:0006646	8.408203902827559	16.0	1.9029034244304457	0.00436166245470004
ABprpppap WBbt:0006237	7.039426523297491	14.0	1.9887983706720977	0.00436166245470004
ABplaapap WBbt:0005887	7.039426523297491	14.0	1.9887983706720977	0.00436166245470004
ABplaapaa WBbt:0005866	7.039426523297491	14.0	1.9887983706720977	0.00436166245470004
Eara WBbt:0006161	8.408203902827559	16.0	1.9029034244304457	0.00436166245470004
PVC WBbt:0005840	8.408203902827559	16.0	1.9029034244304457	0.00436166245470004
Epra WBbt:0006321	9.190362405416169	17.0	1.849763834120553	0.004595001510236054
P7.pa WBbt:0006983	6.4528076463560335	13.0	2.0146269209405667	0.004595001510236054
Eala WBbt:0006104	7.8215850258861	15.0	1.917769857433809	0.004595001510236054
ABarpppaa WBbt:0006041	6.4528076463560335	13.0	2.0146269209405667	0.004595001510236054
ABplapppp WBbt:0006656	6.4528076463560335	13.0	2.0146269209405667	0.004595001510236054
Eplp WBbt:0006496	9.190362405416169	17.0	1.849763834120553	0.004595001510236054
ABarapaa WBbt:0006515	7.234966148944644	14.0	1.9350470633566355	0.005273233759457935
Caaaa WBbt:0005899	7.234966148944644	14.0	1.9350470633566355	0.005273233759457935
ABaraapp WBbt:0006153	7.234966148944644	14.0	1.9350470633566355	0.005273233759457935
ABplpppa WBbt:0006423	7.234966148944644	14.0	1.9350470633566355	0.005273233759457935
ABalaaap WBbt:0005982	7.234966148944644	14.0	1.9350470633566355	0.005273233759457935
SDQR WBbt:0004991	7.234966148944644	14.0	1.9350470633566355	0.005273233759457935
MSapp WBbt:0006036	6.648347272003186	13.0	1.9553731879717262	0.00585203732532989
SMDDL WBbt:0004972	6.648347272003186	13.0	1.9553731879717262	0.00585203732532989
ABalappa WBbt:0006157	6.648347272003186	13.0	1.9553731879717262	0.00585203732532989
ABplaaapp WBbt:0006136	6.648347272003186	13.0	1.9553731879717262	0.00585203732532989
ABplpapa WBbt:0006087	7.430505774591795	14.0	1.8841247722156718	0.006644524093085317
Caapa WBbt:0006123	7.430505774591795	14.0	1.8841247722156718	0.006644524093085317
ABalppaa WBbt:0005944	8.212664277180405	15.0	1.8264474832702942	0.007393799156831048
ABplaaapa WBbt:0006680	8.212664277180405	15.0	1.8264474832702942	0.007393799156831048
ABalppap WBbt:0006112	6.843886897650338	13.0	1.8995053826011057	0.007576061717173021
ABplpapp WBbt:0006420	6.843886897650338	13.0	1.8995053826011057	0.007576061717173021
PVQ WBbt:0006976	9.776981282357626	17.0	1.7387780040733198	0.00850899954419984
Capp WBbt:0006098	7.626045400238948	14.0	1.835813880620398	0.00850899954419984
Cppa WBbt:0006168	9.190362405416169	16.0	1.740954196819344	0.010034741336891022
ABprpaap WBbt:0006253	6.4528076463560335	12.0	1.8596556193297538	0.011644084928769215
ABalaapp WBbt:0006553	6.4528076463560335	12.0	1.8596556193297538	0.011644084928769215
Epla WBbt:0006661	8.60374352847471	15.0	1.7434271431216442	0.011644084928769215
MSapa WBbt:0005898	6.4528076463560335	12.0	1.8596556193297538	0.011644084928769215
ABplpppaa WBbt:0006222	6.4528076463560335	12.0	1.8596556193297538	0.011644084928769215
excretory duct cell WBbt:0004540	7.234966148944644	13.0	1.7968294159740186	0.012640638479601337
BDU WBbt:0006826	7.234966148944644	13.0	1.7968294159740186	0.012640638479601337
Capa WBbt:0006444	8.017124651533255	14.0	1.7462619840047686	0.013607699799153793
hyp7 syncytium WBbt:0005734	28.744324970131423	40.0	1.3915790348726047	0.013968697725398483
ABprpppp WBbt:0006179	6.648347272003186	12.0	1.804959865820055	0.014649175130878395
ABplpppp WBbt:0006647	7.430505774591795	13.0	1.7495444313431239	0.015968960038675584
ABplappp WBbt:0006470	7.430505774591795	13.0	1.7495444313431239	0.015968960038675584
anal sphincter muscle WBbt:0005798	24.05137395459976	34.0	1.413640653718146	0.016755682774607053
anal depressor muscle WBbt:0004292	82.32218239745121	100.0	1.2147394188020957	0.017913371264620077
Cppp WBbt:0006268	7.626045400238948	13.0	1.704684317718941	0.020028110748880116
ABalpppa WBbt:0006649	7.626045400238948	13.0	1.704684317718941	0.020028110748880116
pharyngeal-intestinal valve WBbt:0005767	31.2863401035444	42.0	1.342438900203666	0.021992123130901393
vulF WBbt:0006768	12.31899641577061	19.0	1.542333430317137	0.022283827008144356
vulD WBbt:0006766	13.88331342094783	21.0	1.5126072114970883	0.022283827008144356
vulA WBbt:0006762	10.75467941059339	17.0	1.5807072764302905	0.022283827008144356
coelomic system WBbt:0005749	34.80605336519315	46.0	1.321609190141651	0.02239689501255146
SDQL WBbt:0004993	7.039426523297491	12.0	1.7046843177189408	0.02306738168063825
ABplpaap WBbt:0006077	7.039426523297491	12.0	1.7046843177189408	0.02306738168063825
ABplpaaa WBbt:0006315	7.039426523297491	12.0	1.7046843177189408	0.02306738168063825
gonadal sheath cell WBbt:0005828	41.06332138590203	53.0	1.2906895548443411	0.023731162949286087
somatic gonad precursor WBbt:0007854	7.8215850258861	13.0	1.6620672097759677	0.02378156141359898
ABarppaa WBbt:0006465	6.4528076463560335	11.0	1.704684317718941	0.026946101611295913
Caap WBbt:0005921	7.234966148944644	12.0	1.658611768591402	0.02835254770436474
ABprapap WBbt:0006678	6.648347272003186	11.0	1.6545465436683837	0.03404737107595839
Ear WBbt:0006370	6.648347272003186	11.0	1.6545465436683837	0.03404737107595839
ABarappp WBbt:0006524	6.648347272003186	11.0	1.6545465436683837	0.03404737107595839
pm3 WBbt:0003740	7.430505774591795	12.0	1.6149640904705758	0.03480329890394985
uterine seam cell WBbt:0006789	8.212664277180405	13.0	1.5829211521675883	0.03544813718617613
excretory cell WBbt:0005812	78.60692951015531	93.0	1.1831018025959814	0.039309979855765356
head muscle WBbt:0006761	33.828355236957385	43.0	1.2711229883568982	0.04668370101576197
