# Supplementary material for: Tissue enrichment analysis for C. elegans genomics
Source: BMC Bioinformatics. 2016 Sep 13;17(1):366. doi: 10.1186/s12859-016-1229-9 (PMC5020436; doi:10.1186/s12859-016-1229-9)
Supplement: Additional file 4 — Results. A folder containing a complete version of the results we generated for this paper. (ZIP 1597 kb) [file 12859_2016_1229_MOESM4_ESM.zip › output/HGT33_any_Results/WBPaper00037950_all-neurons_larva_enriched_WBbt_0003679_1013.csv]

#WBPaper00037950_all-neurons_larva_enriched_WBbt_0003679_1013
Tissue	Expected	Observed	Enrichment Fold Change	Q value
nervous system WBbt:0005735	219.25448028673836	358.0	1.632805858889688	2.7072203590966495e-65
lateral ganglion WBbt:0005105	37.73078454798885	130.0	3.4454624137130314	3.7153370915615416e-41
tail WBbt:0005741	122.99641577060932	220.0	1.788670008159459	1.956925720858599e-25
ASER WBbt:0003903	9.72978892871366	40.0	4.111086097865461	1.5083211547472198e-14
nociceptor neuron WBbt:0008434	7.650139386698527	34.0	4.444363465993389	1.2428124500771198e-13
osmosensory neuron WBbt:0008433	7.650139386698527	34.0	4.444363465993389	1.2428124500771198e-13
PHB WBbt:0007808	6.461768219832735	29.0	4.487935656836462	6.223026372896668e-12
ASI WBbt:0005666	10.323974512146556	37.0	3.5838910640924255	1.2950455800746352e-11
posterior lateral ganglion WBbt:0005465	11.883711668657904	40.0	3.365951742627346	1.3693451736529256e-11
PHA WBbt:0007807	6.461768219832735	28.0	4.333179254876583	3.033604050062465e-11
ASEL WBbt:0003904	9.72978892871366	35.0	3.597200335632278	3.439811411984699e-11
ASK WBbt:0005668	7.79868578255675	30.0	3.8468019915741096	1.569031379564621e-10
ASJ WBbt:0005667	6.090402230187177	26.0	4.269011966259073	2.0057548837882034e-10
retrovesicular ganglion WBbt:0005656	8.838510553564317	32.0	3.6205195214815147	2.0057548837882034e-10
FLP WBbt:0006828	2.451015531660693	15.0	6.119912259322446	3.92248834432674e-09
AWC WBbt:0005672	8.467144563918758	29.0	3.4250035275857202	6.1793534411142195e-09
preanal ganglion WBbt:0005448	12.84926324173636	37.0	2.8795425312650127	7.88495854731259e-09
ASG WBbt:0005664	4.530665073675826	20.0	4.414362941150618	1.233630962604207e-08
ADL WBbt:0005661	7.79868578255675	27.0	3.4621217924166987	1.4792553228536021e-08
nerve ring WBbt:0006749	46.86638789326961	86.0	1.835003802636778	2.041106649081717e-08
ADE WBbt:0005415	2.451015531660693	14.0	5.71191810870095	3.25647971195799e-08
AIY WBbt:0005413	5.719036240541617	22.0	3.8468019915741096	3.768711371252327e-08
SMDDL WBbt:0004972	2.525288729589805	14.0	5.543920517268569	4.964748296908166e-08
OLQ WBbt:0006848	2.599561927518917	14.0	5.385522788203753	7.76941554714149e-08
AVA WBbt:0005842	3.787933094384707	17.0	4.487935656836462	9.365550674603313e-08
RIC WBbt:0006834	2.525288729589805	13.0	5.147926194606528	4.301590069117211e-07
DVA WBbt:0004823	2.599561927518917	13.0	5.000842589046342	6.443376720424911e-07
ventral nerve cord WBbt:0005829	33.274392672242136	63.0	1.893347855227882	9.112522971756121e-07
PVD WBbt:0006831	4.456391875746714	17.0	3.814745308310992	1.4324918483370377e-06
postdeirid sensillum WBbt:0005471	3.6393866985264838	15.0	4.121573562400831	1.856222979611178e-06
outer labial quadrant sensillum WBbt:0005502	3.416567104739148	14.0	4.097680382328942	4.4288855662674545e-06
ray 5 WBbt:0006950	3.0452011150935885	13.0	4.269011966259073	5.459758026751219e-06
ADF WBbt:0005660	6.016129032258064	19.0	3.1581769436997322	8.530236068830238e-06
CEP WBbt:0005244	2.748108323377141	12.0	4.366640098543583	8.936453353974469e-06
thermosensory neuron WBbt:0005838	4.085025886101155	15.0	3.6719473555934683	9.332210298111346e-06
NSM WBbt:0003666	3.6393866985264838	14.0	3.846801991574109	9.5444683744792e-06
AUA WBbt:0006817	2.451015531660693	11.0	4.487935656836461	1.4033291215877125e-05
ray 2 WBbt:0006945	2.8966547192353644	12.0	4.14270983707981	1.5890754570412527e-05
PDE WBbt:0006747	3.3422939068100357	13.0	3.8895442359249333	1.610381462833645e-05
AWA WBbt:0005670	3.416567104739148	13.0	3.8049889264483037	2.1068833677802108e-05
PVT WBbt:0004070	6.536041417761848	19.0	2.9069583231781624	2.7639505532961698e-05
AWB WBbt:0005671	5.496216646754282	17.0	3.0930367364683717	2.9410478851680175e-05
lateral nerve cord WBbt:0006769	6.164675428116288	18.0	2.9198617526405894	4.099900506722647e-05
IL2 neuron WBbt:0005118	3.1937475109518125	12.0	3.757341480142153	4.686955722922731e-05
outer labial lateral sensillum WBbt:0005503	2.748108323377141	11.0	4.002753423664951	4.686955722922731e-05
ray 1 WBbt:0006942	2.748108323377141	11.0	4.002753423664951	4.686955722922731e-05
PQR WBbt:0004096	4.159299084030267	14.0	3.3659517426273458	4.686955722922731e-05
BAG WBbt:0006825	2.8966547192353644	11.0	3.797484017323159	7.912147806091943e-05
cephalic sensillum WBbt:0006920	3.4908403026682597	12.0	3.437567737151332	0.00012331646070349523
ray 7 WBbt:0006952	3.1194743130227	11.0	3.5262351589429337	0.00017501991320016398
ray 6 WBbt:0006951	2.673835125448029	10.0	3.7399463806970505	0.00018327373333867935
ray 4 WBbt:0006949	2.748108323377141	10.0	3.6388667487863193	0.00023870568425259688
ray 3 WBbt:0006948	2.748108323377141	10.0	3.6388667487863193	0.00023870568425259688
PVQ WBbt:0006976	3.7136598964555954	12.0	3.2313136729222522	0.00023870568425259688
BDU WBbt:0006826	2.748108323377141	10.0	3.6388667487863193	0.00023870568425259688
URX WBbt:0006846	3.268020708880924	11.0	3.3659517426273458	0.0002600605859625535
ray 9 WBbt:0006954	3.0452011150935885	10.0	3.283855358660825	0.0006144632500918771
CAN WBbt:0006827	5.496216646754282	14.0	2.5472067241504237	0.0012262480864353984
dorsal nerve cord WBbt:0006750	19.45957785742732	34.0	1.7472115915928208	0.001735696398840563
AQR WBbt:0003927	2.451015531660693	8.0	3.2639532049719713	0.002090432810462221
ray 8 WBbt:0006953	2.970927917164476	9.0	3.0293565683646118	0.0021598133292973663
PVC WBbt:0005840	3.1937475109518125	9.0	2.8180061101066145	0.003931394595648468
PLM WBbt:0005490	6.164675428116288	14.0	2.271003585387125	0.004063278836466813
head muscle WBbt:0006761	12.84926324173636	23.0	1.7899858978133862	0.007862692446077344
ALM WBbt:0005406	6.387495021903625	12.0	1.8786707400710765	0.04063040501232638
