# Supplementary material for: Tissue enrichment analysis for C. elegans genomics
Source: BMC Bioinformatics. 2016 Sep 13;17(1):366. doi: 10.1186/s12859-016-1229-9 (PMC5020436; doi:10.1186/s12859-016-1229-9)
Supplement: Additional file 4 — Results. A folder containing a complete version of the results we generated for this paper. (ZIP 1597 kb) [file 12859_2016_1229_MOESM4_ESM.zip › output/HGT33_any_Results/WBPaper00037950_AVA-neuron_embryo_enriched_WBbt_0005842_534.csv]

#WBPaper00037950_AVA-neuron_embryo_enriched_WBbt_0005842_534
Tissue	Expected	Observed	Enrichment Fold Change	Q value
AVA WBbt:0005842	1.635005973715651	12.0	7.339422725611985	9.994339123381892e-07
DVA WBbt:0004823	1.122062923138192	7.0	6.238509316770186	0.0008194800847913408
SMDDL WBbt:0004972	1.0900039824771008	7.0	6.421994884910485	0.0008194800847913408
PVC WBbt:0005840	1.3785344484269217	8.0	5.803264480716452	0.0008194800847913408
lateral ganglion WBbt:0005105	16.285941855834327	31.0	1.9034821734239744	0.006097038403039657
PVQ WBbt:0006976	1.6029470330545599	7.0	4.36695652173913	0.0068985853898402135
RIC WBbt:0006834	1.0900039824771008	5.0	4.58713920350749	0.02335697403811494
