# Supplementary material for: Tissue enrichment analysis for C. elegans genomics
Source: BMC Bioinformatics. 2016 Sep 13;17(1):366. doi: 10.1186/s12859-016-1229-9 (PMC5020436; doi:10.1186/s12859-016-1229-9)
Supplement: Additional file 4 — Results. A folder containing a complete version of the results we generated for this paper. (ZIP 1597 kb) [file 12859_2016_1229_MOESM4_ESM.zip › output/HGT33_any_Results/WBPaper00037950_BAG-neuron_embryo_enriched_WBbt_0006825_454.csv]

#WBPaper00037950_BAG-neuron_embryo_enriched_WBbt_0006825_454
Tissue	Expected	Observed	Enrichment Fold Change	Q value
OLQ WBbt:0006848	1.4287136598964556	17.0	11.898815331010454	3.013568808252838e-14
PHA WBbt:0007807	3.551373954599761	24.0	6.757947855340623	2.6901422270689863e-13
ASI WBbt:0005666	5.674034249303067	29.0	5.111001930163186	1.2104917157424377e-12
PHB WBbt:0007808	3.551373954599761	23.0	6.47636669470143	1.4108924147640816e-12
outer labial quadrant sensillum WBbt:0005502	1.8777379530067704	17.0	9.053446447507952	2.5168545511891956e-12
ASG WBbt:0005664	2.4900438072481084	19.0	7.630387844862055	4.0579607454634926e-12
osmosensory neuron WBbt:0008433	4.204500199123855	24.0	5.7081695477148955	5.6788166350024605e-12
nociceptor neuron WBbt:0008434	4.204500199123855	24.0	5.7081695477148955	5.6788166350024605e-12
ASK WBbt:0005668	4.286140979689367	24.0	5.599442508710801	7.1067859908327494e-12
BAG WBbt:0006825	1.591995221027479	15.0	9.422138836772984	1.4180246640162039e-11
PQR WBbt:0004096	2.285941855834329	17.0	7.436759581881533	6.003330412525587e-11
PDE WBbt:0006747	1.8369175627240142	15.0	8.165853658536586	1.6303321394397357e-10
postdeirid sensillum WBbt:0005471	2.000199123855038	15.0	7.499253359880536	6.740725705415602e-10
lateral ganglion WBbt:0005105	20.736758263639985	52.0	2.5076243518340693	6.740725705415602e-10
ray 6 WBbt:0006951	1.4695340501792116	13.0	8.846341463414634	6.810780939393305e-10
ASJ WBbt:0005667	3.347272003185982	19.0	5.676264128494943	6.810780939393305e-10
nervous system WBbt:0005735	120.50179211469533	163.0	1.3526769779892922	6.810780939393305e-10
ray 4 WBbt:0006949	1.5103544404619673	13.0	8.607251153592617	8.805289104128329e-10
ray 1 WBbt:0006942	1.5103544404619673	13.0	8.607251153592617	8.805289104128329e-10
ray 2 WBbt:0006945	1.591995221027479	13.0	8.165853658536586	1.8205015150419822e-09
tail WBbt:0005741	67.59856630824373	110.0	1.627253446447508	1.8583267698419512e-09
ray 8 WBbt:0006953	1.6328156113102348	13.0	7.961707317073172	2.455494286338138e-09
thermosensory neuron WBbt:0005838	2.245121465551573	15.0	6.681152993348116	2.7236336857385033e-09
ray 9 WBbt:0006954	1.673636001592991	13.0	7.767519333729922	3.2962820564983966e-09
ray 7 WBbt:0006952	1.7144563918757467	13.0	7.582578397212544	4.577630788695096e-09
outer labial lateral sensillum WBbt:0005503	1.5103544404619673	12.0	7.9451549110085695	8.949876177196867e-09
ray 3 WBbt:0006948	1.5103544404619673	12.0	7.9451549110085695	8.949876177196867e-09
AWB WBbt:0005671	3.0207088809239346	16.0	5.296769940672379	3.400624544195174e-08
ray 5 WBbt:0006950	1.673636001592991	12.0	7.1700178465199285	3.4333333245763484e-08
ADL WBbt:0005661	4.286140979689367	19.0	4.432891986062718	4.1971236008748303e-08
ASEL WBbt:0003904	5.347471127041019	21.0	3.927089927387824	7.832558113643173e-08
ASER WBbt:0003903	5.347471127041019	21.0	3.927089927387824	7.832558113643173e-08
URX WBbt:0006846	1.7960971724412584	12.0	6.681152993348116	7.974338718416724e-08
AQR WBbt:0003927	1.3470728793309439	10.0	7.42350332594235	2.6884568711733397e-07
posterior lateral ganglion WBbt:0005465	6.531262445240939	22.0	3.3684146341463417	6.530387046818591e-07
ADF WBbt:0005660	3.3064516129032255	15.0	4.536585365853659	7.653479663404852e-07
AWA WBbt:0005670	1.8777379530067704	10.0	5.325556733828208	1.0659676317290346e-05
AWC WBbt:0005672	4.65352449223417	16.0	3.4382541720154043	1.9023146908995942e-05
ADE WBbt:0005415	1.3470728793309439	8.0	5.93880266075388	2.8816084438722317e-05
CEP WBbt:0005244	1.5103544404619673	8.0	5.296769940672379	7.859173518416342e-05
cephalic sensillum WBbt:0006920	1.9185583432895261	8.0	4.169797612869746	0.0005885683027086918
IL2 neuron WBbt:0005118	1.7552767821585027	7.0	3.9879750425411227	0.0017512899782869682
AUA WBbt:0006817	1.3470728793309439	6.0	4.45410199556541	0.0017726335600863263
AB WBbt:0004015	1.3470728793309439	6.0	4.45410199556541	0.0017726335600863263
RIC WBbt:0006834	1.3878932696136999	5.0	3.602582496413199	0.012766760476211714
BDU WBbt:0006826	1.5103544404619673	5.0	3.3104812129202372	0.019498532713690387
