# Supplementary material for: Tissue enrichment analysis for C. elegans genomics
Source: BMC Bioinformatics. 2016 Sep 13;17(1):366. doi: 10.1186/s12859-016-1229-9 (PMC5020436; doi:10.1186/s12859-016-1229-9)
Supplement: Additional file 4 — Results. A folder containing a complete version of the results we generated for this paper. (ZIP 1597 kb) [file 12859_2016_1229_MOESM4_ESM.zip › output/HGT33_any_Results/WBPaper00037950_coelomocytes_embryo_enriched_WBbt_0005751_570.csv]

#WBPaper00037950_coelomocytes_embryo_enriched_WBbt_0005751_570
Tissue	Expected	Observed	Enrichment Fold Change	Q value
coelomic system WBbt:0005749	6.5925925925925934	29.0	4.3988764044943816	2.524579361465936e-10
hmc WBbt:0004697	2.259259259259259	9.0	3.9836065573770494	0.008595548734410756
pharynx WBbt:0003681	67.22222222222223	89.0	1.32396694214876	0.028039667834085222
