# Supplementary material for: Tissue enrichment analysis for C. elegans genomics
Source: BMC Bioinformatics. 2016 Sep 13;17(1):366. doi: 10.1186/s12859-016-1229-9 (PMC5020436; doi:10.1186/s12859-016-1229-9)
Supplement: Additional file 4 — Results. A folder containing a complete version of the results we generated for this paper. (ZIP 1597 kb) [file 12859_2016_1229_MOESM4_ESM.zip › output/HGT33_any_Results/WBPaper00037950_dopaminergic-neurons_embryo_enriched_WBbt_0006746_466.csv]

#WBPaper00037950_dopaminergic-neurons_embryo_enriched_WBbt_0006746_466
Tissue	Expected	Observed	Enrichment Fold Change	Q value
CEP WBbt:0005244	1.39247311827957	20.0	14.362934362934363	7.958975611927188e-19
cephalic sensillum WBbt:0006920	1.7688172043010753	21.0	11.872340425531915	1.1512290568111806e-17
PDE WBbt:0006747	1.693548387096774	19.0	11.21904761904762	1.436621400672837e-15
postdeirid sensillum WBbt:0005471	1.8440860215053765	19.0	10.303206997084548	8.42974840400723e-15
nervous system WBbt:0005735	111.09677419354838	158.0	1.4221835075493612	9.987898443007199e-13
posterior lateral ganglion WBbt:0005465	6.021505376344085	29.0	4.816071428571429	3.446411402721209e-12
outer labial quadrant sensillum WBbt:0005502	1.7311827956989247	16.0	9.24223602484472	7.410136292339307e-12
OLQ WBbt:0006848	1.3172043010752688	14.0	10.62857142857143	1.3463328127994945e-11
ADE WBbt:0005415	1.2419354838709677	13.0	10.467532467532468	8.919684945874812e-11
tail WBbt:0005741	62.32258064516129	104.0	1.668737060041408	1.6562657625544638e-09
outer labial lateral sensillum WBbt:0005503	1.39247311827957	12.0	8.617760617760617	7.654597825341493e-09
ray 5 WBbt:0006950	1.543010752688172	12.0	7.7770034843205575	3.039222061055442e-08
ray 9 WBbt:0006954	1.543010752688172	12.0	7.7770034843205575	3.039222061055442e-08
ray 7 WBbt:0006952	1.5806451612903225	12.0	7.591836734693878	3.6497254963593754e-08
lateral ganglion WBbt:0005105	19.118279569892472	46.0	2.40607424071991	3.6497254963593754e-08
ray 4 WBbt:0006949	1.39247311827957	11.0	7.899613899613899	7.498246569878209e-08
ray 3 WBbt:0006948	1.39247311827957	11.0	7.899613899613899	7.498246569878209e-08
ray 1 WBbt:0006942	1.39247311827957	11.0	7.899613899613899	7.498246569878209e-08
ray 2 WBbt:0006945	1.467741935483871	11.0	7.4945054945054945	1.2475557437787783e-07
ray 8 WBbt:0006953	1.5053763440860213	11.0	7.307142857142858	1.6379394646839035e-07
nerve ring WBbt:0006749	23.747311827956988	51.0	2.1476115010187913	1.6973628851827092e-07
PHB WBbt:0007808	3.2741935483870965	16.0	4.886699507389163	1.7147189116424984e-07
IL2 neuron WBbt:0005118	1.6182795698924732	11.0	6.79734219269103	3.540475358742317e-07
ray 6 WBbt:0006951	1.3548387096774193	10.0	7.380952380952381	4.571713313817076e-07
ADL WBbt:0005661	3.951612903225806	17.0	4.302040816326531	4.806715625297285e-07
ASEL WBbt:0003904	4.93010752688172	19.0	3.8538713195201746	6.076494545428841e-07
PHA WBbt:0007807	3.2741935483870965	15.0	4.58128078817734	9.328925205013903e-07
ADF WBbt:0005660	3.0483870967741935	14.0	4.592592592592593	2.096121210439879e-06
NSM WBbt:0003666	1.8440860215053765	10.0	5.42274052478134	1.1942889789795614e-05
ASER WBbt:0003903	4.93010752688172	17.0	3.448200654307525	1.2208177346214005e-05
ASK WBbt:0005668	3.951612903225806	15.0	3.795918367346939	1.2208177346214005e-05
dorsal nerve cord WBbt:0006750	9.86021505376344	25.0	2.5354416575790624	3.20197417663572e-05
osmosensory neuron WBbt:0008433	3.8763440860215055	14.0	3.611650485436893	4.2947130163298075e-05
nociceptor neuron WBbt:0008434	3.8763440860215055	14.0	3.611650485436893	4.2947130163298075e-05
ASJ WBbt:0005667	3.086021505376344	12.0	3.8885017421602788	6.775139445191148e-05
FLP WBbt:0006828	1.2419354838709677	7.0	5.636363636363637	0.0001543170324709656
PQR WBbt:0004096	2.10752688172043	9.0	4.270408163265306	0.00024753788834514683
SDQL WBbt:0004993	1.3548387096774193	6.0	4.428571428571429	0.0021524093326480585
CAN WBbt:0006827	2.78494623655914	9.0	3.2316602316602316	0.0026281107652152544
AUA WBbt:0006817	1.2419354838709677	5.0	4.025974025974026	0.00804857234323246
MSappa WBbt:0006717	1.2795698924731183	5.0	3.907563025210084	0.009241246680082
MSappp WBbt:0006125	1.2795698924731183	5.0	3.907563025210084	0.009241246680082
AWB WBbt:0005671	2.78494623655914	8.0	2.872586872586872	0.010033403497615024
ASG WBbt:0005664	2.295698924731183	7.0	3.0491803278688523	0.01085689098607916
Caap WBbt:0005921	1.39247311827957	5.0	3.5907335907335907	0.013252286859420342
AVA WBbt:0005842	1.9193548387096773	6.0	3.1260504201680677	0.015308138887500884
ABpraapa WBbt:0006302	1.467741935483871	5.0	3.4065934065934065	0.01673016411394642
AWC WBbt:0005672	4.290322580645162	10.0	2.3308270676691727	0.01882913151833702
AVM WBbt:0003832	2.5591397849462365	7.0	2.735294117647059	0.019556390467759185
thermosensory neuron WBbt:0005838	2.0698924731182795	6.0	2.898701298701299	0.021751194325860722
ventral nerve cord WBbt:0005829	16.86021505376344	27.0	1.6014030612244898	0.023910066471202085
URX WBbt:0006846	1.6559139784946237	5.0	3.019480519480519	0.02800358070445323
ASI WBbt:0005666	5.231182795698925	11.0	2.1027749229188077	0.02815623204035712
AWA WBbt:0005670	1.7311827956989247	5.0	2.888198757763975	0.033628818118248416
MSapa WBbt:0005898	1.2419354838709677	4.0	3.220779220779221	0.033928079327723175
AQR WBbt:0003927	1.2419354838709677	4.0	3.220779220779221	0.033928079327723175
ABprpppa WBbt:0005943	1.2419354838709677	4.0	3.220779220779221	0.033928079327723175
Cppa WBbt:0006168	1.7688172043010753	5.0	2.8267477203647418	0.0347958453948227
MSppaa WBbt:0006531	1.2795698924731183	4.0	3.1260504201680672	0.03597373043446005
ABprpapa WBbt:0006259	1.2795698924731183	4.0	3.1260504201680672	0.03597373043446005
RIC WBbt:0006834	1.2795698924731183	4.0	3.1260504201680672	0.03597373043446005
SMDDL WBbt:0004972	1.2795698924731183	4.0	3.1260504201680672	0.03597373043446005
MSapp WBbt:0006036	1.2795698924731183	4.0	3.1260504201680672	0.03597373043446005
ABprpppp WBbt:0006179	1.2795698924731183	4.0	3.1260504201680672	0.03597373043446005
ABalppap WBbt:0006112	1.3172043010752688	4.0	3.036734693877551	0.03695882621397971
ABplppppp WBbt:0006574	1.3548387096774193	4.0	2.9523809523809526	0.04100987009703487
ABalpaap WBbt:0005934	1.39247311827957	4.0	2.872586872586872	0.04531918760912692
ABprpappp WBbt:0005847	1.39247311827957	4.0	2.872586872586872	0.04531918760912692
ABplpappa WBbt:0006232	1.39247311827957	4.0	2.872586872586872	0.04531918760912692
lateral nerve cord WBbt:0006769	3.1236559139784945	7.0	2.2409638554216866	0.04531918760912692
ABarapaa WBbt:0006515	1.39247311827957	4.0	2.872586872586872	0.04531918760912692
PLM WBbt:0005490	3.1236559139784945	7.0	2.2409638554216866	0.04531918760912692
ABprpappa WBbt:0006088	1.4301075268817203	4.0	2.796992481203008	0.04647180163893525
retrovesicular ganglion WBbt:0005656	4.478494623655914	9.0	2.0096038415366144	0.04647180163893525
ABprappa WBbt:0006269	1.4301075268817203	4.0	2.796992481203008	0.04647180163893525
Caapa WBbt:0006123	1.4301075268817203	4.0	2.796992481203008	0.04647180163893525
ABplpappp WBbt:0006390	1.467741935483871	4.0	2.7252747252747254	0.04903500026742623
Capp WBbt:0006098	1.467741935483871	4.0	2.7252747252747254	0.04903500026742623
Cppp WBbt:0006268	1.467741935483871	4.0	2.7252747252747254	0.04903500026742623
