# Supplementary material for: Tissue enrichment analysis for C. elegans genomics
Source: BMC Bioinformatics. 2016 Sep 13;17(1):366. doi: 10.1186/s12859-016-1229-9 (PMC5020436; doi:10.1186/s12859-016-1229-9)
Supplement: Additional file 4 — Results. A folder containing a complete version of the results we generated for this paper. (ZIP 1597 kb) [file 12859_2016_1229_MOESM4_ESM.zip › output/HGT33_any_Results/WBPaper00037950_dopaminergic-neurons_larva_enriched_WBbt_0006746_1230.csv]

#WBPaper00037950_dopaminergic-neurons_larva_enriched_WBbt_0006746_1230
Tissue	Expected	Observed	Enrichment Fold Change	Q value
CEP WBbt:0005244	2.9912385503783354	23.0	7.689122620157103	1.099092493827899e-15
cephalic sensillum WBbt:0006920	3.7996814018319394	24.0	6.316319044125354	8.813507357867312e-14
nervous system WBbt:0005735	238.65232974910393	303.0	1.2696293403820738	1.0468159333414932e-10
ADE WBbt:0005415	2.6678614097968936	16.0	5.997313031795791	4.396216723905468e-09
PDE WBbt:0006747	3.6379928315412187	18.0	4.947783251231527	2.0616246478065117e-08
postdeirid sensillum WBbt:0005471	3.9613699721226605	18.0	4.5438825776616065	9.790529114584843e-08
nerve ring WBbt:0006749	51.01274392672242	87.0	1.7054561919855105	2.0691989088934197e-06
posterior lateral ganglion WBbt:0005465	12.935085623257665	33.0	2.5512007389162563	3.0424923663244824e-06
OLQ WBbt:0006848	2.8295499800876143	13.0	4.594370161857847	5.630353014720146e-06
tail WBbt:0005741	133.87813620071685	180.0	1.3445063182694366	6.370096692058689e-06
outer labial quadrant sensillum WBbt:0005502	3.7188371166865792	15.0	4.03351895480831	6.370096692058689e-06
lateral ganglion WBbt:0005105	41.068896853843086	71.0	1.7288022186881815	1.387355636809696e-05
retrovesicular ganglion WBbt:0005656	9.620469932297889	25.0	2.5986256571594155	3.693793244252933e-05
PHA WBbt:0007807	7.033452807646356	18.0	2.559198233395618	0.0008621648820701541
CAN WBbt:0006827	5.982477100756671	16.0	2.6744774330981227	0.0010245052925592244
ventral nerve cord WBbt:0005829	36.218239745121465	58.0	1.6014030612244898	0.0012028460563454075
lateral nerve cord WBbt:0006769	6.710075667064913	17.0	2.533503472016144	0.0012381280066356627
AIY WBbt:0005413	6.225009956192752	16.0	2.5702770136267676	0.0014544780069583527
dorsal nerve cord WBbt:0006750	21.181202708084427	38.0	1.7940435452938743	0.0014649554626242865
PHB WBbt:0007808	7.033452807646356	17.0	2.417020553762528	0.002001422145543858
ASER WBbt:0003903	10.590601354042214	22.0	2.0773135787613284	0.003367036911759447
ASEL WBbt:0003904	10.590601354042214	22.0	2.0773135787613284	0.003367036911759447
NSM WBbt:0003666	3.9613699721226605	11.0	2.7768171307932037	0.00436155802247833
ALM WBbt:0005406	6.952608522500996	16.0	2.301294535456524	0.0044851028706321275
nociceptor neuron WBbt:0008434	8.326961369972123	18.0	2.161652876751638	0.0050454381670693455
BDU WBbt:0006826	2.9912385503783354	9.0	3.008787112235388	0.0050454381670693455
osmosensory neuron WBbt:0008433	8.326961369972123	18.0	2.161652876751638	0.0050454381670693455
ASI WBbt:0005666	11.237355635205098	22.0	1.9577559627175105	0.005784197724460254
ASK WBbt:0005668	8.488649940262842	18.0	2.1204785362420835	0.005784197724460254
ADL WBbt:0005661	8.488649940262842	18.0	2.1204785362420835	0.005784197724460254
HSN WBbt:0006830	8.731182795698926	18.0	2.0615763546798025	0.007485182091636469
ray 5 WBbt:0006950	3.3146156909597773	9.0	2.715246906163643	0.009877152537682433
PQR WBbt:0004096	4.527279968140183	11.0	2.4297149894440535	0.010949595064323274
ray 7 WBbt:0006952	3.3954599761051374	9.0	2.6505981703026036	0.011340867007114336
IL2 neuron WBbt:0005118	3.476304261250498	9.0	2.5889563523885895	0.013095449125137654
ray 6 WBbt:0006951	2.910394265232975	8.0	2.748768472906404	0.013095449125137654
SDQL WBbt:0004993	2.910394265232975	8.0	2.748768472906404	0.013095449125137654
ASJ WBbt:0005667	6.6292313819195545	14.0	2.1118587047939443	0.013960466981689628
ray 1 WBbt:0006942	2.9912385503783354	8.0	2.6744774330981227	0.014444895169350434
outer labial lateral sensillum WBbt:0005503	2.9912385503783354	8.0	2.6744774330981227	0.014444895169350434
pm7 WBbt:0003721	3.0720828355236955	8.0	2.6040964480165933	0.016747793376236327
ASG WBbt:0005664	4.931501393866985	11.0	2.2305580230961803	0.018551743893880198
ray 2 WBbt:0006945	3.152927120669056	8.0	2.537324744221296	0.01931183888515089
FLP WBbt:0006828	2.6678614097968936	7.0	2.6238244514106586	0.022844178067476455
AQR WBbt:0003927	2.6678614097968936	7.0	2.6238244514106586	0.022844178067476455
thermosensory neuron WBbt:0005838	4.446435682994823	10.0	2.2489923869234216	0.022844178067476455
ray 9 WBbt:0006954	3.3146156909597773	8.0	2.4135528054787936	0.02528331848801745
SMDDL WBbt:0004972	2.748705694942254	7.0	2.546653144016227	0.025570313011976337
ADF WBbt:0005660	6.548387096774193	13.0	1.9852216748768474	0.02583897601644494
muscle cell WBbt:0003675	110.19076065312623	132.0	1.1979225773341189	0.027192131064295265
AWB WBbt:0005671	5.982477100756671	12.0	2.005858074823592	0.029034984270022966
AVA WBbt:0005842	4.123058542413381	9.0	2.182845552013909	0.03343510442918629
AVM WBbt:0003832	5.497411389884508	11.0	2.00094175601275	0.036714667169399286
ray 4 WBbt:0006949	2.9912385503783354	7.0	2.3401677539608574	0.03903345978405218
