# Supplementary material for: Tissue enrichment analysis for C. elegans genomics
Source: BMC Bioinformatics. 2016 Sep 13;17(1):366. doi: 10.1186/s12859-016-1229-9 (PMC5020436; doi:10.1186/s12859-016-1229-9)
Supplement: Additional file 4 — Results. A folder containing a complete version of the results we generated for this paper. (ZIP 1597 kb) [file 12859_2016_1229_MOESM4_ESM.zip › output/HGT33_any_Results/WBPaper00037950_excretory-cell_larva_enriched_WBbt_0005812_528.csv]

#WBPaper00037950_excretory-cell_larva_enriched_WBbt_0005812_528
Tissue	Expected	Observed	Enrichment Fold Change	Q value
excretory cell WBbt:0005812	13.768219832735962	77.0	5.592589378687955	1.3907855480900204e-39
rectal valve cell WBbt:0005797	1.4384707287933094	7.0	4.866279069767442	0.009079709897588157
