# Supplementary material for: Tissue enrichment analysis for C. elegans genomics
Source: BMC Bioinformatics. 2016 Sep 13;17(1):366. doi: 10.1186/s12859-016-1229-9 (PMC5020436; doi:10.1186/s12859-016-1229-9)
Supplement: Additional file 4 — Results. A folder containing a complete version of the results we generated for this paper. (ZIP 1597 kb) [file 12859_2016_1229_MOESM4_ESM.zip › output/HGT33_any_Results/WBPaper00037950_GABAergic-motor-neurons_embryo_enriched_WBbt_0005190_361.csv]

#WBPaper00037950_GABAergic-motor-neurons_embryo_enriched_WBbt_0005190_361
Tissue	Expected	Observed	Enrichment Fold Change	Q value
nervous system WBbt:0005735	92.87455197132617	138.0	1.4858752701451063	8.44735830447161e-14
dorsal nerve cord WBbt:0006750	8.242931103146157	31.0	3.7607981447482848	1.5943709146930269e-09
ventral nerve cord WBbt:0005829	14.094782954998008	39.0	2.766981238698011	4.205306540799635e-08
nerve ring WBbt:0006749	19.852250099561928	46.0	2.3171176954402295	3.03117250639537e-07
retrovesicular ganglion WBbt:0005656	3.743926722421346	14.0	3.739389426656739	0.0001901630706485713
PVC WBbt:0005840	1.352847471127041	8.0	5.913453046806005	0.000233938027043708
PLM WBbt:0005490	2.611310234966149	11.0	4.212444715571146	0.00032097229655117987
SDQL WBbt:0004993	1.1326164874551972	7.0	6.180379746835443	0.00037204272802036253
SDQR WBbt:0004991	1.1640780565511748	7.0	6.013342456380431	0.00041077226177650694
NSM WBbt:0003666	1.5416168857029073	8.0	5.189356755360372	0.0004349054390287307
AVM WBbt:0003832	2.1393866985264838	9.0	4.20681310498883	0.001015789738000853
SMDDL WBbt:0004972	1.0696933492632419	6.0	5.609084139985107	0.001515900875417744
lateral ganglion WBbt:0005105	15.98247710075667	31.0	1.9396242400079737	0.001609159208516527
preanal ganglion WBbt:0005448	5.442851453604141	15.0	2.755908392478233	0.0016685646399220357
anal sphincter muscle WBbt:0005798	3.869772998805257	12.0	3.100957085520222	0.0019088412775346388
HSN WBbt:0006830	3.3978494623655915	11.0	3.2373417721518987	0.0020096640233759617
CEP WBbt:0005244	1.1640780565511748	6.0	5.154293534040369	0.0020096640233759617
BDU WBbt:0006826	1.1640780565511748	6.0	5.154293534040369	0.0020096640233759617
muscle cell WBbt:0003675	42.8821186778176	63.0	1.4691438283013085	0.0020354138920912652
AVA WBbt:0005842	1.6045400238948624	7.0	4.362620997766196	0.002096008339229863
ALM WBbt:0005406	2.705694942254082	9.0	3.3263173388283778	0.003981859730304638
CAN WBbt:0006827	2.3281561131023496	8.0	3.4361956893602463	0.0054254851698856965
AUA WBbt:0006817	1.038231780167264	5.0	4.815880322209436	0.005435923118186322
RIC WBbt:0006834	1.0696933492632419	5.0	4.674236783320922	0.006163314010948906
cephalic sensillum WBbt:0006920	1.4786937475109518	6.0	4.057635335308376	0.006163314010948906
PVQ WBbt:0006976	1.573078454798885	6.0	3.8141772151898734	0.008203465259675413
uterine muscle WBbt:0005342	4.152927120669056	11.0	2.6487341772151898	0.008203465259675413
outer labial lateral sensillum WBbt:0005503	1.1640780565511748	5.0	4.295244611700308	0.008446999783722263
lateral nerve cord WBbt:0006769	2.611310234966149	8.0	3.063596156779015	0.009614317584369909
tail WBbt:0005741	52.10035842293907	69.0	1.3243670886075949	0.014430107451210582
IL2 neuron WBbt:0005118	1.352847471127041	5.0	3.695908154253753	0.017125126163869606
somatic gonad WBbt:0005785	15.164476304261251	25.0	1.6485897368559272	0.032659002305462405
DVA WBbt:0004823	1.1011549183592193	4.0	3.632549728752261	0.03335637854778796
posterior lateral ganglion WBbt:0005465	5.033851055356431	11.0	2.185205696202532	0.03335637854778796
