# Supplementary material for: Tissue enrichment analysis for C. elegans genomics
Source: BMC Bioinformatics. 2016 Sep 13;17(1):366. doi: 10.1186/s12859-016-1229-9 (PMC5020436; doi:10.1186/s12859-016-1229-9)
Supplement: Additional file 4 — Results. A folder containing a complete version of the results we generated for this paper. (ZIP 1597 kb) [file 12859_2016_1229_MOESM4_ESM.zip › output/HGT33_any_Results/WBPaper00037950_GABAergic-motor-neurons_larva_enriched_WBbt_0005190_132.csv]

#WBPaper00037950_GABAergic-motor-neurons_larva_enriched_WBbt_0005190_132
Tissue	Expected	Observed	Enrichment Fold Change	Q value
dorsal nerve cord WBbt:0006750	2.6606929510155317	10.0	3.7584193982936687	0.004988551426335541
nervous system WBbt:0005735	29.978494623655912	43.0	1.434361549497848	0.004988551426335541
nerve ring WBbt:0006749	6.408004778972521	17.0	2.652931854199683	0.004988551426335541
retrovesicular ganglion WBbt:0005656	1.2084826762246117	6.0	4.964903608502224	0.01110396864033299
