# Supplementary material for: Tissue enrichment analysis for C. elegans genomics
Source: BMC Bioinformatics. 2016 Sep 13;17(1):366. doi: 10.1186/s12859-016-1229-9 (PMC5020436; doi:10.1186/s12859-016-1229-9)
Supplement: Additional file 4 — Results. A folder containing a complete version of the results we generated for this paper. (ZIP 1597 kb) [file 12859_2016_1229_MOESM4_ESM.zip › output/HGT33_any_Results/WBPaper00037950_hypodermis_embryo_enriched_WBbt_0005733_734.csv]

#WBPaper00037950_hypodermis_embryo_enriched_WBbt_0005733_734
Tissue	Expected	Observed	Enrichment Fold Change	Q value
hypodermis WBbt:0005733	56.972919155714855	109.0	1.9131896630061722	1.0458738643891717e-13
hyp7 syncytium WBbt:0005734	5.590800477897252	22.0	3.9350357944224807	5.604114848376972e-07
ABalaapa WBbt:0006130	1.293110314615691	8.0	6.186633815829997	0.0002738081144018624
ABalaaaa WBbt:0006427	1.483273596176822	8.0	5.39347563431333	0.0007033112855666449
ABprappp WBbt:0006702	1.635404221425727	8.0	4.891756970656276	0.0013120205263854518
MSapp WBbt:0006036	1.293110314615691	7.0	5.413304588851247	0.0013120205263854518
Eal WBbt:0006441	1.3691756272401434	7.0	5.112565445026178	0.0016929200470435705
ABalaaap WBbt:0005982	1.4072082835523696	7.0	4.974388000566011	0.00182910256025781
ABaraaaa WBbt:0006360	1.4072082835523696	7.0	4.974388000566011	0.00182910256025781
ABarapaa WBbt:0006515	1.4072082835523696	7.0	4.974388000566011	0.00182910256025781
ABalpapa WBbt:0006573	1.521306252489048	7.0	4.601308900523561	0.0024021947254988297
ABalpaaa WBbt:0006557	1.5593389088012743	7.0	4.489081854169327	0.0026478798432389506
MSapa WBbt:0005898	1.2550776583034648	6.0	4.7805806758686336	0.003783790104588085
ABprpaap WBbt:0006253	1.2550776583034648	6.0	4.7805806758686336	0.003783790104588085
ABalappa WBbt:0006157	1.293110314615691	6.0	4.639975361872497	0.003998260923079678
hyp6 WBbt:0004679	2.167861409796894	8.0	3.69027280242491	0.003998260923079678
ABaraaap WBbt:0005861	1.293110314615691	6.0	4.639975361872497	0.003998260923079678
ABplpapp WBbt:0006420	1.3311429709279172	6.0	4.507404637247569	0.004032581794916413
ABaraapa WBbt:0005853	1.3691756272401434	6.0	4.382198952879581	0.00459194178000171
ABaraapp WBbt:0006153	1.4072082835523696	6.0	4.263761143342295	0.005209508879970896
ABplpapa WBbt:0006087	1.4452409398645958	6.0	4.151556902728024	0.005209508879970896
excretory duct cell WBbt:0004540	1.4072082835523696	6.0	4.263761143342295	0.005209508879970896
ABplpppa WBbt:0006423	1.4072082835523696	6.0	4.263761143342295	0.005209508879970896
ABplappp WBbt:0006470	1.4452409398645958	6.0	4.151556902728024	0.005209508879970896
ABalpaap WBbt:0005934	1.4072082835523696	6.0	4.263761143342295	0.005209508879970896
ABprappa WBbt:0006269	1.4452409398645958	6.0	4.151556902728024	0.005209508879970896
Caap WBbt:0005921	1.4072082835523696	6.0	4.263761143342295	0.005209508879970896
ABalaapp WBbt:0006553	1.2550776583034648	5.0	3.983817229890528	0.012143744510650213
ABarappa WBbt:0006005	1.2550776583034648	5.0	3.983817229890528	0.012143744510650213
P2 WBbt:0006771	1.2550776583034648	5.0	3.983817229890528	0.012143744510650213
MSpaap WBbt:0005878	1.2550776583034648	5.0	3.983817229890528	0.012143744510650213
P4 WBbt:0006773	1.293110314615691	5.0	3.866646134893748	0.012143744510650213
ABprpapa WBbt:0006259	1.293110314615691	5.0	3.866646134893748	0.012143744510650213
MSaaap WBbt:0006160	1.3311429709279172	5.0	3.7561705310396407	0.012143744510650213
Epl WBbt:0006000	1.3691756272401434	5.0	3.6518324607329844	0.012143744510650213
ABprpppp WBbt:0006179	1.293110314615691	5.0	3.866646134893748	0.012143744510650213
ABpraaap WBbt:0006534	1.2550776583034648	5.0	3.983817229890528	0.012143744510650213
P6 WBbt:0006775	1.2550776583034648	5.0	3.983817229890528	0.012143744510650213
AB WBbt:0004015	1.2550776583034648	5.0	3.983817229890528	0.012143744510650213
ABprapap WBbt:0006678	1.293110314615691	5.0	3.866646134893748	0.012143744510650213
ABpraapp WBbt:0006335	1.2550776583034648	5.0	3.983817229890528	0.012143744510650213
MSaapp WBbt:0006425	1.3691756272401434	5.0	3.6518324607329844	0.012143744510650213
ABprpaaa WBbt:0006167	1.3311429709279172	5.0	3.7561705310396407	0.012143744510650213
P11 WBbt:0004410	2.2058940661091198	7.0	3.173316483119697	0.012143744510650213
P7 WBbt:0006776	1.293110314615691	5.0	3.866646134893748	0.012143744510650213
ABprpppa WBbt:0005943	1.2550776583034648	5.0	3.983817229890528	0.012143744510650213
P9 WBbt:0006778	1.293110314615691	5.0	3.866646134893748	0.012143744510650213
MSppaa WBbt:0006531	1.293110314615691	5.0	3.866646134893748	0.012143744510650213
ABprppaa WBbt:0005984	1.4072082835523696	5.0	3.553134286118579	0.012836627116498571
ABprppap WBbt:0006346	1.4452409398645958	5.0	3.4596307522733536	0.014474875902142635
ABplpppp WBbt:0006647	1.4452409398645958	5.0	3.4596307522733536	0.014474875902142635
ABpraapa WBbt:0006302	1.483273596176822	5.0	3.370922271445832	0.01593844109025014
ABalpppa WBbt:0006649	1.483273596176822	5.0	3.370922271445832	0.01593844109025014
P10 WBbt:0006779	1.483273596176822	5.0	3.370922271445832	0.01593844109025014
Capp WBbt:0006098	1.483273596176822	5.0	3.370922271445832	0.01593844109025014
Cppp WBbt:0006268	1.483273596176822	5.0	3.370922271445832	0.01593844109025014
Capa WBbt:0006444	1.5593389088012743	5.0	3.2064870386923765	0.018815994251867973
ABalppaa WBbt:0005944	1.5973715651135005	5.0	3.130142109199701	0.020905630753627738
ABarpaaa WBbt:0006398	1.711469534050179	5.0	2.9214659685863875	0.029040841974316965
Cpapa WBbt:0005962	1.711469534050179	5.0	2.9214659685863875	0.029040841974316965
ABarppaa WBbt:0006465	1.2550776583034648	4.0	3.1870537839124222	0.031961843102583626
MSpppp WBbt:0006409	1.2550776583034648	4.0	3.1870537839124222	0.031961843102583626
Cppa WBbt:0006168	1.7875348466746317	5.0	2.7971482677954773	0.03367491760896103
Ear WBbt:0006370	1.293110314615691	4.0	3.0933169079149985	0.03367491760896103
cephalic sensillum WBbt:0006920	1.7875348466746317	5.0	2.7971482677954773	0.03367491760896103
P12 WBbt:0004409	1.8255675029868577	5.0	2.7388743455497386	0.03367491760896103
MSappa WBbt:0006717	1.293110314615691	4.0	3.0933169079149985	0.03367491760896103
ABarappp WBbt:0006524	1.293110314615691	4.0	3.0933169079149985	0.03367491760896103
MSappp WBbt:0006125	1.293110314615691	4.0	3.0933169079149985	0.03367491760896103
Cpapp WBbt:0005897	1.7875348466746317	5.0	2.7971482677954773	0.03367491760896103
ABalppap WBbt:0006112	1.3311429709279172	4.0	3.0049364248317127	0.035329047577136764
ABplpaaa WBbt:0006315	1.3691756272401434	4.0	2.9214659685863875	0.039239063246752866
MSpapp WBbt:0006201	1.3691756272401434	4.0	2.9214659685863875	0.039239063246752866
ABplpaap WBbt:0006077	1.3691756272401434	4.0	2.9214659685863875	0.039239063246752866
ABprpappp WBbt:0005847	1.4072082835523696	4.0	2.8425074288948635	0.04186500764067157
hyp5 WBbt:0004685	1.9396654719235362	5.0	2.5777640899291656	0.04186500764067157
ABprpappa WBbt:0006088	1.4452409398645958	4.0	2.7677046018186826	0.04595804856493052
ABplppaa WBbt:0006170	1.4452409398645958	4.0	2.7677046018186826	0.04595804856493052
ABplppap WBbt:0006028	1.4452409398645958	4.0	2.7677046018186826	0.04595804856493052
hyp4 WBbt:0004687	2.015730784547989	5.0	2.4804899733280648	0.04700500223296183
ABpraaaa WBbt:0006442	1.483273596176822	4.0	2.696737817156665	0.048608578488557375
