# Supplementary material for: Tissue enrichment analysis for C. elegans genomics
Source: BMC Bioinformatics. 2016 Sep 13;17(1):366. doi: 10.1186/s12859-016-1229-9 (PMC5020436; doi:10.1186/s12859-016-1229-9)
Supplement: Additional file 4 — Results. A folder containing a complete version of the results we generated for this paper. (ZIP 1597 kb) [file 12859_2016_1229_MOESM4_ESM.zip › output/HGT33_any_Results/WBPaper00037950_hypodermis_larva_enriched_WBbt_0005733_1250.csv]

#WBPaper00037950_hypodermis_larva_enriched_WBbt_0005733_1250
Tissue	Expected	Observed	Enrichment Fold Change	Q value
hypodermis WBbt:0005733	93.06571087216248	176.0	1.891136900482695	4.0394156607546885e-22
hyp7 syncytium WBbt:0005734	9.132616487455197	30.0	3.284929356357928	1.0455883469078365e-07
