# Supplementary material for: Tissue enrichment analysis for C. elegans genomics
Source: BMC Bioinformatics. 2016 Sep 13;17(1):366. doi: 10.1186/s12859-016-1229-9 (PMC5020436; doi:10.1186/s12859-016-1229-9)
Supplement: Additional file 4 — Results. A folder containing a complete version of the results we generated for this paper. (ZIP 1597 kb) [file 12859_2016_1229_MOESM4_ESM.zip › output/HGT33_any_Results/WBPaper00040420_FLP_enriched_WBbt_0006828_288.csv]

#WBPaper00040420_FLP_enriched_WBbt_0006828_288
Tissue	Expected	Observed	Enrichment Fold Change	Q value
PLM WBbt:0005490	1.6362007168458779	20.0	12.223439211391021	4.1025800060112897e-16
AVM WBbt:0003832	1.3405017921146953	17.0	12.681818181818182	3.053394968884608e-14
ALM WBbt:0005406	1.6953405017921148	18.0	10.617336152219872	1.0944887555030151e-13
posterior lateral ganglion WBbt:0005465	3.1541218637992827	22.0	6.9750000000000005	1.216786359372914e-12
FLP WBbt:0006828	0.6505376344086021	9.0	13.834710743801653	1.843114099231928e-08
PVD WBbt:0006831	1.1827956989247312	10.0	8.454545454545453	6.621861491889365e-07
PVM WBbt:0004086	1.0842293906810037	9.0	8.300826446280992	2.9066920983894907e-06
NSM WBbt:0003666	0.9659498207885305	8.0	8.282003710575138	1.0758609861556134e-05
tail WBbt:0005741	32.645161290322584	56.0	1.7154150197628457	1.0758609861556134e-05
BDU WBbt:0006826	0.7293906810035843	6.0	8.226044226044225	0.0001535715760584686
nervous system WBbt:0005735	58.193548387096776	78.0	1.3403547671840355	0.0001535715760584686
PVC WBbt:0005840	0.8476702508960574	5.0	5.898520084566596	0.0036762113395496106
PDE WBbt:0006747	0.8870967741935484	4.0	4.509090909090909	0.03505264099490273
postdeirid sensillum WBbt:0005471	0.9659498207885305	4.0	4.141001855287569	0.0477423595352406
