# Supplementary material for: Tissue enrichment analysis for C. elegans genomics
Source: BMC Bioinformatics. 2016 Sep 13;17(1):366. doi: 10.1186/s12859-016-1229-9 (PMC5020436; doi:10.1186/s12859-016-1229-9)
Supplement: Additional file 4 — Results. A folder containing a complete version of the results we generated for this paper. (ZIP 1597 kb) [file 12859_2016_1229_MOESM4_ESM.zip › output/HGT33_any_Results/WBPaper00044760_germline_specific_WBbt_0005784_2510.csv]

#WBPaper00044760_germline_specific_WBbt_0005784_2510
Tissue	Expected	Observed	Enrichment Fold Change	Q value
AB WBbt:0004015	3.6140979689366786	17.0	4.703801652892562	2.1885480939720655e-07
oocyte WBbt:0006797	15.989645559538031	40.0	2.5016189290161894	6.706923763081723e-07
Z3 WBbt:0004575	4.818797291915572	16.0	3.3203305785123964	0.00012811994621861496
Z2 WBbt:0004576	4.818797291915572	16.0	3.3203305785123964	0.00012811994621861496
ABprpaaa WBbt:0006167	3.8331342094782954	11.0	2.8697142857142857	0.010632601564666779
ABprpaap WBbt:0006253	3.6140979689366786	10.0	2.7669421487603305	0.021118265047203644
ABarpppap WBbt:0006251	3.7236160892074874	10.0	2.6855614973262028	0.021118265047203644
ABplpppp WBbt:0006647	4.16168857029072	11.0	2.6431578947368424	0.021118265047203644
ABarpppaa WBbt:0006041	3.6140979689366786	10.0	2.7669421487603305	0.021118265047203644
Cpaaa WBbt:0006212	4.380724810832337	11.0	2.5110000000000006	0.021295305584205976
ABarppapp WBbt:0006240	3.8331342094782954	10.0	2.608831168831169	0.021295305584205976
ABalpapa WBbt:0006573	4.380724810832337	11.0	2.5110000000000006	0.021295305584205976
ABarpaapa WBbt:0005844	3.942652329749104	10.0	2.5363636363636366	0.022704640699828433
Epra WBbt:0006321	5.1473516527279966	12.0	2.3312959381044487	0.022704640699828433
ABprpppa WBbt:0005943	3.6140979689366786	9.0	2.4902479338842975	0.02289437716997609
ABplaapap WBbt:0005887	3.942652329749104	9.0	2.2827272727272727	0.02289437716997609
ABplaappa WBbt:0006519	4.271206690561529	10.0	2.3412587412587413	0.02289437716997609
ABarpaapp WBbt:0006620	3.7236160892074874	9.0	2.4170053475935824	0.02289437716997609
ABaraaap WBbt:0005861	3.7236160892074874	9.0	2.4170053475935824	0.02289437716997609
ABprapap WBbt:0006678	3.7236160892074874	9.0	2.4170053475935824	0.02289437716997609
Caaaa WBbt:0005899	4.052170450019912	10.0	2.467813267813268	0.02289437716997609
ABprppap WBbt:0006346	4.16168857029072	10.0	2.4028708133971297	0.02289437716997609
MSaaap WBbt:0006160	3.8331342094782954	9.0	2.347948051948052	0.02289437716997609
Cpapp WBbt:0005897	5.1473516527279966	11.0	2.137021276595745	0.02289437716997609
ABpraaaa WBbt:0006442	4.271206690561529	10.0	2.3412587412587413	0.02289437716997609
ABalpaaa WBbt:0006557	4.490242931103146	10.0	2.227050997782705	0.02289437716997609
ABpraapaa WBbt:0006108	3.942652329749104	9.0	2.2827272727272727	0.02289437716997609
ABplaapaa WBbt:0005866	3.942652329749104	9.0	2.2827272727272727	0.02289437716997609
ABplaaaaa WBbt:0006348	3.942652329749104	9.0	2.2827272727272727	0.02289437716997609
ABarappa WBbt:0006005	3.6140979689366786	9.0	2.4902479338842975	0.02289437716997609
MSpapp WBbt:0006201	3.942652329749104	9.0	2.2827272727272727	0.02289437716997609
ABprapapa WBbt:0006510	3.942652329749104	9.0	2.2827272727272727	0.02289437716997609
P4.p WBbt:0006892	7.00915969733174	14.0	1.9973863636363636	0.02289437716997609
Cpaap WBbt:0006594	4.380724810832337	10.0	2.282727272727273	0.02289437716997609
Caap WBbt:0005921	4.052170450019912	10.0	2.467813267813268	0.02289437716997609
ABprpapa WBbt:0006259	3.7236160892074874	9.0	2.4170053475935824	0.02289437716997609
Capp WBbt:0006098	4.271206690561529	10.0	2.3412587412587413	0.02289437716997609
ABplppppp WBbt:0006574	3.942652329749104	9.0	2.2827272727272727	0.02289437716997609
ABalappa WBbt:0006157	3.7236160892074874	9.0	2.4170053475935824	0.02289437716997609
ABalaaap WBbt:0005982	4.052170450019912	10.0	2.467813267813268	0.02289437716997609
ABplpppa WBbt:0006423	4.052170450019912	10.0	2.467813267813268	0.02289437716997609
ABalaaaa WBbt:0006427	4.271206690561529	10.0	2.3412587412587413	0.02289437716997609
P3.p WBbt:0006891	7.00915969733174	14.0	1.9973863636363636	0.02289437716997609
ABplaaaap WBbt:0006625	3.7236160892074874	9.0	2.4170053475935824	0.02289437716997609
ABalppap WBbt:0006112	3.8331342094782954	9.0	2.347948051948052	0.02289437716997609
P8.p WBbt:0006896	7.118677817602548	14.0	1.9666573426573428	0.02289437716997609
ABprpppp WBbt:0006179	3.7236160892074874	9.0	2.4170053475935824	0.02289437716997609
ABaraapa WBbt:0005853	3.942652329749104	9.0	2.2827272727272727	0.02289437716997609
P6.p WBbt:0006894	7.885304659498208	15.0	1.9022727272727273	0.02289437716997609
ABplaaapa WBbt:0006680	4.599761051373955	11.0	2.3914285714285715	0.02289437716997609
ABalppaa WBbt:0005944	4.599761051373955	11.0	2.3914285714285715	0.02289437716997609
ABalaapa WBbt:0006130	3.7236160892074874	9.0	2.4170053475935824	0.02289437716997609
ABprppaa WBbt:0005984	4.052170450019912	10.0	2.467813267813268	0.02289437716997609
ABplpapp WBbt:0006420	3.8331342094782954	9.0	2.347948051948052	0.02289437716997609
E WBbt:0004804	3.7236160892074874	9.0	2.4170053475935824	0.02289437716997609
ABaraaaa WBbt:0006360	4.052170450019912	10.0	2.467813267813268	0.02289437716997609
ABpraaap WBbt:0006534	3.6140979689366786	9.0	2.4902479338842975	0.02289437716997609
ABalpaap WBbt:0005934	4.052170450019912	9.0	2.2210319410319412	0.022925946990070438
ABaraapp WBbt:0006153	4.052170450019912	9.0	2.2210319410319412	0.022925946990070438
Eprp WBbt:0006507	5.475906013540422	11.0	2.0088	0.02720564081689565
ABplppap WBbt:0006028	4.16168857029072	9.0	2.1625837320574166	0.02720564081689565
ABprappa WBbt:0006269	4.16168857029072	9.0	2.1625837320574166	0.02720564081689565
Epla WBbt:0006661	4.818797291915572	10.0	2.075206611570248	0.02720564081689565
ABplappp WBbt:0006470	4.16168857029072	9.0	2.1625837320574166	0.02720564081689565
Cpapa WBbt:0005962	4.92831541218638	10.0	2.0290909090909093	0.029183412577977144
ABpraapp WBbt:0006335	3.6140979689366786	8.0	2.2135537190082646	0.029183412577977144
ABalaapp WBbt:0006553	3.6140979689366786	8.0	2.2135537190082646	0.029183412577977144
ABplpaapa WBbt:0006115	3.6140979689366786	8.0	2.2135537190082646	0.029183412577977144
ABalpppa WBbt:0006649	4.271206690561529	9.0	2.1071328671328673	0.029183412577977144
ABarppaa WBbt:0006465	3.6140979689366786	8.0	2.2135537190082646	0.029183412577977144
ABarpaaa WBbt:0006398	4.92831541218638	10.0	2.0290909090909093	0.029183412577977144
P5.p WBbt:0006893	7.7757865392274	14.0	1.800460947503201	0.03130344897835267
MSppaa WBbt:0006531	3.7236160892074874	8.0	2.1484491978609626	0.032001929200118566
ABarpapa WBbt:0006603	3.7236160892074874	8.0	2.1484491978609626	0.032001929200118566
ABpraapap WBbt:0006062	3.7236160892074874	8.0	2.1484491978609626	0.032001929200118566
ABarappp WBbt:0006524	3.7236160892074874	8.0	2.1484491978609626	0.032001929200118566
P7.p WBbt:0006895	7.885304659498208	14.0	1.7754545454545454	0.033363696049555656
Eplp WBbt:0006496	5.1473516527279966	10.0	1.9427466150870407	0.03602217687802724
ABprppppp WBbt:0005983	3.8331342094782954	8.0	2.087064935064935	0.036053272611637543
Capa WBbt:0006444	4.490242931103146	9.0	2.0043458980044346	0.036053272611637543
ABplapapp WBbt:0006413	3.8331342094782954	8.0	2.087064935064935	0.036053272611637543
ABprapapp WBbt:0006290	3.8331342094782954	8.0	2.087064935064935	0.036053272611637543
ABplpaap WBbt:0006077	3.942652329749104	8.0	2.0290909090909093	0.041445669202143376
MSaapp WBbt:0006425	3.942652329749104	8.0	2.0290909090909093	0.041445669202143376
ABplpaaa WBbt:0006315	3.942652329749104	8.0	2.0290909090909093	0.041445669202143376
ABplaappp WBbt:0005948	3.942652329749104	8.0	2.0290909090909093	0.041445669202143376
ABprappap WBbt:0006220	3.942652329749104	8.0	2.0290909090909093	0.041445669202143376
ABplappap WBbt:0006067	3.942652329749104	8.0	2.0290909090909093	0.041445669202143376
ABprpppap WBbt:0006237	3.942652329749104	8.0	2.0290909090909093	0.041445669202143376
ABprappp WBbt:0006702	4.709279171644764	9.0	1.911120507399577	0.04463495917254565
Eara WBbt:0006161	4.709279171644764	9.0	1.911120507399577	0.04463495917254565
ABprpappp WBbt:0005847	4.052170450019912	8.0	1.9742506142506142	0.044764093862985424
ABarapaa WBbt:0006515	4.052170450019912	8.0	1.9742506142506142	0.044764093862985424
