# Supplementary material for: Tissue enrichment analysis for C. elegans genomics
Source: BMC Bioinformatics. 2016 Sep 13;17(1):366. doi: 10.1186/s12859-016-1229-9 (PMC5020436; doi:10.1186/s12859-016-1229-9)
Supplement: Additional file 4 — Results. A folder containing a complete version of the results we generated for this paper. (ZIP 1597 kb) [file 12859_2016_1229_MOESM4_ESM.zip › output/HGT50_any_Results/WBPaper00013489_Ray_Enriched_WBbt_0006941_25.csv]

#WBPaper00013489_Ray_Enriched_WBbt_0006941_25
Tissue	Expected	Observed	Enrichment Fold Change	Q value
P11 WBbt:0004410	0.11549183592194345	2.0	17.317241379310346	0.011931623713597036
PQR WBbt:0004096	0.11150935882118677	2.0	17.935714285714287	0.011931623713597036
posterior lateral ganglion WBbt:0005465	0.31859816806053365	3.0	9.41625	0.011931623713597036
HSN WBbt:0006830	0.21505376344086025	2.0	9.299999999999999	0.020797380970132475
ASEL WBbt:0003904	0.2608522500995619	2.0	7.667175572519084	0.029122482508307908
ASER WBbt:0003903	0.2608522500995619	2.0	7.667175572519084	0.029122482508307908
ventral nerve cord WBbt:0005829	0.8920748705694942	3.0	3.3629464285714286	0.04748283247718898
AVM WBbt:0003832	0.1354042214257268	1.0	7.385294117647058	0.04748283247718898
hyp4 WBbt:0004687	0.10553564317005176	1.0	9.475471698113209	0.04748283247718898
male WBbt:0007850	0.14735165272799683	1.0	6.786486486486486	0.04748283247718898
thermosensory neuron WBbt:0005838	0.10951812027080844	1.0	9.13090909090909	0.04748283247718898
PVM WBbt:0004086	0.10951812027080844	1.0	9.13090909090909	0.04748283247718898
PVQ WBbt:0006976	0.09956192751891677	1.0	10.044	0.04748283247718898
ASJ WBbt:0005667	0.1632815611310235	1.0	6.12439024390244	0.04748283247718898
spermathecal-uterine junction WBbt:0006756	0.11947431302270012	1.0	8.37	0.04748283247718898
CAN WBbt:0006827	0.14735165272799683	1.0	6.786486486486486	0.04748283247718898
AWB WBbt:0005671	0.14735165272799683	1.0	6.786486486486486	0.04748283247718898
ASG WBbt:0005664	0.12146555157307845	1.0	8.232786885245902	0.04748283247718898
PVD WBbt:0006831	0.11947431302270012	1.0	8.37	0.04748283247718898
dorsal nerve cord WBbt:0006750	0.5217045001991238	2.0	3.833587786259542	0.04879325007903742
PHA WBbt:0007807	0.17323775388291518	1.0	5.772413793103448	0.04879325007903742
PHB WBbt:0007808	0.17323775388291518	1.0	5.772413793103448	0.04879325007903742
