# Supplementary material for: Tissue enrichment analysis for C. elegans genomics
Source: BMC Bioinformatics. 2016 Sep 13;17(1):366. doi: 10.1186/s12859-016-1229-9 (PMC5020436; doi:10.1186/s12859-016-1229-9)
Supplement: Additional file 4 — Results. A folder containing a complete version of the results we generated for this paper. (ZIP 1597 kb) [file 12859_2016_1229_MOESM4_ESM.zip › output/HGT50_any_Results/WBPaper00024505_pharyngeal_enriched_WBbt_0003681_329.csv]

#WBPaper00024505_pharyngeal_enriched_WBbt_0003681_329
Tissue	Expected	Observed	Enrichment Fold Change	Q value
pharynx WBbt:0003681	46.621863799283155	82.0	1.7588314433980397	3.3272449091714785e-09
