# Supplementary material for: Tissue enrichment analysis for C. elegans genomics
Source: BMC Bioinformatics. 2016 Sep 13;17(1):366. doi: 10.1186/s12859-016-1229-9 (PMC5020436; doi:10.1186/s12859-016-1229-9)
Supplement: Additional file 4 — Results. A folder containing a complete version of the results we generated for this paper. (ZIP 1597 kb) [file 12859_2016_1229_MOESM4_ESM.zip › output/HGT50_any_Results/WBPaper00024970_GABAergic_neuron_specific_WBbt_0005190_247.csv]

#WBPaper00024970_GABAergic_neuron_specific_WBbt_0005190_247
Tissue	Expected	Observed	Enrichment Fold Change	Q value
nerve ring WBbt:0006749	16.711071286340104	48.0	2.8723472707124387	2.6894847374725597e-11
nervous system WBbt:0005735	78.17921146953405	113.0	1.4453970291582614	3.502381650131255e-10
retrovesicular ganglion WBbt:0005656	3.1515332536837914	18.0	5.711505654893537	4.221788010893015e-09
lateral ganglion WBbt:0005105	13.453604141776184	38.0	2.8245219347581556	6.073565974964461e-09
dorsal nerve cord WBbt:0006750	6.9386698526483475	22.0	3.170636514951501	3.994927372162063e-06
tail WBbt:0005741	43.85663082437276	70.0	1.5961098398169338	9.377771096980139e-06
ventral nerve cord WBbt:0005829	11.864595778574273	27.0	2.2756780343716434	0.0001281407175914541
posterior lateral ganglion WBbt:0005465	4.237355635205097	14.0	3.3039473684210527	0.00017108524945049874
AIY WBbt:0005413	2.0392273994424532	9.0	4.413436187872278	0.0002607004705885412
HSN WBbt:0006830	2.860215053763441	10.0	3.496240601503759	0.0009180441865634479
ASER WBbt:0003903	3.4693349263241737	11.0	3.170636514951501	0.0011357782278968971
preanal ganglion WBbt:0005448	4.581640780565511	13.0	2.837411447694381	0.0011357782278968971
ASG WBbt:0005664	1.6154918359219435	7.0	4.33304572907679	0.0011357782278968971
ASEL WBbt:0003904	3.4693349263241737	11.0	3.170636514951501	0.0011357782278968971
PLM WBbt:0005490	2.198128235762644	8.0	3.639460096023191	0.001629179435361424
AVA WBbt:0005842	1.3506571087216248	6.0	4.442282176028306	0.0017085109297959847
AVM WBbt:0003832	1.8008761449621666	7.0	3.8869969040247674	0.0017895867845127641
ASK WBbt:0005668	2.780764635603345	8.0	2.876906552094522	0.007594142813477368
ALM WBbt:0005406	2.27757865392274	7.0	3.0734394124846998	0.007710972381597224
PQR WBbt:0004096	1.4830744723217841	5.0	3.371374865735768	0.01350243000240027
lateral nerve cord WBbt:0006769	2.198128235762644	6.0	2.729595072017393	0.023151869581780234
PVQ WBbt:0006976	1.324173636001593	4.0	3.0207518796992483	0.035819801023845466
CAN WBbt:0006827	1.9597769812823578	5.0	2.551310709205446	0.045514228161451474
PVM WBbt:0004086	1.4565909996017523	4.0	2.7461380724538618	0.04854938593949801
