# Supplementary material for: Tissue enrichment analysis for C. elegans genomics
Source: BMC Bioinformatics. 2016 Sep 13;17(1):366. doi: 10.1186/s12859-016-1229-9 (PMC5020436; doi:10.1186/s12859-016-1229-9)
Supplement: Additional file 4 — Results. A folder containing a complete version of the results we generated for this paper. (ZIP 1597 kb) [file 12859_2016_1229_MOESM4_ESM.zip › output/HGT50_any_Results/WBPaper00031532_Larva_Pan_Neuronal_Enriched_WBbt_0003679_1603.csv]

#WBPaper00031532_Larva_Pan_Neuronal_Enriched_WBbt_0003679_1603
Tissue	Expected	Observed	Enrichment Fold Change	Q value
nervous system WBbt:0005735	414.9964157706093	603.0	1.4530245975264287	1.999702540727719e-59
tail WBbt:0005741	232.80286738351253	376.0	1.6151003818204213	3.2180184868725674e-32
lateral ganglion WBbt:0005105	71.41537236160892	165.0	2.3104269367178962	8.544878884214218e-29
nerve ring WBbt:0006749	88.70688968538431	188.0	2.119339328284166	8.123605634725763e-28
posterior lateral ganglion WBbt:0005465	22.493030665073675	71.0	3.15653328611898	7.326365708167244e-21
retrovesicular ganglion WBbt:0005656	16.729191557148546	58.0	3.466993596305378	1.0240576074375235e-19
dorsal nerve cord WBbt:0006750	36.83233771405814	92.0	2.497805073200268	2.295814054799161e-18
ventral nerve cord WBbt:0005829	62.98048586220629	118.0	1.8735962161068396	1.6071691417791065e-12
osmosensory neuron WBbt:0008433	14.479888490641178	43.0	2.9696361286063975	6.208368967686639e-12
nociceptor neuron WBbt:0008434	14.479888490641178	43.0	2.9696361286063975	6.208368967686639e-12
ASK WBbt:0005668	14.761051373954599	43.0	2.9130716309186564	1.076492929310012e-11
ALM WBbt:0005406	12.090003982477102	38.0	3.1430924303313788	1.076492929310012e-11
lateral nerve cord WBbt:0006769	11.668259657506969	37.0	3.1709955971193557	1.2315664319713178e-11
PHB WBbt:0007808	12.23058542413381	38.0	3.106964931132168	1.332195140537668e-11
ASI WBbt:0005666	19.540820390282757	51.0	2.6099211282532044	1.5670875094270162e-11
preanal ganglion WBbt:0005448	24.32058940661091	58.0	2.384810624048208	4.562364590560884e-11
PHA WBbt:0007807	12.23058542413381	37.0	3.025202696102374	5.64096551696388e-11
ASER WBbt:0003903	18.41616885702907	48.0	2.606405293774193	5.7512440975252434e-11
ASEL WBbt:0003904	18.41616885702907	47.0	2.552105183487231	2.011633599578992e-10
ASG WBbt:0005664	8.575467941059339	29.0	3.3817396554126224	2.011633599578992e-10
PLM WBbt:0005490	11.668259657506969	34.0	2.91388784600157	9.970429413807073e-10
AVM WBbt:0003832	9.559538032656313	30.0	3.138226962172971	9.970429413807073e-10
AVA WBbt:0005842	7.169653524492234	25.0	3.486918846858857	1.2104960634455757e-09
HSN WBbt:0006830	15.182795698924732	39.0	2.568696883852691	4.948387916339861e-09
AIY WBbt:0005413	10.824771007566707	31.0	2.863801920459144	7.765711655479216e-09
PVM WBbt:0004086	7.731979291119076	25.0	3.2333247489054853	8.772747670463737e-09
ADL WBbt:0005661	14.761051373954599	37.0	2.5065965196276814	2.421778929409136e-08
ASJ WBbt:0005667	11.52767821585026	31.0	2.6891798521384644	4.422475105063265e-08
PVD WBbt:0006831	8.434886499402628	24.0	2.8453257790368274	3.6383385143250475e-07
PVQ WBbt:0006976	7.0290720828355235	21.0	2.9875920679886687	6.350347652267095e-07
thermosensory neuron WBbt:0005838	7.731979291119076	22.0	2.845325779036827	1.0065232725103028e-06
PQR WBbt:0004096	7.872560732775786	22.0	2.7945163901254557	1.4389030470349808e-06
AWB WBbt:0005671	10.403026682596575	25.0	2.403146772835158	8.953536784687714e-06
AWC WBbt:0005672	16.026284348864994	33.0	2.0591173400924405	1.990432804685075e-05
PVT WBbt:0004070	12.371166865790522	25.0	2.0208279680659285	0.0002641200747983833
ADF WBbt:0005660	11.387096774193548	23.0	2.019830028328612	0.0004448926793689481
CAN WBbt:0006827	10.403026682596575	21.0	2.018643289181533	0.0007504296369612272
muscle cell WBbt:0003675	191.61250497809635	219.0	1.142931668395204	0.012324453262683853
