# Supplementary material for: Tissue enrichment analysis for C. elegans genomics
Source: BMC Bioinformatics. 2016 Sep 13;17(1):366. doi: 10.1186/s12859-016-1229-9 (PMC5020436; doi:10.1186/s12859-016-1229-9)
Supplement: Additional file 4 — Results. A folder containing a complete version of the results we generated for this paper. (ZIP 1597 kb) [file 12859_2016_1229_MOESM4_ESM.zip › output/HGT50_any_Results/WBPaper00036375_enriched_in_PVD_OLL_WBbt_0006831_2180.csv]

#WBPaper00036375_enriched_in_PVD_OLL_WBbt_0006831_2180
Tissue	Expected	Observed	Enrichment Fold Change	Q value
nervous system WBbt:0005735	577.2329749103942	695.0	1.2040199195270975	1.5268153308392253e-16
ventral nerve cord WBbt:0005829	87.60175228992433	154.0	1.7579557026476578	9.959323925339933e-14
pharynx WBbt:0003681	354.90442054958186	456.0	1.2848529733551026	1.3878164025830096e-12
muscle cell WBbt:0003675	266.52050975706885	360.0	1.3507403251184567	1.958083131094111e-12
dorsal nerve cord WBbt:0006750	51.23138191955396	99.0	1.932409321994372	7.83085618156026e-12
tail WBbt:0005741	323.81362007168457	418.0	1.2908660232002127	1.1064605708293686e-11
hypodermis WBbt:0005733	292.9183592194345	368.0	1.2563227548476041	4.0810435924195785e-08
nerve ring WBbt:0006749	123.38550378335324	176.0	1.4264236446206036	2.0112725122406923e-07
PVD WBbt:0006831	11.732377538829152	30.0	2.5570264765784114	2.0112725122406923e-07
HSN WBbt:0006830	21.118279569892476	43.0	2.036150712830957	1.9863864925419836e-06
lateral nerve cord WBbt:0006769	16.22978892871366	34.0	2.0949132579196625	1.1910741498824223e-05
posterior lateral ganglion WBbt:0005465	31.2863401035444	55.0	1.757955702647658	1.5430332762258395e-05
ALM WBbt:0005406	16.816407805655118	34.0	2.0218348884573487	2.689524908933357e-05
DTC WBbt:0006865	51.03584229390681	79.0	1.5479317367792682	4.169557153730974e-05
AVM WBbt:0003832	13.296694544006373	28.0	2.1057865101233975	5.0794051707208e-05
P11 WBbt:0004410	11.341298287534848	25.0	2.2043331694641477	5.0794051707208e-05
midbody WBbt:0005740	139.2242134607726	181.0	1.3000612142154282	6.306837731048006e-05
PLM WBbt:0005490	16.22978892871366	32.0	1.9716830662773293	6.561360224822022e-05
sex organ WBbt:0008422	138.63759458383112	179.0	1.2911360770311304	9.943110141291865e-05
reproductive tract WBbt:0005744	217.24452409398646	264.0	1.215220503720433	0.0001354721204954345
PVM WBbt:0004086	10.75467941059339	23.0	2.1386039622292166	0.00013820047236579218
CAN WBbt:0006827	14.469932297889288	28.0	1.9350470633566355	0.00024081223948743013
P5.p WBbt:0006893	13.88331342094783	27.0	1.9447807004962565	0.0002690351121533931
P7.p WBbt:0006895	14.078853046594983	27.0	1.9177698574338085	0.00034472500061359044
P6.p WBbt:0006894	14.078853046594983	27.0	1.9177698574338085	0.00034472500061359044
somatic gonad WBbt:0005785	94.25009956192753	125.0	1.3262585459431593	0.0003851528583806957
retrovesicular ganglion WBbt:0005656	23.26921545201115	39.0	1.6760341611186227	0.0005295066558178557
P3.p WBbt:0006891	12.514536041417761	24.0	1.9177698574338087	0.0006331357667065332
P4.p WBbt:0006892	12.514536041417761	24.0	1.9177698574338087	0.0006331357667065332
anterior gonad arm WBbt:0005374	39.303464755077655	59.0	1.5011399215733958	0.0006331357667065332
P8.p WBbt:0006896	12.710075667064913	24.0	1.8882657057809809	0.0007600486498296158
preanal ganglion WBbt:0005448	33.828355236957385	51.0	1.5076109861907399	0.001263378055016331
posterior gonad arm WBbt:0005466	39.69454400637196	58.0	1.4611579866162352	0.0013839904674004175
Eprp WBbt:0006507	9.776981282357626	19.0	1.9433401221995927	0.0015267223163399183
AIY WBbt:0005413	15.056551174830744	26.0	1.7268230750919142	0.002166363886209315
spermatheca WBbt:0005319	104.41816009557945	131.0	1.2545710428156251	0.002506976914696391
vulC WBbt:0006765	12.31899641577061	22.0	1.7858597614198428	0.00257142902019099
PVQ WBbt:0006976	9.776981282357626	17.0	1.7387780040733198	0.009890566428129055
hyp7 syncytium WBbt:0005734	28.744324970131423	40.0	1.3915790348726047	0.0170373582790723
anal sphincter muscle WBbt:0005798	24.05137395459976	34.0	1.413640653718146	0.020443226860138334
anal depressor muscle WBbt:0004292	82.32218239745121	100.0	1.2147394188020957	0.021457583810713568
vulA WBbt:0006762	10.75467941059339	17.0	1.5807072764302905	0.026201316030196913
pharyngeal-intestinal valve WBbt:0005767	31.2863401035444	42.0	1.342438900203666	0.026201316030196913
vulD WBbt:0006766	13.88331342094783	21.0	1.5126072114970883	0.026201316030196913
coelomic system WBbt:0005749	34.80605336519315	46.0	1.321609190141651	0.026201316030196913
vulF WBbt:0006768	12.31899641577061	19.0	1.542333430317137	0.026201316030196913
gonadal sheath cell WBbt:0005828	41.06332138590203	53.0	1.2906895548443411	0.02651308766206283
excretory cell WBbt:0005812	78.60692951015531	93.0	1.1831018025959814	0.04527983522639639
