# Supplementary material for: Tissue enrichment analysis for C. elegans genomics
Source: BMC Bioinformatics. 2016 Sep 13;17(1):366. doi: 10.1186/s12859-016-1229-9 (PMC5020436; doi:10.1186/s12859-016-1229-9)
Supplement: Additional file 4 — Results. A folder containing a complete version of the results we generated for this paper. (ZIP 1597 kb) [file 12859_2016_1229_MOESM4_ESM.zip › output/HGT50_any_Results/WBPaper00037950_all-neurons_larva_enriched_WBbt_0003679_1013.csv]

#WBPaper00037950_all-neurons_larva_enriched_WBbt_0003679_1013
Tissue	Expected	Observed	Enrichment Fold Change	Q value
nervous system WBbt:0005735	219.25448028673836	358.0	1.632805858889688	8.362070607248338e-66
lateral ganglion WBbt:0005105	37.73078454798885	130.0	3.4454624137130314	1.1475944684359975e-41
tail WBbt:0005741	122.99641577060932	220.0	1.788670008159459	6.044558211146253e-26
ASER WBbt:0003903	9.72978892871366	40.0	4.111086097865461	4.658907041690254e-15
nociceptor neuron WBbt:0008434	7.650139386698527	34.0	4.444363465993389	3.838802934601142e-14
osmosensory neuron WBbt:0008433	7.650139386698527	34.0	4.444363465993389	3.838802934601142e-14
PHB WBbt:0007808	6.461768219832735	29.0	4.487935656836462	1.922170308230631e-12
ASI WBbt:0005666	10.323974512146556	37.0	3.5838910640924255	4.000140787875321e-12
posterior lateral ganglion WBbt:0005465	11.883711668657904	40.0	3.365951742627346	4.229637602016759e-12
PHA WBbt:0007807	6.461768219832735	28.0	4.333179254876583	9.370205560038502e-12
ASEL WBbt:0003904	9.72978892871366	35.0	3.597200335632278	1.062490011423845e-11
ASK WBbt:0005668	7.79868578255675	30.0	3.8468019915741096	4.846428971628174e-11
ASJ WBbt:0005667	6.090402230187177	26.0	4.269011966259073	6.195381880426883e-11
retrovesicular ganglion WBbt:0005656	8.838510553564317	32.0	3.6205195214815147	6.195381880426883e-11
AWC WBbt:0005672	8.467144563918758	29.0	3.4250035275857202	2.035925972876757e-09
preanal ganglion WBbt:0005448	12.84926324173636	37.0	2.8795425312650127	2.587727708577491e-09
ASG WBbt:0005664	4.530665073675826	20.0	4.414362941150618	4.034586841131179e-09
ADL WBbt:0005661	7.79868578255675	27.0	3.4621217924166987	4.822968877600762e-09
nerve ring WBbt:0006749	46.86638789326961	86.0	1.835003802636778	6.636396339221189e-09
AIY WBbt:0005413	5.719036240541617	22.0	3.8468019915741096	1.2804888056764664e-08
AVA WBbt:0005842	3.787933094384707	17.0	4.487935656836462	3.4438502204829244e-08
ventral nerve cord WBbt:0005829	33.274392672242136	63.0	1.893347855227882	3.582318612975379e-07
PVD WBbt:0006831	4.456391875746714	17.0	3.814745308310992	5.578950962131823e-07
ADF WBbt:0005660	6.016129032258064	19.0	3.1581769436997322	3.6228801836730743e-06
thermosensory neuron WBbt:0005838	4.085025886101155	15.0	3.6719473555934683	4.035550399183285e-06
PVT WBbt:0004070	6.536041417761848	19.0	2.9069583231781624	1.3462663817658801e-05
AWB WBbt:0005671	5.496216646754282	17.0	3.0930367364683717	1.4131161009816298e-05
lateral nerve cord WBbt:0006769	6.164675428116288	18.0	2.9198617526405894	1.944795607160219e-05
PQR WBbt:0004096	4.159299084030267	14.0	3.3659517426273458	2.3289910104799717e-05
PVQ WBbt:0006976	3.7136598964555954	12.0	3.2313136729222522	0.00012780124150460785
CAN WBbt:0006827	5.496216646754282	14.0	2.5472067241504237	0.0007086550157006164
dorsal nerve cord WBbt:0006750	19.45957785742732	34.0	1.7472115915928208	0.000988475748374452
PLM WBbt:0005490	6.164675428116288	14.0	2.271003585387125	0.0023960366603244113
head muscle WBbt:0006761	12.84926324173636	23.0	1.7899858978133862	0.0045715404637651615
ALM WBbt:0005406	6.387495021903625	12.0	1.8786707400710765	0.023307016664544638
PVM WBbt:0004086	4.085025886101155	8.0	1.958371922983183	0.041597570621056325
