# Supplementary material for: Tissue enrichment analysis for C. elegans genomics
Source: BMC Bioinformatics. 2016 Sep 13;17(1):366. doi: 10.1186/s12859-016-1229-9 (PMC5020436; doi:10.1186/s12859-016-1229-9)
Supplement: Additional file 4 — Results. A folder containing a complete version of the results we generated for this paper. (ZIP 1597 kb) [file 12859_2016_1229_MOESM4_ESM.zip › output/HGT50_any_Results/WBPaper00037950_AVA-neuron_embryo_enriched_WBbt_0005842_534.csv]

#WBPaper00037950_AVA-neuron_embryo_enriched_WBbt_0005842_534
Tissue	Expected	Observed	Enrichment Fold Change	Q value
AVA WBbt:0005842	1.635005973715651	12.0	7.339422725611985	3.087054555484754e-07
lateral ganglion WBbt:0005105	16.285941855834327	31.0	1.9034821734239744	0.004708137762964987
PVQ WBbt:0006976	1.6029470330545599	7.0	4.36695652173913	0.004708137762964987
thermosensory neuron WBbt:0005838	1.763241736360016	6.0	3.402823263692829	0.033938970350021545
