# Supplementary material for: Tissue enrichment analysis for C. elegans genomics
Source: BMC Bioinformatics. 2016 Sep 13;17(1):366. doi: 10.1186/s12859-016-1229-9 (PMC5020436; doi:10.1186/s12859-016-1229-9)
Supplement: Additional file 4 — Results. A folder containing a complete version of the results we generated for this paper. (ZIP 1597 kb) [file 12859_2016_1229_MOESM4_ESM.zip › output/HGT50_any_Results/WBPaper00037950_BAG-neuron_embryo_enriched_WBbt_0006825_454.csv]

#WBPaper00037950_BAG-neuron_embryo_enriched_WBbt_0006825_454
Tissue	Expected	Observed	Enrichment Fold Change	Q value
PHA WBbt:0007807	3.551373954599761	24.0	6.757947855340623	1.661863924058061e-13
ASI WBbt:0005666	5.674034249303067	29.0	5.111001930163186	5.608455825833689e-13
PHB WBbt:0007808	3.551373954599761	23.0	6.47636669470143	5.810625131589525e-13
ASG WBbt:0005664	2.4900438072481084	19.0	7.630387844862055	1.8801362527243985e-12
nociceptor neuron WBbt:0008434	4.204500199123855	24.0	5.7081695477148955	2.4557044908118748e-12
osmosensory neuron WBbt:0008433	4.204500199123855	24.0	5.7081695477148955	2.4557044908118748e-12
ASK WBbt:0005668	4.286140979689367	24.0	5.599442508710801	2.8223308954217204e-12
PQR WBbt:0004096	2.285941855834329	17.0	7.436759581881533	2.549677009180751e-11
lateral ganglion WBbt:0005105	20.736758263639985	52.0	2.5076243518340693	3.18913882854636e-10
nervous system WBbt:0005735	120.50179211469533	163.0	1.3526769779892922	3.195719498060598e-10
ASJ WBbt:0005667	3.347272003185982	19.0	5.676264128494943	3.195719498060598e-10
tail WBbt:0005741	67.59856630824373	110.0	1.627253446447508	1.004500956671325e-09
thermosensory neuron WBbt:0005838	2.245121465551573	15.0	6.681152993348116	1.4884128249952025e-09
AWB WBbt:0005671	3.0207088809239346	16.0	5.296769940672379	2.1007719191939295e-08
ADL WBbt:0005661	4.286140979689367	19.0	4.432891986062718	2.592817668494104e-08
ASER WBbt:0003903	5.347471127041019	21.0	3.927089927387824	4.6874382533385775e-08
ASEL WBbt:0003904	5.347471127041019	21.0	3.927089927387824	4.6874382533385775e-08
posterior lateral ganglion WBbt:0005465	6.531262445240939	22.0	3.3684146341463417	3.922154382473628e-07
ADF WBbt:0005660	3.3064516129032255	15.0	4.536585365853659	4.4791752551526054e-07
AWC WBbt:0005672	4.65352449223417	16.0	3.4382541720154043	1.1164163436939702e-05
